# Supplementary material for: Meta-analysis of lipid-traits in Hispanics identifies novel loci, population-specific effects, and tissue-specific enrichment of eQTLs
Source: Sci Rep. 2016 Jan 19;6:19429. doi: 10.1038/srep19429 (PMC4726092; doi:10.1038/srep19429)
Supplement: Supplementary dataset 1 [file srep19429-s2.xls]

## Sheet: GLGC-meta-TC
Supplemental File 4. Concordance in the direction of effects for markers showing genome-wide significance in the GLGC European samples.
chr	pos	rs#	NEA	EA	GLGC study	BETA-EUR	SE	P-value	N	This study	BETA-HISP	SE	P_value
1	23766233	rs1077514	c	t		0.0301	0.0052	6.4e-09	184079		0.0153668	0.0263515	0.559794
1	25760920	rs11802413	c	t		0.0287	0.0035	1.58e-14	187138		0.041616	0.0220485	0.0590964
1	63050598	rs3850634	g	t		0.0761	0.0038	1.39e-81	184122		0.0538729	0.0218187	0.0135447
1	92993807	rs6603981	c	t		0.0351	0.0043	7.85e-15	187329		0.0383632	0.0384512	0.318419
1	109818530	rs646776	c	t		0.1272	0.0042	4.77e-187	187288		0.18418	0.0278748	3.91168e-11
1	220970028	rs2642438	a	g		0.037	0.004	1.28e-18	179599		0.0249375	0.0291989	0.393074
1	234853406	rs558971	a	g		0.0398	0.0036	7.03e-28	187254		0.0166487	0.0245458	0.4976
2	20371613	rs1107851	c	t		0.0243	0.0035	2.9e-10	187248		0.0212515	0.0218159	0.329993
2	21286057	rs515135	t	c		0.1238	0.0046	6.38e-151	187291		0.0490399	0.0292461	0.0935816
2	27742603	rs780093	c	t		0.0515	0.0036	2.59e-42	186446		0.0383308	0.022759	0.0921427
2	44073881	rs6544713	c	t		0.0773	0.004	1.69e-81	187199		0.0669835	0.0309548	0.0304709
2	118815958	rs17526895	g	a		0.042	0.0067	5.78e-09	184199		0.0749459	0.0640818	0.242188
2	121309488	rs2030746	c	t		0.0199	0.0037	3.6e-08	187289		-0.0337319	0.0229885	0.142283
2	136608646	rs4988235	a	g		0.0308	0.004	3.98e-14	183761		-0.0110484	0.0284401	0.69766
2	169830155	rs2287623	a	g		0.0273	0.0036	4.09e-12	184257		0.00878432	0.0217796	0.686707
2	203532304	rs11694172	a	g		0.0277	0.0041	1.95e-09	187092		-0.00213479	0.0258004	0.934056
2	234679384	rs11563251	c	t		0.0368	0.0059	1.27e-09	187107		0.0225614	0.046651	0.628656
3	12267648	rs7616006	g	a		0.0315	0.0036	8.41e-17	187246		0.063945	0.0255969	0.0124841
3	32533010	rs7640978	t	c		0.0376	0.0066	1.66e-08	186485		0.0314974	0.0522242	0.54643
3	58381287	rs13315871	a	g		0.0355	0.0061	3.48e-08	187287		0.0211688	0.0520534	0.684247
4	3434885	rs6818397	g	t		0.0254	0.0039	9.51e-11	186903		-0.0244568	0.0232357	0.292545
5	74656539	rs12916	t	c		0.0684	0.0036	4.55e-74	182530		0.051008	0.0215651	0.0180154
5	122855416	rs4530754	g	a		0.0228	0.0035	1.68e-09	187272		-0.00104826	0.021811	0.961668
5	156390297	rs6882076	t	c		0.0508	0.0037	5.35e-41	187270		0.0588175	0.0272743	0.0310429
6	16127407	rs3757354	t	c		0.0348	0.0042	2.22e-15	187247		0.0196141	0.0229067	0.391853
6	32341398	rs9391858	a	g		0.0495	0.005	7.2e-22	176743		0.0877965	0.0446225	0.0491211
6	116354591	rs11153594	t	c		0.029	0.0036	1.27e-14	187230		0.0286469	0.0216305	0.185379
6	135411228	rs9376090	c	t		0.0254	0.004	2.6e-09	187263		0.0340056	0.0325835	0.296649
6	160575366	rs11753995	g	a		0.0489	0.0048	1.84e-23	187264		0.0596231	0.0250383	0.0172528
7	1083777	rs1997243	a	g		0.0332	0.005	2.72e-10	183314		-0.0146318	0.0432668	0.73523
7	21607352	rs12670798	t	c		0.0364	0.0041	9.48e-17	187287		-0.040844	0.0286786	0.154389
7	25991826	rs4722551	t	c		0.029	0.0047	7.02e-09	187218		-0.0260645	0.0293163	0.373961
7	44582331	rs2073547	a	g		0.0456	0.0047	3.83e-21	184098		0.03671	0.0247267	0.137642
8	9183358	rs9987289	a	g		0.0842	0.0063	1.84e-36	173502		0.0663588	0.0245295	0.00682502
8	18255709	rs1961456	a	g		0.0305	0.0039	3.46e-16	187227		0.0106117	0.0214194	0.620301
8	55421614	rs10102164	g	a		0.0301	0.0043	4.6e-11	187307		0.0237947	0.0323547	0.462076
8	59393273	rs4738684	g	a		0.0392	0.0037	1.12e-23	187285		0.0397665	0.0282634	0.159428
8	116663898	rs2737252	a	g		0.0331	0.0039	1.63e-16	187202		0.00817917	0.0224681	0.715832
8	126490972	rs2954029	t	a		0.0622	0.0035	2.42e-65	187216		0.0970356	0.0223712	1.44096e-05
8	145022657	rs7832643	g	t		0.0289	0.0037	3.12e-13	178980		0.00214121	0.0254676	0.932996
9	2640759	rs3780181	g	a		0.0442	0.0071	6.67e-10	186134		0.0228015	0.0348274	0.512662
9	15305378	rs581080	g	c		0.0377	0.0047	1.02e-13	187121		0.0403424	0.0378828	0.28691
9	107664301	rs1883025	t	c		0.0671	0.0042	5.75e-53	186557		0.0923435	0.0240521	0.000123383
9	136154168	rs579459	t	c		0.062	0.0044	8.83e-42	186925		0.112769	0.0316297	0.000363455
10	17260290	rs10904908	a	g		0.025	0.0036	2.6e-11	187112		-0.00761355	0.0236489	0.747497
10	45988597	rs10900221	g	a		0.0255	0.0041	7.96e-09	186785		0.0178144	0.0225753	0.430048
10	113933886	rs2255141	g	a		0.0314	0.0039	6.51e-16	187266		0.0131944	0.0240255	0.582878
11	18656271	rs10832962	c	t		0.0315	0.0039	1.54e-14	187161		0.0453966	0.0220709	0.0397004
11	48018355	rs4752805	a	g		0.0251	0.0041	1.62e-09	187233		0.03476	0.0268636	0.195684
11	61597972	rs1535	g	a		0.0497	0.0037	8.62e-39	182527		0.0653106	0.0231376	0.00476203
11	116648917	rs964184	c	g		0.1214	0.0076	2.84e-55	94573		0.115888	0.0226692	3.18508e-07
11	122534504	rs7117842	t	c		0.0294	0.0036	2.48e-15	187081		0.0354223	0.0229001	0.121907
11	126243952	rs11220462	g	a		0.0474	0.0058	5.49e-15	156953		0.0395134	0.033143	0.233178
12	9082581	rs4883201	g	a		0.035	0.0056	1.74e-09	187211		0.0255126	0.0449015	0.569906
12	111884608	rs3184504	t	c		0.0318	0.0037	1.62e-17	177714		0.0440123	0.0276005	0.110798
12	121416988	rs2244608	a	g		0.0313	0.0037	9.62e-18	187223		0.00115281	0.0223476	0.958859
14	24872209	rs6573778	c	t		0.0263	0.0039	2.96e-11	187079		-0.0191368	0.0279936	0.494221
15	58678512	rs10468017	c	t		0.0617	0.004	7.23e-48	181378		0.0834778	0.0300146	0.00541519
16	56989590	rs247616	c	t		0.0499	0.004	4.47e-32	185621		0.087101	0.0236966	0.00023723
16	67879400	rs3809630	g	a		0.0314	0.0053	1.54e-08	185756		0.0535085	0.0281257	0.0571094
16	72108093	rs2000999	g	a		0.0617	0.0044	6.8e-41	185692		0.0515423	0.0295492	0.0811093
17	7091650	rs314253	c	t		0.0233	0.0037	2.81e-10	183868		0.00182878	0.0213736	0.931814
17	37807698	rs9972882	a	c		0.0243	0.004	4.16e-08	185672		-0.00038394	0.0226159	0.986455
17	45438952	rs6504872	c	t		0.025	0.0035	6.99e-12	185712		0.0276832	0.0227743	0.224157
17	67150176	rs2886232	c	t		0.0358	0.0062	3.87e-08	176571		0.0332122	0.0600929	0.580482
18	47181668	rs2156552	a	t		0.057	0.0047	1.25e-31	183439		0.044266	0.04636	0.339664
19	11202306	rs6511720	t	g		0.1851	0.0059	5.43e-202	184764		0.111209	0.0473926	0.0189484
19	19407718	rs10401969	c	t		0.1369	0.007	4.13e-77	185667		0.215486	0.0545361	7.77457e-05
20	34154741	rs7264396	t	c		0.0313	0.0043	6.59e-13	185703		0.0286657	0.0238651	0.22969
20	39830122	rs2235367	a	g		0.0357	0.0035	7.22e-25	185691		0.0168259	0.0218196	0.440626
20	43042364	rs1800961	t	c		0.1062	0.0101	1.34e-24	156406		0.0498856	0.0642593	0.437562
22	21940189	rs111562164	g	t		0.0289	0.0045	4.36e-10	179882		0.0110382	0.0214096	0.606153
22	35711098	rs138777	g	a		0.0214	0.0037	4.74e-08	185274		0.0298224	0.0221719	0.178608
22	46627603	rs4253772	c	t		0.0322	0.0058	9.85e-09	185188		0.0952974	0.0487676	0.050688
Concordance nominally significant: 19/19=100%
Concordance: 63/74=85.1%

## Sheet: GLGC-meta-TG
Supplemental File 4. Concordance in the direction of effects for markers showing genome-wide significance in the GLGC European samples.
chr	pos	rs#	NEA	EA	GLGC study	BETA-EUR	SE	P-value	N	This study	BETA-HISP	SE	P_value
1	27138393	rs12748152	c	t		0.0372	0.0059	1.1e-09	177762		-0.0474036	0.0760819	0.533244
1	40035686	rs17513135	c	t		0.022	0.0039	1.63e-08	174742		-0.00761887	0.0377303	0.839972
1	63133930	rs4587594	a	g		0.0694	0.0035	3.5e-82	177772		0.0409118	0.0218658	0.0613386
1	230305312	rs1321257	a	g		0.0402	0.0034	5.99e-31	177758		0.0460787	0.0217641	0.0342438
2	21231524	rs676210	a	g		0.0733	0.0039	3.28e-71	177782		0.037696	0.0244349	0.1229
2	27730940	rs1260326	c	t		0.1148	0.0034	2.29e-239	177765		0.0939877	0.0229501	4.21598e-05
2	165528876	rs13389219	t	c		0.0271	0.0034	2.6e-15	177783		-0.027485	0.0267534	0.304258
2	227100698	rs2972146	g	t		0.0281	0.0034	2.97e-15	174704		-0.0237054	0.0302707	0.43356
3	12486964	rs10440120	a	c		0.0306	0.0044	5.34e-11	174886		0.00699493	0.0388409	0.857081
3	135926622	rs645040	g	t		0.0293	0.004	1.83e-12	177779		0.00266789	0.0264478	0.919651
4	3473139	rs6831256	a	g		0.0258	0.0035	1.6e-12	177495		-0.0377311	0.0228087	0.0980785
4	88030261	rs442177	g	t		0.0309	0.0033	1.32e-18	177798		-8.52407e-05	0.0237929	0.997141
5	55861786	rs9686661	c	t		0.0379	0.0044	2.54e-16	177050		0.0191254	0.0264215	0.469153
5	156390297	rs6882076	t	c		0.0286	0.0035	1.51e-15	177778		0.0397375	0.0274574	0.14783
6	31265490	rs2247056	t	c		0.0378	0.0039	3.86e-21	174062		0.0153649	0.027146	0.571389
6	43757896	rs998584	c	a		0.0293	0.0037	3.42e-15	174573		0.0373106	0.0226041	0.0988176
6	127414801	rs719726	c	t		0.0199	0.0035	2.49e-08	168319		0.0268974	0.0231511	0.245308
6	139831757	rs634869	c	t		0.0272	0.0033	1.78e-14	177755		0.00362631	0.0215356	0.866279
6	160848167	rs2665357	a	c		0.0212	0.0033	8.33e-10	172850		0.00977741	0.0224979	0.663858
7	25997536	rs4719841	a	g		0.0232	0.0034	8.86e-11	177775		0.0220029	0.0233602	0.346246
7	72989390	rs11974409	g	a		0.0899	0.0042	1.36e-100	177786		0.0775199	0.0372355	0.0373534
7	116358044	rs38855	g	a		0.0187	0.0033	2.11e-08	177825		0.007333	0.0226963	0.746625
7	130435181	rs287621	c	t		0.0222	0.0037	7.67e-09	177813		0.020179	0.0229974	0.380244
8	8279462	rs2976940	g	t		0.0205	0.0034	1.14e-08	177528		0.0573684	0.0275081	0.037023
8	9267117	rs9693857	c	t		0.0202	0.0034	1.69e-08	177486		0.0178181	0.0257269	0.488569
8	10671260	rs6995541	a	g		0.0265	0.0037	1.34e-12	177486		0.0220258	0.0233075	0.344654
8	11616410	rs1062219	c	t		0.0223	0.0034	1.69e-09	175601		0.0421942	0.0272588	0.121644
8	19844222	rs12678919	g	a		0.1702	0.0056	1.82e-199	177750		0.185388	0.0491678	0.000162904
8	59393273	rs4738684	g	a		0.0205	0.0035	8.82e-09	177790		0.0140075	0.0284775	0.622805
8	126482621	rs2954022	a	c		0.078	0.0033	2.23e-113	177750		0.106357	0.0224683	2.20544e-06
10	5254847	rs1832007	g	a		0.0327	0.0047	1.72e-12	177504		0.00917601	0.0265261	0.7294
10	65184717	rs10761762	c	t		0.027	0.0033	1.06e-17	177823		-0.006509	0.0252685	0.796721
10	94839642	rs2068888	a	g		0.0241	0.0034	1.68e-11	177712		0.0329647	0.0231344	0.154179
10	113921354	rs2250802	g	a		0.023	0.0037	1.21e-10	174734		0.0268948	0.0241141	0.264715
11	47294626	rs10501321	c	t		0.0216	0.0035	1.41e-08	177680		-0.00277509	0.0219018	0.899173
11	61551356	rs174535	t	c		0.047	0.0034	1.73e-41	177773		0.024402	0.0233412	0.295816
11	116639104	rs10790162	g	a		0.2305	0.0065	1.1e-249	177771		0.29069	0.028677	3.79765e-24
12	57792580	rs11613352	t	c		0.028	0.0039	9.4e-14	177799		0.0128903	0.0216268	0.55115
12	124464836	rs11057408	t	g		0.0258	0.0035	2.05e-12	174454		0.00308642	0.0249024	0.901362
15	42683787	rs2412710	g	a		0.0988	0.0132	1.66e-11	153909		0.0395021	0.0751635	0.599202
15	44219607	rs16948098	g	a		0.08	0.0089	4.84e-17	163328		0.196831	0.0592167	0.00088762
15	58730498	rs588136	t	c		0.0495	0.0041	3.37e-30	176173		0.0086398	0.0224878	0.700831
15	63396867	rs2652834	g	a		0.0247	0.0042	1.92e-08	176272		0.0689454	0.0376904	0.0673611
16	15129940	rs3198697	t	c		0.0198	0.0034	2.21e-08	175934		-0.0224897	0.0278758	0.419792
16	31088347	rs749671	a	g		0.0211	0.0034	6.11e-10	176205		-0.00286106	0.0218863	0.895994
16	53799977	rs9930333	t	g		0.0208	0.0037	3.25e-08	155007		0.00940765	0.0236419	0.690687
16	56995236	rs1800775	a	c		0.0396	0.0035	1.33e-26	172715		0.0259465	0.0222505	0.243571
17	41878166	rs8077889	a	c		0.0252	0.0042	9.88e-09	176194		0.0328977	0.0372662	0.377358
19	7224431	rs7248104	a	g		0.0222	0.0034	5.05e-10	176083		0.0424963	0.022468	0.0585686
19	8615589	rs4804311	g	a		0.0392	0.006	1.49e-09	172964		0.122589	0.0518558	0.0180767
19	19407718	rs10401969	c	t		0.121	0.0065	9.7e-70	176173		0.197723	0.0546755	0.000298851
19	33899065	rs731839	a	g		0.0224	0.0036	2.65e-09	176161		0.0220132	0.0225446	0.328852
19	45414451	rs439401	t	c		0.0659	0.0038	1.42e-66	152584		0.0452075	0.0255051	0.0763129
20	39118662	rs6029143	t	c		0.0388	0.0071	4.93e-08	176257		-0.0137206	0.0384037	0.720888
20	44545048	rs4810479	t	c		0.0474	0.0038	2.07e-34	176192		0.0475618	0.0220122	0.0307185
22	38595411	rs3761445	g	a		0.0232	0.0034	8.06e-12	175846		0.0357387	0.0217289	0.10002
Concordance nominally significant: 11/11=100%
Concordance: 45/56=80.4%

## Sheet: GLGC-meta-HDL
Supplemental File 4. Concordance in the direction of effects for markers showing genome-wide significance in the GLGC European samples.
chr	pos	rs#	NEA	EA	GLGC study	BETA-EUR	SE	P-value	N	This study	BETA-HISP	SE	P_value
4	26062990	rs10019888	g	a		0.027	0.0046	4.9e-08	187077		-0.0365882	0.0383299	0.339801
8	144303418	rs10087900	a	g		0.0231	0.0036	2.17e-09	183672		-0.0147001	0.0250292	0.556991
19	54797848	rs103294	c	t		0.0523	0.0044	4e-30	175917		0.0347261	0.0232408	0.135127
15	58678512	rs10468017	c	t		0.1179	0.0038	1.21e-188	181223		0.111224	0.0300328	0.000212717
2	211540507	rs1047891	a	c		0.0269	0.0039	8.73e-10	182043		0.0264528	0.0239284	0.268944
10	65230164	rs10761771	t	c		0.0198	0.0034	4.12e-09	182895		0.0188094	0.0250604	0.452916
8	126495818	rs10808546	c	t		0.0409	0.0034	4.11e-30	185835		0.059521	0.0237557	0.0122264
12	20463526	rs11045163	a	g		0.0217	0.0035	3.2e-09	187075		0.00920223	0.0220224	0.676051
16	53809247	rs1121980	a	g		0.0196	0.0034	6.79e-09	185524		0.0254544	0.0233297	0.275239
22	21932068	rs113359481	t	c		0.0379	0.0042	4.3e-18	178283		0.0170418	0.0213296	0.424304
17	37821435	rs113612868	g	t		0.034	0.0036	5.45e-20	183545		0.0313901	0.021796	0.149817
7	130445877	rs11765979	a	c		0.0412	0.0048	3.11e-17	94311		0.0578762	0.0216162	0.00741865
1	93816400	rs12133576	g	a		0.0243	0.0035	6.15e-11	187123		0.0253762	0.0214785	0.237415
1	156700651	rs12145743	t	g		0.0203	0.0036	1.8e-08	181336		-0.0386414	0.0295506	0.190997
1	109817590	rs12740374	g	t		0.0343	0.0041	1.69e-15	186888		0.00593313	0.0281964	0.833339
1	27138393	rs12748152	t	c		0.0506	0.0062	9.74e-16	187056		-0.127083	0.0754943	0.0923081
3	131751775	rs13076253	c	a		0.0283	0.0048	4.96e-09	186809		0.0228201	0.0413616	0.58114
4	103188709	rs13107325	t	c		0.0708	0.0078	1.07e-15	179316		0.0147165	0.0574826	0.797939
3	52532118	rs13326165	g	a		0.0289	0.0043	9.04e-11	187135		0.0972809	0.0333111	0.00349613
8	19824492	rs13702	t	c		0.1058	0.0038	1.28e-160	187044		0.126729	0.0250865	4.37928e-07
2	227122216	rs1515110	t	g		0.0323	0.0035	8.04e-18	187081		0.0130106	0.0295978	0.660242
1	182150978	rs1689797	a	c		0.0358	0.0036	2.85e-21	187126		0.0416737	0.0238702	0.0808377
16	67928042	rs16942887	g	a		0.0831	0.0051	8.28e-54	185604		0.0667791	0.0280795	0.0173969
11	126218541	rs17135399	g	a		0.0483	0.0077	4.26e-09	183858		-0.0958331	0.0564732	0.0897033
7	72982874	rs17145738	c	t		0.0408	0.0053	4.95e-13	184971		0.00266251	0.0464186	0.95426
7	150529449	rs17173637	c	t		0.0363	0.0057	1.9e-08	183901		0.0158163	0.0637596	0.804087
19	52324216	rs17695224	a	g		0.029	0.0039	2.42e-13	185367		0.0227866	0.0231795	0.325584
9	107664301	rs1883025	t	c		0.0698	0.0041	1.5e-65	186365		0.0742531	0.0239604	0.00194176
6	127436064	rs1936800	t	c		0.02	0.0034	3.06e-10	187111		0.0222232	0.0218425	0.308951
3	50129399	rs2013208	c	t		0.0254	0.0036	8.92e-12	169708		-0.046034	0.0243417	0.058603
6	34563164	rs205262	g	a		0.0283	0.0039	3.88e-13	181707		0.0244734	0.0286321	0.392687
19	45395619	rs2075650	g	a		0.0554	0.0051	9.72e-26	175421		0.0920954	0.0410696	0.0249342
12	109950144	rs2241210	a	g		0.0332	0.0035	2.49e-20	174782		0.0161745	0.0217601	0.457296
10	113921354	rs2250802	a	g		0.034	0.0038	2.02e-17	184088		0.0317184	0.0239768	0.185876
19	8431581	rs2278236	g	a		0.0331	0.0035	3.19e-18	185450		0.0409249	0.0237066	0.084292
3	47061183	rs2290547	a	g		0.0297	0.0046	3.69e-09	187142		-0.0110825	0.0395238	0.779169
8	116599199	rs2293889	t	g		0.0312	0.0035	4.27e-17	180102		-0.0201161	0.0227235	0.376019
4	100014805	rs2602836	g	a		0.0192	0.0034	4.96e-08	187102		0.0148642	0.0219987	0.499241
3	11400249	rs2606736	t	c		0.0246	0.0043	4.8e-08	129328		0.0153689	0.022284	0.490393
1	220970028	rs2642438	a	g		0.0303	0.0039	7.78e-14	179439		0.0595929	0.029094	0.0405321
15	63396867	rs2652834	a	g		0.0285	0.0043	3.59e-11	185613		-0.00164206	0.0375134	0.965086
16	81534790	rs2925979	t	c		0.0351	0.0037	1.32e-19	185553		0.0508758	0.0301131	0.091125
12	57844049	rs3741414	c	t		0.0296	0.004	6.1e-14	187090		0.0160838	0.0218674	0.462027
4	89741269	rs3822072	a	g		0.0251	0.0034	4.06e-12	187115		-0.0086688	0.0227392	0.703034
11	47333685	rs3847502	c	a		0.048	0.0036	3.31e-38	187050		0.0336476	0.0218124	0.122929
6	139828916	rs3861397	g	a		0.024	0.0036	8.4e-11	187084		0.0458635	0.0217368	0.0348624
7	17919258	rs4142995	t	g		0.0263	0.0037	9.37e-12	165161		-0.000716843	0.0214764	0.973373
17	66882466	rs4148005	g	t		0.0283	0.0036	5.74e-14	184431		-0.00129978	0.0226911	0.954321
8	9184231	rs4240624	g	a		0.0818	0.0058	1.32e-45	185696		0.0961939	0.0244988	8.61986e-05
20	44585420	rs4465830	g	a		0.0597	0.0044	5.18e-40	185505		-0.0304736	0.0387289	0.431373
1	178515312	rs4650994	a	g		0.021	0.0034	6.7e-09	186927		-0.0212528	0.0226207	0.34746
1	40028180	rs4660293	g	a		0.0353	0.004	2.86e-18	187027		-0.0377727	0.0336064	0.261025
1	230295691	rs4846914	g	a		0.0479	0.0034	3.51e-41	186995		0.0456539	0.0214665	0.0334405
7	50305863	rs4917014	t	g		0.0222	0.0036	1.03e-08	186868		-0.00888863	0.0217099	0.682226
15	44211273	rs492571	c	t		0.0663	0.009	1.27e-12	177352		0.0766835	0.0594483	0.197079
18	47167214	rs4939883	t	c		0.0799	0.0045	1.8e-66	185576		0.0284212	0.0363717	0.434562
17	76388202	rs4969178	a	g		0.0263	0.0035	1.53e-12	185426		-0.000233659	0.0232118	0.991968
14	105277209	rs4983559	a	g		0.0197	0.0036	9.57e-09	183672		0.0464387	0.0235341	0.0484669
5	53298025	rs6450176	a	g		0.0254	0.0039	6.88e-10	187132		-0.00641402	0.024843	0.796266
18	57829135	rs6567160	c	t		0.0257	0.0041	2.92e-09	185608		-0.0200878	0.035418	0.570603
2	21231524	rs676210	g	a		0.066	0.004	2.35e-54	187081		0.0486524	0.0242872	0.045155
3	119560606	rs6805251	c	t		0.02	0.0035	1.33e-08	186301		-0.0203573	0.0231203	0.378593
9	15304782	rs686030	c	a		0.055	0.0049	4.29e-27	187035		0.045752	0.0459972	0.319897
3	135932359	rs687339	t	c		0.0316	0.0042	7.11e-13	187105		0.0220827	0.0265708	0.405922
8	10641965	rs7014168	a	g		0.0267	0.0041	9.2e-10	186794		0.0403841	0.023966	0.0919779
7	6449272	rs702485	a	g		0.0243	0.0034	6.45e-12	186974		0.0410771	0.0228327	0.0720114
11	122534504	rs7117842	t	c		0.0272	0.0035	1.06e-14	186882		0.0439756	0.0228554	0.054344
19	33899065	rs731839	g	a		0.022	0.0037	3.44e-09	185498		0.00321811	0.0223974	0.885751
19	11347493	rs737337	c	t		0.0565	0.0061	4.56e-17	185432		0.0898182	0.0240089	0.000183263
2	165551201	rs7607980	t	c		0.0447	0.0052	1.81e-15	187036		0.0180912	0.0455544	0.691268
3	49971514	rs7613875	a	c		0.0253	0.0036	1.79e-11	174467		-0.0522726	0.023907	0.0287794
12	125259888	rs838876	g	a		0.0493	0.0039	7.33e-33	173066		0.0487977	0.0303933	0.108375
6	160929904	rs9457931	g	a		0.0552	0.0073	7.3e-13	171669		0.031803	0.0228797	0.164526
11	116648917	rs964184	g	c		0.1065	0.0071	6.09e-48	94289		0.129661	0.0226823	1.08823e-08
10	46013277	rs970548	a	c		0.0258	0.0039	1.71e-10	186596		0.00977084	0.0225191	0.664367
16	57002732	rs9939224	t	g		0.2489	0.0072	1.63e-261	92820		0.223124	0.0272565	2.69839e-16
Concordance: 55/76=72.4%
Concordance nominally significant: 17/18=94.4%

## Sheet: GLGC-meta-LDL
Supplemental File 4. Concordance in the direction of effects for markers showing genome-wide significance in the GLGC European samples.
chr	pos	rs#	NEA	EA	GLGC study	BETA-EUR	SE	P-value	N	This study	BETA-HISP	SE	P_value
1	25768937	rs10903129	a	g		0.0328	0.0037	3.03e-17	169920		0.0233861	0.0222822	0.293929
1	27138393	rs12748152	c	t		0.0499	0.0066	3.21e-12	172988		0.117115	0.0771528	0.129023
1	63094207	rs11485618	g	a		0.05	0.0039	3.73e-33	170063		0.0113869	0.021999	0.60473
1	92993547	rs4970712	a	c		0.0339	0.0044	2.46e-13	173036		0.0465575	0.0391571	0.234442
1	109818530	rs646776	c	t		0.1602	0.0044	1.63e-272	173021		0.19315	0.0282701	8.35729e-12
1	150958836	rs267733	g	a		0.0331	0.0053	5.29e-09	164562		0.00143069	0.0434309	0.973721
1	220970028	rs2642438	a	g		0.0352	0.0042	7.32e-16	165470		0.0554199	0.0296123	0.0612732
1	234849339	rs2587534	g	a		0.0391	0.0037	8.06e-25	172966		0.0149876	0.0248921	0.547107
2	21263900	rs1367117	g	a		0.1186	0.004	9.48e-183	173007		0.110458	0.0243188	5.57024e-06
2	27742603	rs780093	c	t		0.0223	0.0037	2.36e-08	172189		0.0239306	0.0230836	0.29988
2	44073881	rs6544713	c	t		0.0806	0.0041	4.84e-83	172940		0.0771581	0.0316907	0.0149032
2	63149557	rs2710642	g	a		0.0239	0.0038	6.09e-09	172994		0.0141658	0.0225024	0.529006
2	118835841	rs10490626	a	g		0.0508	0.0069	1.7e-12	173044		0.100074	0.0648625	0.122863
2	121309488	rs2030746	c	t		0.0214	0.0038	8.61e-09	173024		-0.0431351	0.0233202	0.0643578
2	135762344	rs16831243	c	t		0.0378	0.0055	9.06e-12	162945		-0.00320436	0.0243581	0.895338
2	165513091	rs10195252	c	t		0.0238	0.0039	3.81e-08	157208		-0.00248935	0.0268153	0.926036
2	216304384	rs1250229	t	c		0.0243	0.0042	3.13e-08	173032		0.100864	0.0255391	7.83543e-05
2	234679384	rs11563251	c	t		0.0345	0.0062	4.5e-08	172855		0.012118	0.0472069	0.797411
3	12296469	rs9875338	a	g		0.027	0.0037	2.21e-11	172895		0.0329078	0.0278102	0.236691
3	32533010	rs7640978	t	c		0.0392	0.0069	9.84e-09	172228		0.0135019	0.053157	0.799495
3	132163200	rs17404153	t	g		0.0336	0.0054	1.83e-09	172898		0.0498845	0.0291179	0.0866776
4	3434885	rs6818397	g	t		0.0224	0.004	1.68e-08	172685		-0.0158673	0.0235361	0.500205
5	74656539	rs12916	t	c		0.0733	0.0038	7.79e-78	168357		0.0511629	0.0218046	0.0189542
5	156390297	rs6882076	t	c		0.0456	0.0038	3.31e-31	173006		0.0509342	0.0276695	0.0656503
6	16127407	rs3757354	t	c		0.0382	0.0044	2.09e-17	172987		-0.00452142	0.0230599	0.844553
6	32677440	rs10947332	g	a		0.0504	0.0056	6.97e-18	169263		0.0774218	0.0386258	0.0450269
6	116352750	rs6909746	t	c		0.0263	0.0037	7.86e-11	170097		0.00575966	0.0219159	0.792699
6	160578860	rs1564348	t	c		0.0481	0.005	2.76e-21	172989		0.0634593	0.0250636	0.0113437
7	21607352	rs12670798	t	c		0.0344	0.0043	4.81e-14	173013		-0.0456421	0.0290086	0.115627
7	25991826	rs4722551	t	c		0.0391	0.0049	3.95e-14	172946		-0.0476878	0.029566	0.10676
7	44582331	rs2073547	a	g		0.0485	0.0049	1.92e-21	169889		0.0572921	0.0250292	0.0220788
8	9183358	rs9987289	a	g		0.0714	0.0066	8.53e-24	160102		0.0369521	0.0247735	0.135803
8	55421614	rs10102164	g	a		0.0316	0.0045	3.74e-11	173037		0.00698256	0.0328808	0.831826
8	59353534	rs13277801	t	c		0.0338	0.0038	3.99e-17	173010		0.0381617	0.0279484	0.172116
8	116663898	rs2737252	a	g		0.0314	0.0041	7.04e-14	172950		0.0362035	0.0226848	0.110503
8	126490972	rs2954029	t	a		0.0564	0.0036	2.1e-50	172963		0.0594112	0.0226214	0.00863105
8	145022657	rs7832643	g	t		0.0339	0.0038	2.67e-17	164854		0.0130068	0.0258013	0.614182
9	2640759	rs3780181	g	a		0.0445	0.0074	1.76e-09	171976		0.0255407	0.0354104	0.47074
9	107664301	rs1883025	t	c		0.0296	0.0044	6.14e-11	172330		0.0624241	0.0243367	0.0103171
9	136154168	rs579459	t	c		0.0665	0.0045	2.42e-44	172706		0.116451	0.0321558	0.00029294
10	113944271	rs2419604	g	a		0.0302	0.004	7.49e-14	172807		0.0170451	0.02404	0.478306
11	18656271	rs10832962	c	t		0.032	0.004	6.62e-14	172920		0.0500763	0.022325	0.0248927
11	61609750	rs174583	t	c		0.0522	0.0038	7e-41	172982		0.0963868	0.023822	5.20733e-05
11	116648917	rs964184	c	g		0.0855	0.0078	2.01e-26	89866		0.0333522	0.0230417	0.147766
11	126241979	rs10893499	g	a		0.0521	0.0053	3.86e-21	172980		0.0425451	0.032706	0.193315
12	111884608	rs3184504	t	c		0.0268	0.0038	4.2e-12	164996		0.0459227	0.0280462	0.101549
12	121416650	rs1169288	a	c		0.0375	0.004	6.45e-21	163086		-0.01346	0.0231614	0.561146
13	32953388	rs4942486	c	t		0.0243	0.0037	2.26e-11	171930		0.0197017	0.0218424	0.367061
14	24883887	rs8017377	g	a		0.0303	0.0038	2.52e-15	172866		-0.000882426	0.0287165	0.975486
16	56989590	rs247616	t	c		0.0547	0.0041	2.57e-37	171458		-0.0440625	0.024027	0.0666722
16	72108093	rs2000999	g	a		0.065	0.0046	4.22e-41	171510		0.0405678	0.0299685	0.175838
17	7091650	rs314253	c	t		0.0242	0.0038	3.44e-10	169706		-0.00244163	0.0215914	0.909964
17	45438952	rs6504872	c	t		0.0274	0.0037	3.48e-13	171519		0.0338195	0.0230257	0.141894
17	64210580	rs1801689	a	c		0.1028	0.0139	9.81e-12	111143		0.081412	0.0852028	0.339321
17	67150176	rs2886232	c	t		0.0451	0.0064	3.88e-11	162498		0.0396504	0.0596342	0.506119
19	11202306	rs6511720	t	g		0.2209	0.0061	3.85e-262	170608		0.145605	0.0481046	0.00247128
19	19407718	rs10401969	c	t		0.1184	0.0072	2.65e-54	171477		0.156933	0.0551797	0.00445469
19	45395619	rs2075650	a	g		0.1767	0.0055	1.72e-214	161076		0.0618948	0.041725	0.137969
19	49206417	rs492602	a	g		0.0293	0.0039	9.42e-14	170009		0.0402346	0.0263656	0.127004
20	12962718	rs364585	a	g		0.0249	0.0038	4.28e-10	171526		-0.00148164	0.0227082	0.947977
20	17845921	rs2328223	a	c		0.0299	0.005	5.63e-09	170762		0.0188694	0.0275335	0.493139
20	34154741	rs7264396	t	c		0.0246	0.0045	4.41e-08	171527		0.00822936	0.0241526	0.733311
20	39724338	rs6065311	t	c		0.0417	0.0036	1.66e-30	171333		0.0329391	0.0222124	0.138098
20	43042364	rs1800961	t	c		0.0685	0.0106	6.03e-10	142698		0.0545088	0.0646257	0.398974
22	30378703	rs5763662	c	t		0.0767	0.0121	1.19e-08	162777		0.0376683	0.0301146	0.210996
22	46629479	rs4253776	a	g		0.0311	0.0059	3.35e-08	171071		0.0179687	0.0425599	0.67288
Concordance nominally significant: 15/15=100%
Concordance: 54/66=81.8%
