# Supplementary material for: Meta-analysis of lipid-traits in Hispanics identifies novel loci, population-specific effects, and tissue-specific enrichment of eQTLs
Source: Sci Rep. 2016 Jan 19;6:19429. doi: 10.1038/srep19429 (PMC4726092; doi:10.1038/srep19429)
Supplement: Supplementary dataset 2 [file srep19429-s3.xls]

## Sheet: genes-tchol
Supplemental File 7. Results of the gene-based and pathway-based analyses using the program KGG3 using the GATES approach and a window of 10Kb for the extended gene region length. (See Materials and Methods section for additional information)
Symbol	PValue	IsSignificant	Chromosome	Start_Position	Length	SNP	Position	GeneFeature	IsGATESKeySNP	P
PSRC1	2.08e-10	true	1	109822175	3616	rs7528419	109817192	3UTR	N	7.88307e-12
-	-	-	-	-	-	rs660240	109817838	3UTR	Y	8.72992e-12
-	-	-	-	-	-	rs12740374	109817590	3UTR	N	1.37126e-11
-	-	-	-	-	-	rs629301	109818306	3UTR	Y	2.06489e-11
-	-	-	-	-	-	rs611917	109815252	intronic	N	2.87292e-11
-	-	-	-	-	-	rs646776	109818530	downstream	N	3.91168e-11
-	-	-	-	-	-	rs11102967	109817245	3UTR	N	1.28693e-09
-	-	-	-	-	-	rs602633	109821511	downstream	N	1.55541e-09
-	-	-	-	-	-	rs583104	109821307	downstream	N	1.70478e-09
-	-	-	-	-	-	rs599839	109822166	downstream	N	1.79166e-09
-	-	-	-	-	-	rs1277930	109822143	downstream	N	2.92378e-09
-	-	-	-	-	-	rs3902354	109819296	downstream	N	3.49382e-09
-	-	-	-	-	-	rs4970837	109822008	downstream	N	5.899e-09
-	-	-	-	-	-	rs4970836	109821797	downstream	N	8.25081e-08
-	-	-	-	-	-	rs6670347	109815368	intronic	N	1.22501e-06
-	-	-	-	-	-	rs79482788	109815133	intronic	N	1.31181e-06
-	-	-	-	-	-	rs75951814	109815211	intronic	N	1.36489e-06
-	-	-	-	-	-	rs79868705	109815074	intronic	N	1.93535e-06
-	-	-	-	-	-	rs6667814	109815746	intronic	N	2.06396e-06
-	-	-	-	-	-	rs77579579	109818128	3UTR	N	2.61339e-06
-	-	-	-	-	-	rs1277917	109817479	3UTR	N	5.99071e-06
-	-	-	-	-	-	rs6677122	109820110	downstream	N	1.09044e-05
-	-	-	-	-	-	rs67269326	109819615	downstream	N	2.29739e-05
-	-	-	-	-	-	rs55882046	109819981	downstream	N	2.46162e-05
-	-	-	-	-	-	rs17035949	109820919	downstream	N	4.291e-05
-	-	-	-	-	-	rs4970834	109814880	intronic	N	5.15175e-05
CELSR2	3.97e-10	true	1	109792640	25739	rs7528419	109817192	3UTR	N	7.88307e-12
-	-	-	-	-	-	rs660240	109817838	3UTR	Y	8.72992e-12
-	-	-	-	-	-	rs12740374	109817590	3UTR	N	1.37126e-11
-	-	-	-	-	-	rs629301	109818306	3UTR	Y	2.06489e-11
-	-	-	-	-	-	rs611917	109815252	intronic	N	2.87292e-11
-	-	-	-	-	-	rs646776	109818530	downstream	N	3.91168e-11
-	-	-	-	-	-	rs11102967	109817245	3UTR	N	1.28693e-09
-	-	-	-	-	-	rs602633	109821511	downstream	N	1.55541e-09
-	-	-	-	-	-	rs583104	109821307	downstream	N	1.70478e-09
-	-	-	-	-	-	rs599839	109822166	downstream	N	1.79166e-09
-	-	-	-	-	-	rs1277930	109822143	downstream	N	2.92378e-09
-	-	-	-	-	-	rs3902354	109819296	downstream	N	3.49382e-09
-	-	-	-	-	-	rs4970837	109822008	downstream	N	5.899e-09
-	-	-	-	-	-	rs4970836	109821797	downstream	N	8.25081e-08
-	-	-	-	-	-	rs6670347	109815368	intronic	N	1.22501e-06
-	-	-	-	-	-	rs79482788	109815133	intronic	N	1.31181e-06
-	-	-	-	-	-	rs75951814	109815211	intronic	N	1.36489e-06
-	-	-	-	-	-	rs79868705	109815074	intronic	N	1.93535e-06
-	-	-	-	-	-	rs6667814	109815746	intronic	N	2.06396e-06
-	-	-	-	-	-	rs77579579	109818128	3UTR	N	2.61339e-06
-	-	-	-	-	-	rs6657811	109807283	intronic	N	3.61319e-06
-	-	-	-	-	-	rs189575997	109806138	intronic	Y	4.24509e-06
-	-	-	-	-	-	rs1277917	109817479	3UTR	N	5.99071e-06
-	-	-	-	-	-	rs585362	109789795	upstream	Y	1.05231e-05
-	-	-	-	-	-	rs6677122	109820110	downstream	N	1.09044e-05
-	-	-	-	-	-	rs66795935	109804883	intronic	N	2.03703e-05
-	-	-	-	-	-	rs67269326	109819615	downstream	N	2.29739e-05
-	-	-	-	-	-	rs55882046	109819981	downstream	N	2.46162e-05
-	-	-	-	-	-	rs17035949	109820919	downstream	N	4.291e-05
-	-	-	-	-	-	rs4970834	109814880	intronic	N	5.15175e-05
-	-	-	-	-	-	rs12731760	109800349	intronic	N	7.29394e-05
-	-	-	-	-	-	rs12746961	109800321	intronic	Y	7.29843e-05
NCAN	6.68e-07	true	19	19322781	40281	rs2238675	19336608	intronic	Y	1.39521e-08
-	-	-	-	-	-	rs3761077	19325963	intronic	Y	1.00111e-07
-	-	-	-	-	-	rs141246392	19369250	intronic	N	1.2133e-07
-	-	-	-	-	-	rs2106864	19370605	intronic	Y	1.21368e-07
-	-	-	-	-	-	rs145531491	19369251	intronic	N	1.63391e-07
-	-	-	-	-	-	rs79396655	19355160	intronic	Y	6.69985e-07
-	-	-	-	-	-	rs114674887	19355485	intronic	N	1.5639e-06
-	-	-	-	-	-	rs56758691	19315904	upstream	N	7.93594e-05
-	-	-	-	-	-	rs192299970	19324433	intronic	N	9.65889e-05
SUGP1	1.5e-06	true	19	19387321	44001	rs148655849	19440699	intronic	Y	1.82086e-07
-	-	-	-	-	-	rs143050821	19390540	intronic	N	2.47378e-07
-	-	-	-	-	-	rs2074304	19381940	intronic	N	2.50964e-07
-	-	-	-	-	-	rs60892661	19387614	intronic	Y	2.52589e-07
-	-	-	-	-	-	rs58196025	19391331	intronic	Y	2.57767e-07
-	-	-	-	-	-	rs2074305	19382018	intronic	Y	2.70169e-07
-	-	-	-	-	-	rs117136297	19393532	intronic	N	2.71112e-07
-	-	-	-	-	-	rs57915152	19412045	intronic	Y	2.78768e-07
-	-	-	-	-	-	rs61186263	19403101	intronic	N	3.05989e-07
-	-	-	-	-	-	rs79272891	19406801	intronic	N	3.12093e-07
-	-	-	-	-	-	rs117961479	19410750	intronic	Y	3.54537e-07
-	-	-	-	-	-	rs57653580	19428794	intronic	Y	3.72758e-07
-	-	-	-	-	-	rs117149976	19433889	intronic	N	3.73508e-07
-	-	-	-	-	-	rs2074307	19382020	intronic	N	4.8702e-07
-	-	-	-	-	-	rs58542926	19379549	exonic	N	5.21478e-07
-	-	-	-	-	-	rs739846	19419071	intronic	N	6.85404e-05
-	-	-	-	-	-	rs10401969	19407718	intronic	N	7.77457e-05
HAPLN4	2.02e-06	true	19	19366451	7146	rs141246392	19369250	intronic	N	1.2133e-07
-	-	-	-	-	-	rs2106864	19370605	intronic	Y	1.21368e-07
-	-	-	-	-	-	rs145531491	19369251	intronic	N	1.63391e-07
-	-	-	-	-	-	rs117397390	19373482	intronic	N	1.98839e-07
-	-	-	-	-	-	rs2074297	19373842	upstream	N	1.99451e-07
-	-	-	-	-	-	rs117284756	19376659	intronic	N	2.17577e-07
-	-	-	-	-	-	rs2074304	19381940	intronic	N	2.50964e-07
-	-	-	-	-	-	rs2074305	19382018	intronic	Y	2.70169e-07
-	-	-	-	-	-	rs2074307	19382020	intronic	N	4.8702e-07
-	-	-	-	-	-	rs58542926	19379549	exonic	N	5.21478e-07
MAU2	2.59e-06	true	19	19431629	37935	rs2285626	19467545	3UTR	Y	4.34857e-08
-	-	-	-	-	-	rs148655849	19440699	intronic	Y	1.82086e-07
-	-	-	-	-	-	rs118029212	19468260	3UTR	N	2.06779e-07
-	-	-	-	-	-	rs7250312	19473805	downstream	N	3.35958e-07
-	-	-	-	-	-	rs146780714	19459789	intronic	Y	3.3623e-07
-	-	-	-	-	-	rs117901585	19466421	intronic	N	3.37153e-07
-	-	-	-	-	-	rs57653580	19428794	intronic	Y	3.72758e-07
-	-	-	-	-	-	rs117149976	19433889	intronic	N	3.73508e-07
-	-	-	-	-	-	rs185487986	19474366	downstream	Y	6.13744e-07
-	-	-	-	-	-	rs8102280	19455750	intronic	N	1.72882e-06
-	-	-	-	-	-	rs56255430	19477877	downstream	N	2.40446e-06
-	-	-	-	-	-	rs73001065	19460541	intronic	N	3.42433e-05
TM6SF2	2.79e-06	true	19	19375173	8902	rs141246392	19369250	intronic	N	1.2133e-07
-	-	-	-	-	-	rs2106864	19370605	intronic	Y	1.21368e-07
-	-	-	-	-	-	rs145531491	19369251	intronic	N	1.63391e-07
-	-	-	-	-	-	rs117397390	19373482	intronic	N	1.98839e-07
-	-	-	-	-	-	rs2074297	19373842	upstream	Y	1.99451e-07
-	-	-	-	-	-	rs117284756	19376659	intronic	N	2.17577e-07
-	-	-	-	-	-	rs143050821	19390540	intronic	Y	2.47378e-07
-	-	-	-	-	-	rs2074304	19381940	intronic	N	2.50964e-07
-	-	-	-	-	-	rs60892661	19387614	intronic	N	2.52589e-07
-	-	-	-	-	-	rs58196025	19391331	intronic	N	2.57767e-07
-	-	-	-	-	-	rs2074305	19382018	intronic	Y	2.70169e-07
-	-	-	-	-	-	rs117136297	19393532	intronic	N	2.71112e-07
-	-	-	-	-	-	rs2074307	19382020	intronic	N	4.8702e-07
-	-	-	-	-	-	rs58542926	19379549	exonic	N	5.21478e-07
KIAA1462	4.13e-06	true	10	30301728	46761	rs148567590	30336065	intronic	Y	1.05064e-07
-	-	-	-	-	-	rs76972707	30326067	intronic	N	1.83513e-07
-	-	-	-	-	-	rs145805759	30335828	intronic	N	2.24386e-07
-	-	-	-	-	-	rs77797107	30321980	intronic	Y	2.51345e-07
-	-	-	-	-	-	rs74538457	30319345	intronic	N	2.67021e-07
-	-	-	-	-	-	rs79177612	30326387	intronic	N	2.74537e-07
-	-	-	-	-	-	rs7093053	30327512	intronic	Y	2.84681e-07
-	-	-	-	-	-	rs79618599	30311170	intronic	N	3.31257e-07
-	-	-	-	-	-	rs140567348	30307666	intronic	N	3.37805e-07
-	-	-	-	-	-	rs146793563	30307549	intronic	Y	3.38512e-07
-	-	-	-	-	-	rs191801085	30314175	intronic	N	3.464e-07
-	-	-	-	-	-	rs41313818	30303175	3UTR	Y	3.64865e-07
-	-	-	-	-	-	rs138575264	30336682	exonic	N	5.2184e-07
-	-	-	-	-	-	rs146272021	30336333	intronic	N	5.38765e-07
-	-	-	-	-	-	rs113161322	30336285	intronic	Y	8.01804e-07
-	-	-	-	-	-	rs12259203	30300547	downstream	N	5.55458e-06
-	-	-	-	-	-	rs7077512	30331268	intronic	N	7.82532e-05
-	-	-	-	-	-	rs12261399	30329481	intronic	N	8.98988e-05
-	-	-	-	-	-	rs12261153	30329173	intronic	N	9.67636e-05
PBX4	4.23e-06	true	19	19672515	57211	rs146810822	19704272	intronic	N	1.29626e-06
-	-	-	-	-	-	rs150133527	19687807	intronic	N	1.35418e-06
-	-	-	-	-	-	rs144794347	19685342	intronic	Y	1.43024e-06
-	-	-	-	-	-	rs112286031	19698629	intronic	N	1.44678e-06
-	-	-	-	-	-	rs143748444	19701348	intronic	N	1.49645e-06
-	-	-	-	-	-	rs141517302	19719006	intronic	N	1.51195e-06
-	-	-	-	-	-	rs146706622	19694804	intronic	N	1.53487e-06
-	-	-	-	-	-	rs142744226	19665384	downstream	Y	1.54849e-06
-	-	-	-	-	-	rs144527782	19702751	intronic	N	1.5957e-06
-	-	-	-	-	-	rs139585919	19710706	intronic	N	1.6213e-06
-	-	-	-	-	-	rs112529284	19713398	intronic	N	1.65786e-06
-	-	-	-	-	-	rs186233615	19724041	intronic	N	1.66272e-06
-	-	-	-	-	-	rs149907755	19700311	intronic	N	1.68389e-06
-	-	-	-	-	-	rs139069372	19700257	intronic	N	1.68461e-06
-	-	-	-	-	-	rs113497924	19699082	intronic	N	1.68629e-06
-	-	-	-	-	-	rs150778066	19700197	intronic	N	1.6864e-06
-	-	-	-	-	-	rs113276622	19699118	intronic	N	1.68704e-06
-	-	-	-	-	-	rs145499426	19697629	intronic	N	1.68742e-06
-	-	-	-	-	-	rs150618940	19696550	intronic	N	1.68765e-06
-	-	-	-	-	-	rs111724333	19698529	intronic	N	1.68772e-06
-	-	-	-	-	-	rs144078850	19694254	intronic	N	1.68773e-06
-	-	-	-	-	-	rs146902124	19698172	intronic	N	1.68777e-06
-	-	-	-	-	-	rs76572785	19697449	intronic	N	1.68778e-06
-	-	-	-	-	-	rs111405812	19696682	intronic	N	1.68878e-06
-	-	-	-	-	-	rs143425288	19697392	intronic	N	1.68922e-06
-	-	-	-	-	-	rs145606687	19694147	intronic	N	1.69018e-06
-	-	-	-	-	-	rs147482931	19696058	intronic	Y	1.69018e-06
-	-	-	-	-	-	rs35844778	19703656	intronic	N	1.69082e-06
-	-	-	-	-	-	rs146669988	19695503	intronic	N	1.69087e-06
-	-	-	-	-	-	rs111478274	19702476	intronic	N	1.69186e-06
-	-	-	-	-	-	rs138102987	19705822	intronic	Y	1.69221e-06
-	-	-	-	-	-	rs148453480	19702788	intronic	N	1.69236e-06
-	-	-	-	-	-	rs147777103	19703800	intronic	N	1.69265e-06
-	-	-	-	-	-	rs150064109	19704001	intronic	N	1.6937e-06
-	-	-	-	-	-	rs150530667	19703141	intronic	N	1.6937e-06
-	-	-	-	-	-	rs76258847	19703467	intronic	N	1.69395e-06
-	-	-	-	-	-	rs147341417	19707355	intronic	N	1.6957e-06
-	-	-	-	-	-	rs112776111	19704594	intronic	N	1.69708e-06
-	-	-	-	-	-	rs149132827	19709891	intronic	N	1.70103e-06
-	-	-	-	-	-	rs146592260	19709864	intronic	N	1.70151e-06
-	-	-	-	-	-	rs113239535	19712255	intronic	N	1.70233e-06
-	-	-	-	-	-	rs80341635	19710252	intronic	N	1.70368e-06
-	-	-	-	-	-	rs139694972	19711703	intronic	N	1.70385e-06
-	-	-	-	-	-	rs146891275	19711683	intronic	N	1.7056e-06
-	-	-	-	-	-	rs147997727	19715001	intronic	N	1.71499e-06
-	-	-	-	-	-	rs141310201	19714597	intronic	Y	1.71568e-06
-	-	-	-	-	-	rs76331766	19714134	intronic	N	1.71624e-06
-	-	-	-	-	-	rs79731925	19715193	intronic	N	1.71752e-06
-	-	-	-	-	-	rs141581526	19715497	intronic	N	1.72003e-06
-	-	-	-	-	-	rs146388406	19715585	intronic	N	1.72055e-06
-	-	-	-	-	-	rs147845493	19717439	intronic	N	1.72397e-06
-	-	-	-	-	-	rs149096890	19717988	intronic	N	1.72821e-06
-	-	-	-	-	-	rs76497319	19718361	intronic	Y	1.72942e-06
-	-	-	-	-	-	rs112445985	19720897	intronic	N	1.73855e-06
-	-	-	-	-	-	rs151023030	19721439	intronic	Y	1.73998e-06
-	-	-	-	-	-	rs16982921	19698678	intronic	N	1.74323e-06
-	-	-	-	-	-	rs75251832	19722181	intronic	N	1.74512e-06
-	-	-	-	-	-	rs148383883	19722286	intronic	N	1.74735e-06
-	-	-	-	-	-	rs143391745	19722281	intronic	N	1.74735e-06
-	-	-	-	-	-	rs78780884	19722667	intronic	N	1.74841e-06
-	-	-	-	-	-	rs150096858	19726651	intronic	Y	1.77049e-06
-	-	-	-	-	-	rs151109851	19707635	intronic	N	1.79178e-06
-	-	-	-	-	-	rs140581049	19733171	upstream	N	1.82765e-06
-	-	-	-	-	-	rs150496710	19715198	intronic	N	1.85286e-06
-	-	-	-	-	-	rs139102507	19738097	intronic	Y	1.87968e-06
-	-	-	-	-	-	rs143064540	19720426	intronic	N	1.92842e-06
-	-	-	-	-	-	rs140968036	19701481	intronic	N	1.95234e-06
-	-	-	-	-	-	rs142523949	19733246	upstream	N	1.9568e-06
-	-	-	-	-	-	rs150932566	19697833	intronic	N	2.0074e-06
-	-	-	-	-	-	rs149506099	19706761	intronic	N	2.38432e-06
-	-	-	-	-	-	rs141587117	19688624	intronic	N	2.79749e-06
-	-	-	-	-	-	rs143115527	19693426	intronic	N	2.85231e-06
-	-	-	-	-	-	rs112107493	19692960	intronic	N	2.85584e-06
-	-	-	-	-	-	rs140789220	19693267	intronic	Y	2.85759e-06
-	-	-	-	-	-	rs75063087	19678725	intronic	N	2.86337e-06
-	-	-	-	-	-	rs113611178	19676280	intronic	Y	2.86404e-06
-	-	-	-	-	-	rs113720167	19690546	intronic	N	2.91712e-06
-	-	-	-	-	-	rs79257887	19691551	intronic	N	2.91926e-06
-	-	-	-	-	-	rs79860015	19691088	intronic	N	2.92009e-06
-	-	-	-	-	-	rs144583694	19691752	intronic	N	2.92114e-06
-	-	-	-	-	-	rs142292565	19687286	intronic	N	2.9214e-06
-	-	-	-	-	-	rs148840057	19687958	intronic	N	2.92203e-06
-	-	-	-	-	-	rs117623836	19689150	intronic	N	2.92266e-06
-	-	-	-	-	-	rs148526446	19685714	intronic	N	2.92273e-06
-	-	-	-	-	-	rs145949752	19688583	intronic	N	2.92556e-06
-	-	-	-	-	-	rs138528986	19691766	intronic	N	3.43977e-06
-	-	-	-	-	-	rs2002318	19738506	intronic	N	5.10128e-06
-	-	-	-	-	-	rs17216588	19664077	downstream	N	5.49503e-06
-	-	-	-	-	-	rs140854328	19694666	intronic	N	1.02271e-05
-	-	-	-	-	-	rs73004951	19695228	intronic	N	1.25541e-05
-	-	-	-	-	-	rs73004933	19675696	intronic	N	1.71943e-05
-	-	-	-	-	-	rs111638025	19674805	intronic	N	1.815e-05
-	-	-	-	-	-	rs111233315	19667921	downstream	N	1.85074e-05
-	-	-	-	-	-	rs7249319	19671084	downstream	N	1.85404e-05
-	-	-	-	-	-	rs112452431	19670378	downstream	N	1.85511e-05
-	-	-	-	-	-	rs150824230	19670610	downstream	N	1.86076e-05
-	-	-	-	-	-	rs73004926	19671266	downstream	N	1.86136e-05
-	-	-	-	-	-	rs10221485	19680040	intronic	N	1.90841e-05
-	-	-	-	-	-	rs57368710	19674219	intronic	N	1.90899e-05
-	-	-	-	-	-	rs76337800	19673087	intronic	N	1.98501e-05
-	-	-	-	-	-	rs149436014	19727737	intronic	N	2.25415e-05
-	-	-	-	-	-	rs142087826	19675937	intronic	N	2.57836e-05
-	-	-	-	-	-	rs1865036	19677738	intronic	N	3.65062e-05
NDUFA13	7.56e-06	true	19	19627018	11996	rs45631650	19637308	intronic	Y	4.88961e-07
YJEFN3	8.23e-06	true	19	19639669	8725	rs45631650	19637308	intronic	Y	4.88961e-07
-	-	-	-	-	-	rs2304097	19657143	3UTR	Y	2.59168e-05
ZPR1	8.28e-06	true	11	116649275	9465	rs964184	116648917	upstream	Y	3.18508e-07
-	-	-	-	-	-	rs2160669	116647607	upstream	N	9.23169e-06
-	-	-	-	-	-	rs10750096	116656788	intronic	Y	9.81861e-06
-	-	-	-	-	-	rs2075290	116653296	intronic	N	1.4518e-05
-	-	-	-	-	-	rs7123666	116667083	upstream	Y	1.62872e-05
-	-	-	-	-	-	rs6589565	116640237	intronic	Y	1.75494e-05
-	-	-	-	-	-	rs2072560	116661826	intronic	N	2.31204e-05
-	-	-	-	-	-	rs2266788	116660686	3UTR	N	2.46126e-05
-	-	-	-	-	-	rs6589566	116652423	intronic	N	2.53539e-05
-	-	-	-	-	-	rs7483863	116652491	intronic	N	2.69655e-05
-	-	-	-	-	-	rs662799	116663707	upstream	N	8.68037e-05
GATAD2A	9.16e-06	true	19	19496641	123101	rs117868357	19544243	intronic	N	5.90719e-07
-	-	-	-	-	-	rs74589577	19531904	intronic	N	7.82515e-07
-	-	-	-	-	-	rs78261965	19549226	intronic	N	7.93716e-07
-	-	-	-	-	-	rs117261566	19541670	intronic	Y	7.93832e-07
-	-	-	-	-	-	rs142890320	19546056	intronic	N	7.94104e-07
-	-	-	-	-	-	rs143983466	19555530	intronic	Y	7.95164e-07
-	-	-	-	-	-	rs118159216	19571531	intronic	N	7.97413e-07
-	-	-	-	-	-	rs147904356	19566160	intronic	Y	7.98355e-07
-	-	-	-	-	-	rs116890892	19583018	intronic	N	7.98497e-07
-	-	-	-	-	-	rs117109185	19580895	intronic	Y	7.98559e-07
-	-	-	-	-	-	rs144533130	19590862	intronic	N	7.98567e-07
-	-	-	-	-	-	rs146877425	19587775	intronic	N	7.98768e-07
-	-	-	-	-	-	rs142344339	19595817	intronic	Y	7.98838e-07
-	-	-	-	-	-	rs149105279	19599453	intronic	N	8.06235e-07
-	-	-	-	-	-	rs3794992	19610657	intronic	Y	8.23629e-07
-	-	-	-	-	-	rs140529960	19512290	intronic	Y	8.4432e-07
-	-	-	-	-	-	rs141840476	19511991	intronic	N	8.4432e-07
-	-	-	-	-	-	rs28713238	19531273	intronic	N	8.47273e-07
-	-	-	-	-	-	rs75024703	19596340	intronic	N	8.49553e-07
-	-	-	-	-	-	rs186445281	19490291	upstream	N	8.76686e-07
-	-	-	-	-	-	rs36045507	19505105	intronic	N	9.63914e-07
-	-	-	-	-	-	rs145552707	19487652	upstream	Y	1.28608e-06
-	-	-	-	-	-	rs148037950	19590022	intronic	N	1.5632e-06
-	-	-	-	-	-	rs57009615	19613622	intronic	N	1.84509e-06
-	-	-	-	-	-	rs139259553	19602941	intronic	N	1.51581e-05
-	-	-	-	-	-	rs150268548	19494483	upstream	N	2.25208e-05
-	-	-	-	-	-	rs73002956	19578743	intronic	N	3.85902e-05
-	-	-	-	-	-	rs3794991	19610596	intronic	N	7.71918e-05
BUD13	1.35e-05	true	11	116618885	24830	rs964184	116648917	upstream	Y	3.18508e-07
-	-	-	-	-	-	rs2160669	116647607	upstream	N	9.23169e-06
-	-	-	-	-	-	rs7930786	116624727	intronic	Y	1.30959e-05
-	-	-	-	-	-	rs2075290	116653296	intronic	Y	1.4518e-05
-	-	-	-	-	-	rs6589565	116640237	intronic	Y	1.75494e-05
-	-	-	-	-	-	rs9326246	116611733	downstream	Y	1.82176e-05
-	-	-	-	-	-	rs3825041	116631707	intronic	Y	1.9766e-05
-	-	-	-	-	-	rs6589566	116652423	intronic	N	2.53539e-05
-	-	-	-	-	-	rs7483863	116652491	intronic	N	2.69655e-05
-	-	-	-	-	-	rs10790162	116639104	intronic	N	2.7607e-05
-	-	-	-	-	-	rs6589564	116624153	intronic	N	2.76072e-05
LPAR2	1.46e-05	true	19	19734465	4575	rs117038725	19744692	exonic	Y	1.70543e-06
-	-	-	-	-	-	rs150096858	19726651	intronic	Y	1.77049e-06
-	-	-	-	-	-	rs140581049	19733171	upstream	N	1.82765e-06
-	-	-	-	-	-	rs139102507	19738097	intronic	N	1.87968e-06
-	-	-	-	-	-	rs142523949	19733246	upstream	N	1.9568e-06
-	-	-	-	-	-	rs2002318	19738506	intronic	N	5.10128e-06
-	-	-	-	-	-	rs149436014	19727737	intronic	N	2.25415e-05
ZNF101	2.63e-05	true	19	19779662	11477	rs56408111	19793545	downstream	Y	1.07906e-06
-	-	-	-	-	-	rs2304130	19789528	intronic	N	5.4394e-06
-	-	-	-	-	-	rs58434384	19786099	intronic	N	9.69272e-06
GMIP	3.11e-05	true	19	19740281	14196	rs117038725	19744692	exonic	Y	1.70543e-06
-	-	-	-	-	-	rs140581049	19733171	upstream	Y	1.82765e-06
-	-	-	-	-	-	rs139102507	19738097	intronic	N	1.87968e-06
-	-	-	-	-	-	rs142523949	19733246	upstream	N	1.9568e-06
-	-	-	-	-	-	rs2002318	19738506	intronic	N	5.10128e-06
-	-	-	-	-	-	rs113712235	19750519	intronic	N	7.1229e-06
-	-	-	-	-	-	rs115205560	19749896	intronic	N	1.00061e-05
LOC102467074	3.12e-05	true	5	3177948	3399	rs36041200	3169989	upstream	Y	7.79304e-07
-	-	-	-	-	-	rs35329956	3170162	upstream	N	1.60383e-06
-	-	-	-	-	-	rs13154806	3168502	upstream	N	2.21128e-06
-	-	-	-	-	-	rs13190086	3172052	upstream	Y	1.30525e-05
-	-	-	-	-	-	rs12657403	3174785	upstream	Y	1.40051e-05
-	-	-	-	-	-	rs1215654	3170080	upstream	N	4.07608e-05
-	-	-	-	-	-	rs13171158	3171701	upstream	N	5.65319e-05
-	-	-	-	-	-	rs1691144	3168400	upstream	N	8.44345e-05
-	-	-	-	-	-	rs1661091	3168780	upstream	N	8.44758e-05
CILP2	3.32e-05	true	19	19649073	8396	rs142744226	19665384	downstream	Y	1.54849e-06
-	-	-	-	-	-	rs17216588	19664077	downstream	N	5.49503e-06
-	-	-	-	-	-	rs17216525	19662220	downstream	Y	9.01203e-06
-	-	-	-	-	-	rs2304097	19657143	3UTR	N	2.59168e-05
RPL34	3.37e-05	true	4	109541721	9919	rs3733620	109549678	intronic	Y	2.5114e-06
-	-	-	-	-	-	rs17039162	109534604	upstream	N	1.54481e-05
-	-	-	-	-	-	rs2575607	109559439	downstream	Y	1.62368e-05
-	-	-	-	-	-	rs2575610	109555337	downstream	N	1.63524e-05
-	-	-	-	-	-	rs7691236	109536616	upstream	N	1.72029e-05
-	-	-	-	-	-	rs62314860	109536762	upstream	N	1.72761e-05
-	-	-	-	-	-	rs62317121	109533594	upstream	N	1.73485e-05
-	-	-	-	-	-	rs1865845	109532430	upstream	Y	1.73978e-05
-	-	-	-	-	-	rs2575608	109556159	downstream	N	1.74151e-05
-	-	-	-	-	-	rs72664365	109537137	upstream	N	1.77266e-05
-	-	-	-	-	-	rs11097999	109552881	downstream	N	1.78647e-05
-	-	-	-	-	-	rs17039168	109551077	intronic	N	1.79044e-05
-	-	-	-	-	-	rs62317122	109534448	upstream	N	1.79778e-05
-	-	-	-	-	-	rs12643644	109534131	upstream	N	1.80149e-05
-	-	-	-	-	-	rs62314861	109550042	intronic	N	1.84579e-05
-	-	-	-	-	-	rs2196508	109538947	upstream	N	1.93775e-05
-	-	-	-	-	-	rs3796936	109541603	upstream	N	1.99614e-05
-	-	-	-	-	-	rs7677415	109541499	upstream	N	2.10878e-05
-	-	-	-	-	-	rs3796933	109542003	intronic	N	2.11908e-05
-	-	-	-	-	-	rs3796934	109541661	upstream	N	2.14534e-05
-	-	-	-	-	-	rs2217918	109539178	upstream	N	2.1462e-05
-	-	-	-	-	-	rs12649444	109539242	upstream	N	2.43213e-05
-	-	-	-	-	-	rs2217917	109539213	upstream	N	2.57635e-05
-	-	-	-	-	-	rs62314862	109550641	intronic	N	5.2507e-05
-	-	-	-	-	-	rs72664367	109537285	upstream	N	5.80918e-05
-	-	-	-	-	-	rs2082964	109538252	upstream	N	6.11973e-05
-	-	-	-	-	-	rs35200854	109536868	upstream	N	6.2949e-05
-	-	-	-	-	-	rs2575609	109556050	downstream	N	8.29856e-05

## Sheet: pathway-tchol
Supplemental File 7. Results of the gene-based and pathway-based analyses using the program KGG3 using the GATES approach and a window of 10Kb for the extended gene region length. (See Materials and Methods section for additional information)
GeneSetID	GeneSet_PValue_HYST	IsSignificant_HYST	GeneSet_PValue_Hypergeometric	IsSignificant_Hypergeometric	Total_GeneSet_Gene#	GeneSet_Name	GeneSet_URL	Symbol	PValue	Entrez	Chromosome	Start	Length	SNP#
REACTOME_LIPOPROTEIN_METABOLISM	1.62e-06	true	0.00217	true	28	REACTOME_LIPOPROTEIN_METABOLISM	http://www.broadinstitute.org/gsea/msigdb/geneset_page.jsp?geneSetName=REACTOME_LIPOPROTEIN_METABOLISM	A2M	0.906	-1	12	9220303	48256	153
-	-	-	-	-	-	-	-	LDLR	0.168	-1	19	11200037	44469	246
-	-	-	-	-	-	-	-	APOC2	0.816	-1	19	45449238	3585	85
-	-	-	-	-	-	-	-	ABCA1	0.0249	-1	9	107543283	147245	620
-	-	-	-	-	-	-	-	AMN	0.701	-1	14	103388992	8188	61
-	-	-	-	-	-	-	-	APOB	0.000481	-1	2	21224300	42646	105
-	-	-	-	-	-	-	-	APOA2	0.0111	-1	1	161192082	1337	45
-	-	-	-	-	-	-	-	LPA	0.961	-1	6	160952514	134894	267
-	-	-	-	-	-	-	-	APOA1	0.0252	-1	11	116706468	1871	83
-	-	-	-	-	-	-	-	APOE	0.977	-1	19	45409038	3613	34
-	-	-	-	-	-	-	-	ALB	0.628	-1	4	74269971	17159	58
-	-	-	-	-	-	-	-	LCAT	0.188	-1	16	67973786	4230	19
-	-	-	-	-	-	-	-	APOA5	0.000208	-1	11	116660085	3052	62
-	-	-	-	-	-	-	-	APOC3	0.0252	-1	11	116700623	3165	95
-	-	-	-	-	-	-	-	CETP	0.00108	-1	16	56995834	21923	176
-	-	-	-	-	-	-	-	SCARB1	0.471	-1	12	125262173	86347	376
-	-	-	-	-	-	-	-	SAR1B	0.864	-1	5	133936838	31696	60
-	-	-	-	-	-	-	-	PLTP	0.671	-1	20	44527258	12376	74
-	-	-	-	-	-	-	-	P4HB	0.308	-1	17	79801033	17512	4
-	-	-	-	-	-	-	-	LPL	1	-1	8	19796581	28190	188
-	-	-	-	-	-	-	-	BMP1	0.953	-1	8	22022652	47189	97
-	-	-	-	-	-	-	-	CUBN	0.883	-1	10	16865964	305853	1190
-	-	-	-	-	-	-	-	HSPG2	0.955	-1	1	22148724	115067	336
-	-	-	-	-	-	-	-	LDLRAP1	0.0152	-1	1	25870075	25303	64
-	-	-	-	-	-	-	-	ABCG1	0.131	-1	21	43639266	78089	354
-	-	-	-	-	-	-	-	MTTP	0.914	-1	4	100485239	59916	296
-	-	-	-	-	-	-	-	SDC1	0.411	-1	2	20400557	24638	139
-	-	-	-	-	-	-	-	LIPC	0.548	-1	15	58724174	136900	479
REACTOME_CS_DS_DEGRADATION	8.67e-06	true	0.0244	true	12	REACTOME_CS_DS_DEGRADATION	http://www.broadinstitute.org/gsea/msigdb/geneset_page.jsp?geneSetName=REACTOME_CS_DS_DEGRADATION	ARSB	0.0388	-1	5	78111333	170434	788
-	-	-	-	-	-	-	-	HYAL1	0.421	-1	3	50337319	3714	45
-	-	-	-	-	-	-	-	HEXA	0.889	-1	15	72635777	32744	89
-	-	-	-	-	-	-	-	HEXB	0.883	-1	5	73935847	81267	302
-	-	-	-	-	-	-	-	CSPG4	0.266	-1	15	75966662	38528	124
-	-	-	-	-	-	-	-	BCAN	0.278	-1	1	156611739	11526	50
-	-	-	-	-	-	-	-	VCAN	0.0247	-1	5	82767492	110631	315
-	-	-	-	-	-	-	-	DCN	0.0399	-1	12	91539034	37773	56
-	-	-	-	-	-	-	-	NCAN	6.68e-07	-1	19	19322781	40281	116
-	-	-	-	-	-	-	-	IDUA	0.955	-1	4	980784	17562	59
REACTOME_LIPID_DIGESTION_MOBILIZATION_AND_TRANSPORT	2.99e-05	true	0.00506	true	46	REACTOME_LIPID_DIGESTION_MOBILIZATION_AND_TRANSPORT	http://www.broadinstitute.org/gsea/msigdb/geneset_page.jsp?geneSetName=REACTOME_LIPID_DIGESTION_MOBILIZATION_AND_TRANSPORT	PNLIP	0.287	-1	10	118305427	21941	52
-	-	-	-	-	-	-	-	A2M	0.906	-1	12	9220303	48256	153
-	-	-	-	-	-	-	-	CAV1	0.791	-1	7	116166346	34894	137
-	-	-	-	-	-	-	-	LDLR	0.168	-1	19	11200037	44469	246
-	-	-	-	-	-	-	-	ABHD5	0.805	-1	3	43732374	31844	104
-	-	-	-	-	-	-	-	APOC2	0.816	-1	19	45449238	3585	85
-	-	-	-	-	-	-	-	ABCA1	0.0249	-1	9	107543283	147245	620
-	-	-	-	-	-	-	-	AMN	0.701	-1	14	103388992	8188	61
-	-	-	-	-	-	-	-	PRKACG	0.418	-1	9	71627448	1592	67
-	-	-	-	-	-	-	-	APOB	0.000481	-1	2	21224300	42646	105
-	-	-	-	-	-	-	-	APOA2	0.0111	-1	1	161192082	1337	45
-	-	-	-	-	-	-	-	LPA	0.961	-1	6	160952514	134894	267
-	-	-	-	-	-	-	-	APOA1	0.0252	-1	11	116706468	1871	83
-	-	-	-	-	-	-	-	APOE	0.977	-1	19	45409038	3613	34
-	-	-	-	-	-	-	-	ALB	0.628	-1	4	74269971	17159	58
-	-	-	-	-	-	-	-	LCAT	0.188	-1	16	67973786	4230	19
-	-	-	-	-	-	-	-	APOA5	0.000208	-1	11	116660085	3052	62
-	-	-	-	-	-	-	-	APOC3	0.0252	-1	11	116700623	3165	95
-	-	-	-	-	-	-	-	MGLL	0.388	-1	3	127407904	133822	388
-	-	-	-	-	-	-	-	CETP	0.00108	-1	16	56995834	21923	176
-	-	-	-	-	-	-	-	SCARB1	0.471	-1	12	125262173	86347	376
-	-	-	-	-	-	-	-	PRKACB	0.764	-1	1	84630064	40916	259
-	-	-	-	-	-	-	-	SAR1B	0.864	-1	5	133936838	31696	60
-	-	-	-	-	-	-	-	PLTP	0.671	-1	20	44527258	12376	74
-	-	-	-	-	-	-	-	P4HB	0.308	-1	17	79801033	17512	4
-	-	-	-	-	-	-	-	LPL	1	-1	8	19796581	28190	188
-	-	-	-	-	-	-	-	BMP1	0.953	-1	8	22022652	47189	97
-	-	-	-	-	-	-	-	PNLIPRP2	0.678	-1	10	118380464	24191	142
-	-	-	-	-	-	-	-	CUBN	0.883	-1	10	16865964	305853	1190
-	-	-	-	-	-	-	-	HSPG2	0.955	-1	1	22148724	115067	336
-	-	-	-	-	-	-	-	PPP1CC	0.943	-1	12	111157612	23172	67
-	-	-	-	-	-	-	-	LDLRAP1	0.0152	-1	1	25870075	25303	64
-	-	-	-	-	-	-	-	PPP1CB	0.97	-1	2	28974625	51182	127
-	-	-	-	-	-	-	-	ABCG1	0.131	-1	21	43639266	78089	354
-	-	-	-	-	-	-	-	MTTP	0.914	-1	4	100485239	59916	296
-	-	-	-	-	-	-	-	ABCG8	0.0763	-1	2	44066102	39504	355
-	-	-	-	-	-	-	-	PPP1CA	0.0953	-1	11	67165651	3726	47
-	-	-	-	-	-	-	-	CLPS	0.832	-1	6	35762758	2364	84
-	-	-	-	-	-	-	-	SDC1	0.411	-1	2	20400557	24638	139
-	-	-	-	-	-	-	-	ABCG5	0.0287	-1	2	44039610	26349	158
-	-	-	-	-	-	-	-	FABP4	0.999	-1	8	82390731	4743	85
-	-	-	-	-	-	-	-	LIPC	0.548	-1	15	58724174	136900	479
-	-	-	-	-	-	-	-	LIPE	0.99	-1	19	42905658	25921	28
REACTOME_CHYLOMICRON_MEDIATED_LIPID_TRANSPORT	0.000111	true	0.000702	true	16	REACTOME_CHYLOMICRON_MEDIATED_LIPID_TRANSPORT	http://www.broadinstitute.org/gsea/msigdb/geneset_page.jsp?geneSetName=REACTOME_CHYLOMICRON_MEDIATED_LIPID_TRANSPORT	LPL	1	-1	8	19796581	28190	188
-	-	-	-	-	-	-	-	P4HB	0.308	-1	17	79801033	17512	4
-	-	-	-	-	-	-	-	LDLR	0.168	-1	19	11200037	44469	246
-	-	-	-	-	-	-	-	HSPG2	0.955	-1	1	22148724	115067	336
-	-	-	-	-	-	-	-	APOC2	0.816	-1	19	45449238	3585	85
-	-	-	-	-	-	-	-	LDLRAP1	0.0152	-1	1	25870075	25303	64
-	-	-	-	-	-	-	-	MTTP	0.914	-1	4	100485239	59916	296
-	-	-	-	-	-	-	-	APOB	0.000481	-1	2	21224300	42646	105
-	-	-	-	-	-	-	-	APOA2	0.0111	-1	1	161192082	1337	45
-	-	-	-	-	-	-	-	SDC1	0.411	-1	2	20400557	24638	139
-	-	-	-	-	-	-	-	APOA1	0.0252	-1	11	116706468	1871	83
-	-	-	-	-	-	-	-	APOE	0.977	-1	19	45409038	3613	34
-	-	-	-	-	-	-	-	APOA5	0.000208	-1	11	116660085	3052	62
-	-	-	-	-	-	-	-	APOC3	0.0252	-1	11	116700623	3165	95
-	-	-	-	-	-	-	-	SAR1B	0.864	-1	5	133936838	31696	60
-	-	-	-	-	-	-	-	LIPC	0.548	-1	15	58724174	136900	479

## Sheet: genes-hdl
Supplemental File 7. Results of the gene-based and pathway-based analyses using the program KGG3 using the GATES approach and a window of 10Kb for the extended gene region length. (See Materials and Methods section for additional information)
Symbol	PValue	IsSignificant	Chromosome	Start_Position	Length	SNP	Position	GeneFeature	IsGATESKeySNP	P
CETP	3.21e-15	true	16	56995834	21923	rs7499892	57006590	intronic	Y	4.15997e-17
-	-	-	-	-	-	rs11076175	57006378	intronic	Y	4.26215e-17
-	-	-	-	-	-	rs12720922	57000885	intronic	N	1.92077e-16
-	-	-	-	-	-	rs9939224	57002732	intronic	N	2.69839e-16
-	-	-	-	-	-	rs1864163	56997233	intronic	N	3.83361e-15
-	-	-	-	-	-	rs9929488	56998572	intronic	Y	4.11644e-15
-	-	-	-	-	-	rs9926440	57002663	intronic	N	7.40281e-14
-	-	-	-	-	-	rs8045855	57000696	intronic	N	1.15604e-13
-	-	-	-	-	-	rs289713	57006829	intronic	N	3.59536e-13
-	-	-	-	-	-	rs11076176	57007446	intronic	N	6.14584e-13
-	-	-	-	-	-	rs7203984	56999258	intronic	N	1.07682e-12
-	-	-	-	-	-	rs118146573	57000938	intronic	N	2.12491e-12
-	-	-	-	-	-	rs1532624	57005479	intronic	N	2.2224e-12
-	-	-	-	-	-	rs1532625	57005301	intronic	N	2.82299e-12
-	-	-	-	-	-	rs7205804	57004889	intronic	N	5.1141e-12
-	-	-	-	-	-	rs289714	57007451	intronic	N	6.04558e-12
-	-	-	-	-	-	rs4784741	57001216	intronic	N	6.63851e-12
-	-	-	-	-	-	rs821840	56993886	upstream	Y	8.16974e-12
-	-	-	-	-	-	rs12444012	57001438	intronic	N	8.38309e-12
-	-	-	-	-	-	rs11508026	56999328	intronic	N	1.58339e-11
-	-	-	-	-	-	rs12720926	56998918	intronic	N	1.73994e-11
-	-	-	-	-	-	rs3764261	56993324	upstream	N	2.26832e-11
-	-	-	-	-	-	rs247617	56990716	upstream	N	2.29542e-11
-	-	-	-	-	-	rs17231506	56994528	upstream	N	3.07761e-11
-	-	-	-	-	-	rs183130	56991363	upstream	Y	3.17103e-11
-	-	-	-	-	-	rs1800775	56995236	upstream	N	3.24803e-11
-	-	-	-	-	-	rs3816117	56996158	intronic	N	4.76022e-11
-	-	-	-	-	-	rs711752	56996211	intronic	N	5.17993e-11
-	-	-	-	-	-	rs708272	56996288	intronic	N	6.88641e-11
-	-	-	-	-	-	rs247616	56989590	upstream	N	7.607e-11
-	-	-	-	-	-	rs12149545	56993161	upstream	N	2.50014e-10
-	-	-	-	-	-	rs173539	56988044	upstream	N	3.33162e-10
-	-	-	-	-	-	rs56156922	56987369	upstream	N	3.84854e-10
-	-	-	-	-	-	rs117427818	57010486	intronic	Y	4.10579e-10
-	-	-	-	-	-	rs12446515	56987015	upstream	N	4.38126e-10
-	-	-	-	-	-	rs5880	57015091	exonic	N	5.8689e-10
-	-	-	-	-	-	rs56228609	56987765	upstream	N	1.03348e-09
-	-	-	-	-	-	rs28888131	56991624	upstream	N	2.45397e-09
-	-	-	-	-	-	rs12708967	56993211	upstream	N	3.76919e-09
-	-	-	-	-	-	rs12934632	56991741	upstream	N	3.79892e-09
-	-	-	-	-	-	rs1800777	57017319	exonic	Y	4.47904e-09
-	-	-	-	-	-	rs12923459	56989830	upstream	N	5.33665e-09
-	-	-	-	-	-	rs289719	57009941	intronic	N	5.01039e-08
-	-	-	-	-	-	rs289718	57009932	intronic	N	8.16076e-08
-	-	-	-	-	-	rs7203286	56986762	upstream	N	1.08001e-07
-	-	-	-	-	-	rs66495554	57018636	downstream	N	2.09142e-07
-	-	-	-	-	-	rs289741	57017474	intronic	N	2.83034e-07
-	-	-	-	-	-	rs36229786	56993901	upstream	N	2.87042e-07
-	-	-	-	-	-	rs289743	57017796	downstream	N	2.94806e-07
-	-	-	-	-	-	rs289744	57018102	downstream	N	5.54467e-07
-	-	-	-	-	-	rs289715	57008508	intronic	N	6.1532e-07
-	-	-	-	-	-	rs1800774	57015545	intronic	N	6.16332e-07
-	-	-	-	-	-	rs5882	57016092	exonic	N	6.3198e-07
-	-	-	-	-	-	rs289716	57009376	intronic	N	7.53604e-07
-	-	-	-	-	-	rs2033254	57009985	intronic	N	1.50049e-06
-	-	-	-	-	-	rs12720918	56994212	upstream	N	1.71668e-06
-	-	-	-	-	-	rs12708980	57012379	intronic	N	1.90249e-06
-	-	-	-	-	-	rs11860407	57010828	intronic	N	2.18681e-06
-	-	-	-	-	-	rs12708985	57014610	intronic	N	2.57117e-06
-	-	-	-	-	-	rs289742	57017762	downstream	N	3.19605e-06
-	-	-	-	-	-	rs158617	57008287	intronic	N	3.5864e-06
-	-	-	-	-	-	rs711751	56993909	upstream	N	3.83599e-06
-	-	-	-	-	-	rs12920974	56993025	upstream	N	4.33474e-06
-	-	-	-	-	-	rs1968905	57010948	intronic	N	9.76312e-06
-	-	-	-	-	-	rs158480	57008227	intronic	N	1.73798e-05
-	-	-	-	-	-	rs12447620	57014319	intronic	N	2.60687e-05
HERPUD1	2.22e-08	true	16	56966001	11793	rs56156922	56987369	upstream	Y	3.84854e-10
-	-	-	-	-	-	rs12446515	56987015	upstream	N	4.38126e-10
-	-	-	-	-	-	rs56228609	56987765	upstream	N	1.03348e-09
-	-	-	-	-	-	rs12448528	56985555	downstream	N	1.5875e-09
-	-	-	-	-	-	rs72786786	56985514	downstream	N	1.11017e-08
-	-	-	-	-	-	rs9989419	56985139	downstream	N	1.78416e-08
-	-	-	-	-	-	rs193695	56985156	downstream	N	7.41667e-08
-	-	-	-	-	-	rs7203286	56986762	upstream	N	1.08001e-07
-	-	-	-	-	-	rs247615	56984763	downstream	N	2.93607e-06
ABCA1	8.7e-08	true	9	107543283	147245	rs2472386	107601541	intronic	N	5.13164e-10
-	-	-	-	-	-	rs2515602	107600168	intronic	N	5.33117e-10
-	-	-	-	-	-	rs58219156	107604722	intronic	Y	8.67617e-10
-	-	-	-	-	-	rs2472449	107604197	intronic	Y	9.4703e-10
-	-	-	-	-	-	rs2989944	107600579	intronic	N	1.04023e-09
-	-	-	-	-	-	rs2482418	107597722	intronic	Y	1.0472e-09
-	-	-	-	-	-	rs4149307	107589744	intronic	Y	5.87397e-09
-	-	-	-	-	-	rs4743763	107593182	intronic	Y	8.40307e-09
-	-	-	-	-	-	rs2065412	107598740	intronic	N	1.16522e-08
-	-	-	-	-	-	rs12351480	107595978	intronic	N	2.41233e-06
-	-	-	-	-	-	rs2297400	107599481	intronic	N	2.41328e-06
-	-	-	-	-	-	rs7873387	107595602	intronic	N	2.84382e-06
-	-	-	-	-	-	rs3780543	107588572	intronic	N	2.87147e-06
-	-	-	-	-	-	rs2066714	107586753	exonic	N	3.00945e-06
-	-	-	-	-	-	rs2853579	107591272	exonic	N	3.27252e-06
-	-	-	-	-	-	rs4149311	107588777	intronic	N	3.55728e-06
-	-	-	-	-	-	rs6479282	107601512	intronic	N	3.65319e-06
-	-	-	-	-	-	rs4149308	107589630	intronic	N	3.87931e-06
-	-	-	-	-	-	rs4149303	107594515	intronic	N	4.21907e-06
-	-	-	-	-	-	rs4743762	107592189	intronic	N	4.78004e-06
-	-	-	-	-	-	rs4149336	107550639	intronic	Y	5.61983e-06
-	-	-	-	-	-	rs2249891	107624242	intronic	N	6.06161e-06
-	-	-	-	-	-	rs2472434	107623249	intronic	Y	7.57833e-06
-	-	-	-	-	-	rs2066716	107568705	exonic	Y	8.235e-06
-	-	-	-	-	-	rs2253304	107619063	intronic	N	1.08294e-05
-	-	-	-	-	-	rs2487037	107617337	intronic	N	1.16156e-05
-	-	-	-	-	-	rs2487039	107617433	intronic	N	1.16482e-05
-	-	-	-	-	-	rs2472445	107619350	intronic	N	1.21278e-05
-	-	-	-	-	-	rs2472382	107619684	intronic	N	1.21836e-05
-	-	-	-	-	-	rs62566032	107549827	intronic	N	1.35593e-05
-	-	-	-	-	-	rs2472435	107623109	intronic	N	1.63029e-05
-	-	-	-	-	-	rs2253175	107620299	intronic	N	1.64357e-05
-	-	-	-	-	-	rs2253182	107620124	intronic	N	1.77226e-05
-	-	-	-	-	-	rs2472437	107622832	intronic	N	1.78251e-05
-	-	-	-	-	-	rs2472383	107619266	intronic	N	1.80673e-05
-	-	-	-	-	-	rs2472433	107623326	intronic	N	1.96631e-05
-	-	-	-	-	-	rs2472438	107622498	intronic	N	1.96805e-05
-	-	-	-	-	-	rs1331924	107547622	intronic	N	1.98082e-05
-	-	-	-	-	-	rs2472439	107622483	intronic	N	2.06329e-05
-	-	-	-	-	-	rs2230806	107620867	exonic	N	2.17754e-05
-	-	-	-	-	-	rs2253174	107620332	intronic	N	2.21877e-05
-	-	-	-	-	-	rs2487055	107619620	intronic	Y	2.22787e-05
-	-	-	-	-	-	rs2243313	107621140	intronic	N	2.22897e-05
-	-	-	-	-	-	rs2472444	107619510	intronic	N	2.24129e-05
-	-	-	-	-	-	rs10820737	107591082	intronic	N	2.28712e-05
-	-	-	-	-	-	rs2777804	107571241	intronic	N	2.31502e-05
-	-	-	-	-	-	rs2472441	107619808	intronic	N	2.35889e-05
-	-	-	-	-	-	rs2487057	107619812	intronic	N	2.35903e-05
-	-	-	-	-	-	rs2472381	107622098	intronic	N	2.37101e-05
-	-	-	-	-	-	rs2482421	107621977	intronic	N	2.429e-05
-	-	-	-	-	-	rs10820738	107591116	intronic	N	2.4308e-05
-	-	-	-	-	-	rs2472440	107621921	intronic	N	2.45449e-05
-	-	-	-	-	-	rs10820736	107589947	intronic	N	2.53641e-05
-	-	-	-	-	-	rs4149304	107594474	intronic	N	2.58074e-05
-	-	-	-	-	-	rs2482420	107621638	intronic	N	2.61308e-05
-	-	-	-	-	-	rs75003539	107585841	intronic	N	2.62349e-05
-	-	-	-	-	-	rs2230805	107624029	exonic	N	2.69856e-05
-	-	-	-	-	-	rs2297398	107598884	intronic	N	2.69894e-05
-	-	-	-	-	-	rs10991383	107589795	intronic	N	2.7749e-05
-	-	-	-	-	-	rs78794757	107590446	intronic	N	2.79242e-05
-	-	-	-	-	-	rs77120011	107591807	intronic	N	2.79771e-05
-	-	-	-	-	-	rs79153526	107595684	intronic	N	2.82022e-05
-	-	-	-	-	-	rs2487058	107623626	intronic	N	2.82858e-05
-	-	-	-	-	-	rs62566031	107548250	intronic	N	2.83686e-05
-	-	-	-	-	-	rs2472384	107618681	intronic	N	2.95171e-05
-	-	-	-	-	-	rs12235875	107601625	intronic	N	3.00032e-05
-	-	-	-	-	-	rs2472378	107623570	intronic	N	3.10521e-05
-	-	-	-	-	-	rs4149315	107584309	intronic	Y	3.30357e-05
-	-	-	-	-	-	rs2482422	107623094	intronic	N	3.52699e-05
-	-	-	-	-	-	rs2253172	107620387	intronic	N	3.74147e-05
-	-	-	-	-	-	rs73663521	107540366	downstream	Y	3.88705e-05
-	-	-	-	-	-	rs9282541	107620835	exonic	N	3.89696e-05
-	-	-	-	-	-	rs2472436	107623100	intronic	N	3.92477e-05
-	-	-	-	-	-	rs57365304	107537395	downstream	Y	4.57141e-05
-	-	-	-	-	-	rs3780546	107604582	intronic	N	4.60675e-05
-	-	-	-	-	-	rs3824478	107604385	intronic	N	4.8348e-05
ZPR1	2.94e-07	true	11	116649275	9465	rs964184	116648917	upstream	Y	1.08823e-08
-	-	-	-	-	-	rs6589565	116640237	intronic	Y	5.90977e-08
-	-	-	-	-	-	rs6589566	116652423	intronic	N	6.35101e-08
-	-	-	-	-	-	rs2160669	116647607	upstream	N	6.6277e-08
-	-	-	-	-	-	rs2266788	116660686	3UTR	Y	7.27457e-08
-	-	-	-	-	-	rs7483863	116652491	intronic	N	7.66972e-08
-	-	-	-	-	-	rs2072560	116661826	intronic	N	8.89785e-08
-	-	-	-	-	-	rs10750096	116656788	intronic	N	1.0508e-07
-	-	-	-	-	-	rs7118999	116645275	upstream	N	1.11681e-07
-	-	-	-	-	-	rs2075290	116653296	intronic	N	1.72352e-07
-	-	-	-	-	-	rs662799	116663707	upstream	N	3.06384e-07
-	-	-	-	-	-	rs651821	116662579	5UTR	N	3.47884e-07
-	-	-	-	-	-	rs7123666	116667083	upstream	N	4.12026e-07
-	-	-	-	-	-	rs10750097	116664040	upstream	Y	5.62545e-07
-	-	-	-	-	-	rs78296522	116648776	upstream	N	5.97297e-07
-	-	-	-	-	-	rs76836072	116653762	intronic	N	1.34432e-06
-	-	-	-	-	-	rs79110162	116643011	intronic	N	1.36941e-06
-	-	-	-	-	-	rs117579298	116642100	intronic	N	1.4334e-06
-	-	-	-	-	-	rs1263151	116641028	intronic	N	1.91275e-06
-	-	-	-	-	-	rs34003087	116663596	upstream	N	2.08515e-06
-	-	-	-	-	-	rs1269325	116640768	intronic	N	2.15645e-06
-	-	-	-	-	-	rs75919952	116667545	upstream	N	4.9554e-06
-	-	-	-	-	-	rs664059	116642137	intronic	N	6.47845e-06
-	-	-	-	-	-	rs45515495	116665025	upstream	N	2.7207e-05
-	-	-	-	-	-	rs656417	116643436	intronic	N	3.83999e-05
BUD13	4.8e-07	true	11	116618885	24830	rs964184	116648917	upstream	Y	1.08823e-08
-	-	-	-	-	-	rs3825041	116631707	intronic	Y	3.01965e-08
-	-	-	-	-	-	rs6589564	116624153	intronic	Y	3.08804e-08
-	-	-	-	-	-	rs10790162	116639104	intronic	Y	5.37054e-08
-	-	-	-	-	-	rs6589565	116640237	intronic	N	5.90977e-08
-	-	-	-	-	-	rs7930786	116624727	intronic	N	6.04492e-08
-	-	-	-	-	-	rs6589566	116652423	intronic	N	6.35101e-08
-	-	-	-	-	-	rs2160669	116647607	upstream	N	6.6277e-08
-	-	-	-	-	-	rs7483863	116652491	intronic	N	7.66972e-08
-	-	-	-	-	-	rs9326246	116611733	downstream	Y	9.51308e-08
-	-	-	-	-	-	rs7118999	116645275	upstream	N	1.11681e-07
-	-	-	-	-	-	rs2075290	116653296	intronic	Y	1.72352e-07
-	-	-	-	-	-	rs78296522	116648776	upstream	N	5.97297e-07
-	-	-	-	-	-	rs180326	116624703	intronic	N	7.8501e-07
-	-	-	-	-	-	rs180327	116623659	intronic	N	8.34518e-07
-	-	-	-	-	-	rs79110162	116643011	intronic	N	1.36941e-06
-	-	-	-	-	-	rs2187126	116635784	intronic	Y	1.39974e-06
-	-	-	-	-	-	rs75542782	116637002	intronic	N	1.43303e-06
-	-	-	-	-	-	rs117579298	116642100	intronic	N	1.4334e-06
-	-	-	-	-	-	rs57643109	116638751	intronic	N	1.43469e-06
-	-	-	-	-	-	rs1263151	116641028	intronic	N	1.91275e-06
-	-	-	-	-	-	rs1269325	116640768	intronic	N	2.15645e-06
-	-	-	-	-	-	rs139872819	116631912	intronic	N	2.3891e-06
-	-	-	-	-	-	rs10488698	116633947	exonic	N	2.40773e-06
-	-	-	-	-	-	rs17519093	116629905	intronic	N	2.45738e-06
-	-	-	-	-	-	rs116877083	116634297	intronic	N	2.62192e-06
-	-	-	-	-	-	rs17440396	116621770	intronic	N	2.63929e-06
-	-	-	-	-	-	rs77112220	116626226	intronic	N	2.66624e-06
-	-	-	-	-	-	rs57950207	116620670	intronic	N	2.70129e-06
-	-	-	-	-	-	rs45539536	116617895	downstream	Y	2.91518e-06
-	-	-	-	-	-	rs17518841	116615244	downstream	N	3.52469e-06
-	-	-	-	-	-	rs117788500	116613034	downstream	N	3.97991e-06
-	-	-	-	-	-	rs664059	116642137	intronic	N	6.47845e-06
-	-	-	-	-	-	rs656417	116643436	intronic	N	3.83999e-05
APOA5	8.48e-07	true	11	116660085	3052	rs6589566	116652423	intronic	Y	6.35101e-08
-	-	-	-	-	-	rs2266788	116660686	3UTR	Y	7.27457e-08
-	-	-	-	-	-	rs7483863	116652491	intronic	N	7.66972e-08
-	-	-	-	-	-	rs2072560	116661826	intronic	N	8.89785e-08
-	-	-	-	-	-	rs10750096	116656788	intronic	N	1.0508e-07
-	-	-	-	-	-	rs2075290	116653296	intronic	N	1.72352e-07
-	-	-	-	-	-	rs9666150	116671824	upstream	N	2.03648e-07
-	-	-	-	-	-	rs6589569	116671476	upstream	N	2.0632e-07
-	-	-	-	-	-	rs9667814	116671823	upstream	Y	2.26969e-07
-	-	-	-	-	-	rs11216140	116672013	upstream	Y	2.37097e-07
-	-	-	-	-	-	rs662799	116663707	upstream	N	3.06384e-07
-	-	-	-	-	-	rs4938313	116671005	upstream	N	3.20122e-07
-	-	-	-	-	-	rs651821	116662579	5UTR	N	3.47884e-07
-	-	-	-	-	-	rs7123666	116667083	upstream	N	4.12026e-07
-	-	-	-	-	-	rs10750097	116664040	upstream	N	5.62545e-07
-	-	-	-	-	-	rs6589567	116670676	upstream	N	6.79741e-07
-	-	-	-	-	-	rs76836072	116653762	intronic	N	1.34432e-06
-	-	-	-	-	-	rs6589568	116670738	upstream	N	1.68269e-06
-	-	-	-	-	-	rs34003087	116663596	upstream	N	2.08515e-06
-	-	-	-	-	-	rs75919952	116667545	upstream	N	4.9554e-06
-	-	-	-	-	-	rs45515495	116665025	upstream	N	2.7207e-05
RNF214	1.42e-06	true	11	117103451	52954	rs187850276	117093806	intronic	Y	2.03443e-08
PCSK7	1.66e-06	true	11	117075786	27456	rs187850276	117093806	intronic	Y	2.03443e-08
PAFAH1B2	1.76e-06	true	11	117014999	33891	rs193211534	117024518	intronic	Y	3.81426e-08
-	-	-	-	-	-	rs10892083	117042580	intronic	Y	1.65108e-05
TAGLN	2.4e-06	true	11	117070039	5470	rs17120425	117063003	exonic	Y	6.59285e-08
-	-	-	-	-	-	rs1784042	117065476	intronic	N	2.34842e-05
LOC100652768	2.76e-06	true	11	117066328	6303	rs17120425	117063003	exonic	Y	6.59285e-08
-	-	-	-	-	-	rs1784042	117065476	intronic	Y	2.34842e-05
SIDT2	3.48e-06	true	11	117049938	18224	rs17120425	117063003	exonic	Y	6.59285e-08
-	-	-	-	-	-	rs10892083	117042580	intronic	Y	1.65108e-05
-	-	-	-	-	-	rs1784042	117065476	intronic	Y	2.34842e-05
LOC101928694	1.34e-05	true	15	58727099	63836	rs261334	58726744	intronic	N	1.19045e-07
-	-	-	-	-	-	rs2070895	58723939	upstream	Y	1.6707e-07
-	-	-	-	-	-	rs1077834	58723479	upstream	Y	2.1962e-07
-	-	-	-	-	-	rs1077835	58723426	upstream	N	2.2208e-07
-	-	-	-	-	-	rs1800588	58723675	upstream	N	2.69063e-07
-	-	-	-	-	-	rs588136	58730498	intronic	N	1.75324e-06
-	-	-	-	-	-	rs8034802	58724792	intronic	N	5.82202e-06
-	-	-	-	-	-	rs8033940	58724842	intronic	N	7.24245e-06
-	-	-	-	-	-	rs633695	58725839	intronic	N	1.50493e-05
-	-	-	-	-	-	rs261342	58731153	intronic	Y	1.59153e-05
-	-	-	-	-	-	rs686958	58741884	intronic	N	1.91006e-05
-	-	-	-	-	-	rs567746	58741891	intronic	N	1.91328e-05
-	-	-	-	-	-	rs572410	58741384	intronic	Y	1.98599e-05
-	-	-	-	-	-	rs261341	58731567	intronic	N	2.43947e-05
LIPC	1.54e-05	true	15	58724174	136900	rs261334	58726744	intronic	N	1.19045e-07
-	-	-	-	-	-	rs2070895	58723939	upstream	N	1.6707e-07
-	-	-	-	-	-	rs1077834	58723479	upstream	Y	2.1962e-07
-	-	-	-	-	-	rs1077835	58723426	upstream	N	2.2208e-07
-	-	-	-	-	-	rs1800588	58723675	upstream	N	2.69063e-07
-	-	-	-	-	-	rs588136	58730498	intronic	Y	1.75324e-06
-	-	-	-	-	-	rs8034802	58724792	intronic	N	5.82202e-06
-	-	-	-	-	-	rs8033940	58724842	intronic	N	7.24245e-06
-	-	-	-	-	-	rs633695	58725839	intronic	N	1.50493e-05
-	-	-	-	-	-	rs261342	58731153	intronic	N	1.59153e-05
-	-	-	-	-	-	rs686958	58741884	intronic	N	1.91006e-05
-	-	-	-	-	-	rs567746	58741891	intronic	N	1.91328e-05
-	-	-	-	-	-	rs572410	58741384	intronic	Y	1.98599e-05
-	-	-	-	-	-	rs261341	58731567	intronic	N	2.43947e-05
SIK3	1.55e-05	true	11	116714117	255015	rs11216230	116884789	intronic	Y	6.37264e-08
-	-	-	-	-	-	rs190123482	116861099	intronic	Y	3.49596e-07
-	-	-	-	-	-	rs188287950	116740482	intronic	Y	2.96602e-06
-	-	-	-	-	-	rs144015791	116805874	intronic	N	4.18949e-05
LPL	2.79e-05	true	8	19796581	28190	rs13702	19824492	3UTR	Y	4.37928e-07
-	-	-	-	-	-	rs15285	19824667	3UTR	N	4.6318e-07
-	-	-	-	-	-	rs3208305	19823648	3UTR	N	7.03608e-07
-	-	-	-	-	-	rs10096633	19830921	downstream	Y	1.42944e-06
-	-	-	-	-	-	rs331	19820405	intronic	N	2.17724e-06
-	-	-	-	-	-	rs320	19819077	intronic	N	2.24871e-06
-	-	-	-	-	-	rs3916027	19824868	downstream	N	2.74935e-06
-	-	-	-	-	-	rs12679834	19820433	intronic	Y	3.06111e-06
-	-	-	-	-	-	rs322	19819217	intronic	N	3.19675e-06
-	-	-	-	-	-	rs117199990	19820916	intronic	N	3.44877e-06
-	-	-	-	-	-	rs17482753	19832646	downstream	N	3.5001e-06
-	-	-	-	-	-	rs327	19819536	intronic	N	3.53735e-06
-	-	-	-	-	-	rs325	19819328	intronic	N	4.08916e-06
-	-	-	-	-	-	rs328	19819724	exonic	N	4.14798e-06
-	-	-	-	-	-	rs304	19817361	intronic	N	4.47859e-06
-	-	-	-	-	-	rs1011685	19830769	downstream	N	4.56866e-06
-	-	-	-	-	-	rs145391587	19820933	intronic	N	4.68694e-06
-	-	-	-	-	-	rs305	19817401	intronic	N	5.13208e-06
-	-	-	-	-	-	rs11570891	19822810	intronic	N	5.25393e-06
-	-	-	-	-	-	rs10105606	19827848	downstream	N	5.28292e-06
-	-	-	-	-	-	rs295	19816238	intronic	N	5.49155e-06
-	-	-	-	-	-	rs77729186	19826318	downstream	N	5.51549e-06
-	-	-	-	-	-	rs291	19815852	intronic	N	6.25295e-06
-	-	-	-	-	-	rs77069344	19821782	intronic	N	6.33093e-06
-	-	-	-	-	-	rs75278536	19821425	intronic	N	6.34456e-06
-	-	-	-	-	-	rs326	19819439	intronic	N	7.56917e-06
-	-	-	-	-	-	rs287	19815556	intronic	N	7.75906e-06
-	-	-	-	-	-	rs297	19816371	intronic	N	7.8192e-06
-	-	-	-	-	-	rs314	19818042	intronic	Y	7.9158e-06
-	-	-	-	-	-	rs79108221	19826701	downstream	N	8.19335e-06
-	-	-	-	-	-	rs77150190	19826302	downstream	N	8.38255e-06
-	-	-	-	-	-	rs1059611	19824563	3UTR	N	9.08782e-06
-	-	-	-	-	-	rs289	19815619	intronic	N	1.02688e-05
-	-	-	-	-	-	rs3735964	19824045	3UTR	N	1.154e-05
-	-	-	-	-	-	rs1803924	19823674	3UTR	N	1.17504e-05
-	-	-	-	-	-	rs301	19816934	intronic	N	1.2739e-05
-	-	-	-	-	-	rs1569209	19830170	downstream	N	4.00286e-05
-	-	-	-	-	-	rs80073370	19833156	downstream	Y	4.51706e-05
KIF3C	3.46e-05	true	2	26149454	55990	rs184384176	26139991	downstream	Y	4.97153e-07

## Sheet: pathways-hdl
Supplemental File 7. Results of the gene-based and pathway-based analyses using the program KGG3 using the GATES approach and a window of 10Kb for the extended gene region length. (See Materials and Methods section for additional information)
GeneSetID	GeneSet_PValue_HYST	IsSignificant_HYST	GeneSet_PValue_Hypergeometric	IsSignificant_Hypergeometric	Total_GeneSet_Gene#	GeneSet_Name	GeneSet_URL	Symbol	PValue	Entrez	Chromosome	Start	Length	SNP#
REACTOME_LIPOPROTEIN_METABOLISM	3.99e-32	true	2.23e-09	true	28	REACTOME_LIPOPROTEIN_METABOLISM	http://www.broadinstitute.org/gsea/msigdb/geneset_page.jsp?geneSetName=REACTOME_LIPOPROTEIN_METABOLISM	A2M	0.995	-1	12	9220303	48256	152
-	-	-	-	-	-	-	-	LDLR	0.718	-1	19	11200037	44469	242
-	-	-	-	-	-	-	-	APOC2	0.999	-1	19	45449238	3585	85
-	-	-	-	-	-	-	-	ABCA1	8.7e-08	-1	9	107543283	147245	619
-	-	-	-	-	-	-	-	AMN	0.955	-1	14	103388992	8188	60
-	-	-	-	-	-	-	-	APOB	0.302	-1	2	21224300	42646	107
-	-	-	-	-	-	-	-	APOA2	0.00696	-1	1	161192082	1337	45
-	-	-	-	-	-	-	-	LPA	0.657	-1	6	160952514	134894	263
-	-	-	-	-	-	-	-	APOA1	0.00473	-1	11	116706468	1871	83
-	-	-	-	-	-	-	-	APOE	0.0595	-1	19	45409038	3613	31
-	-	-	-	-	-	-	-	ALB	0.7	-1	4	74269971	17159	58
-	-	-	-	-	-	-	-	LCAT	0.0135	-1	16	67973786	4230	19
-	-	-	-	-	-	-	-	APOA5	8.48e-07	-1	11	116660085	3052	62
-	-	-	-	-	-	-	-	APOC3	0.00324	-1	11	116700623	3165	95
-	-	-	-	-	-	-	-	CETP	3.21e-15	-1	16	56995834	21923	167
-	-	-	-	-	-	-	-	SCARB1	0.307	-1	12	125262173	86347	376
-	-	-	-	-	-	-	-	SAR1B	0.591	-1	5	133936838	31696	63
-	-	-	-	-	-	-	-	PLTP	0.949	-1	20	44527258	12376	74
-	-	-	-	-	-	-	-	P4HB	0.66	-1	17	79801033	17512	3
-	-	-	-	-	-	-	-	LPL	2.79e-05	-1	8	19796581	28190	188
-	-	-	-	-	-	-	-	BMP1	0.355	-1	8	22022652	47189	82
-	-	-	-	-	-	-	-	CUBN	0.993	-1	10	16865964	305853	1187
-	-	-	-	-	-	-	-	HSPG2	0.229	-1	1	22148724	115067	341
-	-	-	-	-	-	-	-	LDLRAP1	0.701	-1	1	25870075	25303	64
-	-	-	-	-	-	-	-	ABCG1	0.462	-1	21	43639266	78089	343
-	-	-	-	-	-	-	-	MTTP	0.983	-1	4	100485239	59916	296
-	-	-	-	-	-	-	-	SDC1	0.975	-1	2	20400557	24638	139
-	-	-	-	-	-	-	-	LIPC	1.54e-05	-1	15	58724174	136900	483
REACTOME_LIPID_DIGESTION_MOBILIZATION_AND_TRANSPORT	1.52e-31	true	2.14e-08	true	46	REACTOME_LIPID_DIGESTION_MOBILIZATION_AND_TRANSPORT	http://www.broadinstitute.org/gsea/msigdb/geneset_page.jsp?geneSetName=REACTOME_LIPID_DIGESTION_MOBILIZATION_AND_TRANSPORT	PNLIP	0.919	-1	10	118305427	21941	52
-	-	-	-	-	-	-	-	A2M	0.995	-1	12	9220303	48256	152
-	-	-	-	-	-	-	-	CAV1	0.496	-1	7	116166346	34894	136
-	-	-	-	-	-	-	-	LDLR	0.718	-1	19	11200037	44469	242
-	-	-	-	-	-	-	-	ABHD5	0.917	-1	3	43732374	31844	104
-	-	-	-	-	-	-	-	APOC2	0.999	-1	19	45449238	3585	85
-	-	-	-	-	-	-	-	ABCA1	8.7e-08	-1	9	107543283	147245	619
-	-	-	-	-	-	-	-	AMN	0.955	-1	14	103388992	8188	60
-	-	-	-	-	-	-	-	PRKACG	0.0436	-1	9	71627448	1592	67
-	-	-	-	-	-	-	-	APOB	0.302	-1	2	21224300	42646	107
-	-	-	-	-	-	-	-	APOA2	0.00696	-1	1	161192082	1337	45
-	-	-	-	-	-	-	-	LPA	0.657	-1	6	160952514	134894	263
-	-	-	-	-	-	-	-	APOA1	0.00473	-1	11	116706468	1871	83
-	-	-	-	-	-	-	-	APOE	0.0595	-1	19	45409038	3613	31
-	-	-	-	-	-	-	-	ALB	0.7	-1	4	74269971	17159	58
-	-	-	-	-	-	-	-	LCAT	0.0135	-1	16	67973786	4230	19
-	-	-	-	-	-	-	-	APOA5	8.48e-07	-1	11	116660085	3052	62
-	-	-	-	-	-	-	-	APOC3	0.00324	-1	11	116700623	3165	95
-	-	-	-	-	-	-	-	MGLL	0.969	-1	3	127407904	133822	366
-	-	-	-	-	-	-	-	CETP	3.21e-15	-1	16	56995834	21923	167
-	-	-	-	-	-	-	-	SCARB1	0.307	-1	12	125262173	86347	376
-	-	-	-	-	-	-	-	PRKACB	0.808	-1	1	84630064	40916	259
-	-	-	-	-	-	-	-	SAR1B	0.591	-1	5	133936838	31696	63
-	-	-	-	-	-	-	-	PLTP	0.949	-1	20	44527258	12376	74
-	-	-	-	-	-	-	-	P4HB	0.66	-1	17	79801033	17512	3
-	-	-	-	-	-	-	-	LPL	2.79e-05	-1	8	19796581	28190	188
-	-	-	-	-	-	-	-	BMP1	0.355	-1	8	22022652	47189	82
-	-	-	-	-	-	-	-	PNLIPRP2	0.476	-1	10	118380464	24191	143
-	-	-	-	-	-	-	-	CUBN	0.993	-1	10	16865964	305853	1187
-	-	-	-	-	-	-	-	HSPG2	0.229	-1	1	22148724	115067	341
-	-	-	-	-	-	-	-	PPP1CC	0.0702	-1	12	111157612	23172	67
-	-	-	-	-	-	-	-	LDLRAP1	0.701	-1	1	25870075	25303	64
-	-	-	-	-	-	-	-	PPP1CB	0.559	-1	2	28974625	51182	128
-	-	-	-	-	-	-	-	ABCG1	0.462	-1	21	43639266	78089	343
-	-	-	-	-	-	-	-	MTTP	0.983	-1	4	100485239	59916	296
-	-	-	-	-	-	-	-	ABCG8	0.131	-1	2	44066102	39504	354
-	-	-	-	-	-	-	-	PPP1CA	0.178	-1	11	67165651	3726	46
-	-	-	-	-	-	-	-	CLPS	0.987	-1	6	35762758	2364	85
-	-	-	-	-	-	-	-	SDC1	0.975	-1	2	20400557	24638	139
-	-	-	-	-	-	-	-	ABCG5	0.345	-1	2	44039610	26349	158
-	-	-	-	-	-	-	-	FABP4	0.838	-1	8	82390731	4743	84
-	-	-	-	-	-	-	-	LIPC	1.54e-05	-1	15	58724174	136900	483
-	-	-	-	-	-	-	-	LIPE	0.368	-1	19	42905658	25921	27
REACTOME_HDL_MEDIATED_LIPID_TRANSPORT	1.16e-25	true	0.000391	true	15	REACTOME_HDL_MEDIATED_LIPID_TRANSPORT	http://www.broadinstitute.org/gsea/msigdb/geneset_page.jsp?geneSetName=REACTOME_HDL_MEDIATED_LIPID_TRANSPORT	A2M	0.995	-1	12	9220303	48256	152
-	-	-	-	-	-	-	-	BMP1	0.355	-1	8	22022652	47189	82
-	-	-	-	-	-	-	-	CUBN	0.993	-1	10	16865964	305853	1187
-	-	-	-	-	-	-	-	APOC2	0.999	-1	19	45449238	3585	85
-	-	-	-	-	-	-	-	ABCA1	8.7e-08	-1	9	107543283	147245	619
-	-	-	-	-	-	-	-	AMN	0.955	-1	14	103388992	8188	60
-	-	-	-	-	-	-	-	ABCG1	0.462	-1	21	43639266	78089	343
-	-	-	-	-	-	-	-	APOA1	0.00473	-1	11	116706468	1871	83
-	-	-	-	-	-	-	-	APOE	0.0595	-1	19	45409038	3613	31
-	-	-	-	-	-	-	-	ALB	0.7	-1	4	74269971	17159	58
-	-	-	-	-	-	-	-	LCAT	0.0135	-1	16	67973786	4230	19
-	-	-	-	-	-	-	-	APOC3	0.00324	-1	11	116700623	3165	95
-	-	-	-	-	-	-	-	CETP	3.21e-15	-1	16	56995834	21923	167
-	-	-	-	-	-	-	-	SCARB1	0.307	-1	12	125262173	86347	376
-	-	-	-	-	-	-	-	PLTP	0.949	-1	20	44527258	12376	74
REACTOME_CHYLOMICRON_MEDIATED_LIPID_TRANSPORT	2.18e-09	true	3.91e-06	true	16	REACTOME_CHYLOMICRON_MEDIATED_LIPID_TRANSPORT	http://www.broadinstitute.org/gsea/msigdb/geneset_page.jsp?geneSetName=REACTOME_CHYLOMICRON_MEDIATED_LIPID_TRANSPORT	LPL	2.79e-05	-1	8	19796581	28190	188
-	-	-	-	-	-	-	-	P4HB	0.66	-1	17	79801033	17512	3
-	-	-	-	-	-	-	-	LDLR	0.718	-1	19	11200037	44469	242
-	-	-	-	-	-	-	-	HSPG2	0.229	-1	1	22148724	115067	341
-	-	-	-	-	-	-	-	APOC2	0.999	-1	19	45449238	3585	85
-	-	-	-	-	-	-	-	LDLRAP1	0.701	-1	1	25870075	25303	64
-	-	-	-	-	-	-	-	MTTP	0.983	-1	4	100485239	59916	296
-	-	-	-	-	-	-	-	APOB	0.302	-1	2	21224300	42646	107
-	-	-	-	-	-	-	-	APOA2	0.00696	-1	1	161192082	1337	45
-	-	-	-	-	-	-	-	SDC1	0.975	-1	2	20400557	24638	139
-	-	-	-	-	-	-	-	APOA1	0.00473	-1	11	116706468	1871	83
-	-	-	-	-	-	-	-	APOE	0.0595	-1	19	45409038	3613	31
-	-	-	-	-	-	-	-	APOA5	8.48e-07	-1	11	116660085	3052	62
-	-	-	-	-	-	-	-	APOC3	0.00324	-1	11	116700623	3165	95
-	-	-	-	-	-	-	-	SAR1B	0.591	-1	5	133936838	31696	63
-	-	-	-	-	-	-	-	LIPC	1.54e-05	-1	15	58724174	136900	483
REACTOME_PPARA_ACTIVATES_GENE_EXPRESSION	3.18e-08	true	0.0163	true	104	REACTOME_PPARA_ACTIVATES_GENE_EXPRESSION	http://www.broadinstitute.org/gsea/msigdb/geneset_page.jsp?geneSetName=REACTOME_PPARA_ACTIVATES_GENE_EXPRESSION	HMGCR	0.894	-1	5	74632992	24935	76
-	-	-	-	-	-	-	-	MED25	0.202	-1	19	50321535	18703	50
-	-	-	-	-	-	-	-	MED24	0.159	-1	17	38175349	35541	135
-	-	-	-	-	-	-	-	MED23	0.968	-1	6	131907877	41503	78
-	-	-	-	-	-	-	-	MED22	0.927	-1	9	136207750	7262	64
-	-	-	-	-	-	-	-	RORA	0.1	-1	15	60780482	741021	1933
-	-	-	-	-	-	-	-	ANKRD1	0.989	-1	10	92671856	9177	66
-	-	-	-	-	-	-	-	MED21	0.385	-1	12	27175454	8153	85
-	-	-	-	-	-	-	-	MED20	0.0228	-1	6	41873091	15787	48
-	-	-	-	-	-	-	-	FDFT1	0.98	-1	8	11666652	30167	400
-	-	-	-	-	-	-	-	APOA2	0.00696	-1	1	161192082	1337	45
-	-	-	-	-	-	-	-	APOA1	0.00473	-1	11	116706468	1871	83
-	-	-	-	-	-	-	-	TIAM2	0.832	-1	6	155411422	167436	609
-	-	-	-	-	-	-	-	MED29	0.138	-1	19	39881962	9242	35
-	-	-	-	-	-	-	-	CTGF	0.373	-1	6	132269316	3203	45
-	-	-	-	-	-	-	-	SMARCD3	0.0254	-1	7	150936058	38174	135
-	-	-	-	-	-	-	-	MED26	0.94	-1	19	16685717	53299	145
-	-	-	-	-	-	-	-	CYP7A1	0.491	-1	8	59402736	9985	62
-	-	-	-	-	-	-	-	MED27	0.985	-1	9	134735496	219779	318
-	-	-	-	-	-	-	-	APOA5	8.48e-07	-1	11	116660085	3052	62
-	-	-	-	-	-	-	-	TGS1	0.625	-1	8	56685790	52216	190
-	-	-	-	-	-	-	-	CYP1A1	0.308	-1	15	75011882	5996	26
-	-	-	-	-	-	-	-	RXRA	0.865	-1	9	137218308	114125	345
-	-	-	-	-	-	-	-	MED11	0.123	-1	17	4634722	2175	29
-	-	-	-	-	-	-	-	ARNTL	0.0306	-1	11	13299324	109489	295
-	-	-	-	-	-	-	-	GRHL1	0.901	-1	2	10091791	50622	276
-	-	-	-	-	-	-	-	PPARGC1A	0.749	-1	4	23793643	98058	297
-	-	-	-	-	-	-	-	MED10	0.241	-1	5	6372038	6602	91
-	-	-	-	-	-	-	-	PPARGC1B	0.974	-1	5	149109814	124772	437
-	-	-	-	-	-	-	-	MED19	0.196	-1	11	57471186	8488	38
-	-	-	-	-	-	-	-	CD36	0.133	-1	7	80275407	28328	297
-	-	-	-	-	-	-	-	EP300	0.99	-1	22	41488613	87469	121
-	-	-	-	-	-	-	-	MED15	0.0795	-1	22	20861885	80035	251
-	-	-	-	-	-	-	-	MED16	0.275	-1	19	867961	25258	91
-	-	-	-	-	-	-	-	MED17	0.981	-1	11	93517404	29093	85
-	-	-	-	-	-	-	-	MED18	0.398	-1	1	28655512	6967	32
-	-	-	-	-	-	-	-	ME1	0.221	-1	6	83920109	220830	510
-	-	-	-	-	-	-	-	HMGCS1	0.72	-1	5	43287571	26044	80
-	-	-	-	-	-	-	-	ABCA1	8.7e-08	-1	9	107543283	147245	619
-	-	-	-	-	-	-	-	TEAD4	0.823	-1	12	3068477	81366	358
-	-	-	-	-	-	-	-	ANGPTL4	0.147	-1	19	8429010	10250	41
-	-	-	-	-	-	-	-	SREBF1	0.674	-1	17	17714662	25664	64
-	-	-	-	-	-	-	-	ESRRA	0.864	-1	11	64073698	10515	38
-	-	-	-	-	-	-	-	CREBBP	0.474	-1	16	3775055	155067	171
-	-	-	-	-	-	-	-	TEAD1	0.056	-1	11	12695968	270317	512
-	-	-	-	-	-	-	-	TEAD2	0.0498	-1	19	49843854	21861	84
-	-	-	-	-	-	-	-	TEAD3	0.886	-1	6	35441373	23489	124
-	-	-	-	-	-	-	-	MED13L	0.787	-1	12	116396380	318612	406
-	-	-	-	-	-	-	-	SREBF2	0.924	-1	22	42229082	74231	197
-	-	-	-	-	-	-	-	ABCB4	0.855	-1	7	87031360	73660	205
-	-	-	-	-	-	-	-	HDAC3	0.796	-1	5	141000442	15982	63
-	-	-	-	-	-	-	-	NRF1	0.799	-1	7	129251554	145369	415
-	-	-	-	-	-	-	-	HMGCS2	0.0669	-1	1	120290618	20938	87
-	-	-	-	-	-	-	-	FABP1	0.991	-1	2	88422507	5144	64
-	-	-	-	-	-	-	-	NCOR1	0.778	-1	17	15933407	164547	324
-	-	-	-	-	-	-	-	CDK19	0.994	-1	6	110931180	205233	385
-	-	-	-	-	-	-	-	PPARA	0.213	-1	22	46546498	93156	188
-	-	-	-	-	-	-	-	SLC27A1	0.962	-1	19	17581299	35679	151
-	-	-	-	-	-	-	-	ACOX1	0.324	-1	17	73937588	37928	149
-	-	-	-	-	-	-	-	CPT2	0.944	-1	1	53662100	17770	63
-	-	-	-	-	-	-	-	PPARG	0.927	-1	3	12329348	146508	353
-	-	-	-	-	-	-	-	ALAS1	0.0361	-1	3	52232098	16246	28
-	-	-	-	-	-	-	-	YAP1	0.59	-1	11	101981191	122964	291
-	-	-	-	-	-	-	-	TBL1XR1	0.454	-1	3	176738541	176508	444
-	-	-	-	-	-	-	-	ACADM	0.904	-1	1	76190031	39333	222
-	-	-	-	-	-	-	-	SULT2A1	0.369	-1	19	48373722	15933	142
-	-	-	-	-	-	-	-	CDK8	0.528	-1	13	26828755	149815	366
-	-	-	-	-	-	-	-	CCNC	0.177	-1	6	99990262	26429	126
-	-	-	-	-	-	-	-	MED6	0.662	-1	14	71049937	17471	138
-	-	-	-	-	-	-	-	MED7	0.82	-1	5	156565450	4472	72
-	-	-	-	-	-	-	-	MED4	0.204	-1	13	48649863	19415	158
-	-	-	-	-	-	-	-	NCOA1	0.999	-1	2	24807345	186226	296
-	-	-	-	-	-	-	-	NCOA2	0.178	-1	8	71024266	291755	447
-	-	-	-	-	-	-	-	NCOA3	0.995	-1	20	46130600	155022	353
-	-	-	-	-	-	-	-	MED8	0.0834	-1	1	43849578	5906	40
-	-	-	-	-	-	-	-	MED9	0.856	-1	17	17380299	16236	77
-	-	-	-	-	-	-	-	NCOA6	0.952	-1	20	33302577	110857	164
-	-	-	-	-	-	-	-	G0S2	0.653	-1	1	209848669	1067	28
-	-	-	-	-	-	-	-	TXNRD1	0.852	-1	12	104680459	63627	466
-	-	-	-	-	-	-	-	CLOCK	0.069	-1	4	56294067	119010	461
-	-	-	-	-	-	-	-	MED1	0.136	-1	17	37560537	46991	97
-	-	-	-	-	-	-	-	TNFRSF21	0.209	-1	6	47199262	78422	155
-	-	-	-	-	-	-	-	FHL2	0.149	-1	2	105977282	77949	307
-	-	-	-	-	-	-	-	TRIB3	0.93	-1	20	361307	16897	125
-	-	-	-	-	-	-	-	NFYB	0.473	-1	12	104510857	21184	91
-	-	-	-	-	-	-	-	NFYA	0.3	-1	6	41040706	29441	87
-	-	-	-	-	-	-	-	UGT1A9	0.963	-1	2	234580543	101409	415
-	-	-	-	-	-	-	-	NPAS2	0.96	-1	2	101436612	176676	511
-	-	-	-	-	-	-	-	ACSL1	0.603	-1	4	185676748	70521	263
-	-	-	-	-	-	-	-	PLIN2	0.996	-1	9	19115758	11847	89
-	-	-	-	-	-	-	-	NR1D1	0.74	-1	17	38249036	7943	32
-	-	-	-	-	-	-	-	AGT	0.936	-1	1	230838271	12066	149
-	-	-	-	-	-	-	-	GLIPR1	0.497	-1	12	75874512	21205	104
-	-	-	-	-	-	-	-	FADS1	0.979	-1	11	61567096	17434	39
-	-	-	-	-	-	-	-	WWTR1	0.935	-1	3	149235021	140868	697
-	-	-	-	-	-	-	-	CPT1A	0.976	-1	11	68522087	87313	214
-	-	-	-	-	-	-	-	MED31	0.907	-1	17	6546632	8323	111
-	-	-	-	-	-	-	-	CYP4A11	0.206	-1	1	47394845	12312	87
-	-	-	-	-	-	-	-	MED30	0.608	-1	8	118532951	19551	77
KEGG_GLYCEROLIPID_METABOLISM	2.53e-05	true	0.00371	true	49	KEGG_GLYCEROLIPID_METABOLISM	http://www.broadinstitute.org/gsea/msigdb/geneset_page.jsp?geneSetName=KEGG_GLYCEROLIPID_METABOLISM	PNLIP	0.919	-1	10	118305427	21941	52
-	-	-	-	-	-	-	-	GK2	0.304	-1	4	80327506	1867	14
-	-	-	-	-	-	-	-	DAK	0.279	-1	11	61100653	15579	22
-	-	-	-	-	-	-	-	GPAT2	0.956	-1	2	96687693	13035	19
-	-	-	-	-	-	-	-	ALDH3A2	0.922	-1	17	19552063	28842	65
-	-	-	-	-	-	-	-	DGKA	0.44	-1	12	56325811	21997	27
-	-	-	-	-	-	-	-	AGPAT6	0.863	-1	8	41435706	46815	181
-	-	-	-	-	-	-	-	DGKB	0.99	-1	7	14184673	696403	2180
-	-	-	-	-	-	-	-	DGKE	0.97	-1	17	54911459	34578	109
-	-	-	-	-	-	-	-	AKR1A1	0.966	-1	1	46016454	19270	68
-	-	-	-	-	-	-	-	DGKD	0.218	-1	2	234263152	117592	323
-	-	-	-	-	-	-	-	DGKG	0.91	-1	3	185864989	215035	446
-	-	-	-	-	-	-	-	AGPAT9	0.635	-1	4	84457259	69769	247
-	-	-	-	-	-	-	-	MGLL	0.969	-1	3	127407904	133822	366
-	-	-	-	-	-	-	-	AGPAT4	0.248	-1	6	161551056	144052	480
-	-	-	-	-	-	-	-	PPAP2A	0.281	-1	5	54720669	110238	290
-	-	-	-	-	-	-	-	AGPAT3	0.178	-1	21	45285115	122361	331
-	-	-	-	-	-	-	-	AGK	0.764	-1	7	141251077	103133	135
-	-	-	-	-	-	-	-	PPAP2B	0.738	-1	1	56960418	84840	251
-	-	-	-	-	-	-	-	AGPAT2	0.756	-1	9	139567594	14318	26
-	-	-	-	-	-	-	-	AGPAT1	0.341	-1	6	32135982	9907	80
-	-	-	-	-	-	-	-	LPL	2.79e-05	-1	8	19796581	28190	188
-	-	-	-	-	-	-	-	PNLIPRP1	0.328	-1	10	118350489	18198	111
-	-	-	-	-	-	-	-	PNLIPRP2	0.476	-1	10	118380464	24191	143
-	-	-	-	-	-	-	-	DGKQ	0.523	-1	4	952671	14678	86
-	-	-	-	-	-	-	-	PPAP2C	0.0405	-1	19	281039	10397	76
-	-	-	-	-	-	-	-	DGKH	0.162	-1	13	42614171	189721	712
-	-	-	-	-	-	-	-	DGKI	0.851	-1	7	137074384	457226	1015
-	-	-	-	-	-	-	-	PNPLA3	0.467	-1	22	44319618	23831	152
-	-	-	-	-	-	-	-	GLYCTK	0.00555	-1	3	52321835	7438	34
-	-	-	-	-	-	-	-	CEL	0.876	-1	9	135937364	9887	45
-	-	-	-	-	-	-	-	ALDH7A1	0.164	-1	5	125877532	53551	187
-	-	-	-	-	-	-	-	DGAT1	0.854	-1	8	145538245	12338	29
-	-	-	-	-	-	-	-	DGAT2	0.0354	-1	11	75479777	32805	47
-	-	-	-	-	-	-	-	ALDH1B1	0.0375	-1	9	38392660	6003	118
-	-	-	-	-	-	-	-	AKR1B1	0.0335	-1	7	134127106	16783	85
-	-	-	-	-	-	-	-	MBOAT1	0.993	-1	6	20099915	112781	386
-	-	-	-	-	-	-	-	ALDH2	0.0936	-1	12	112204690	43100	74
-	-	-	-	-	-	-	-	LIPG	0.117	-1	18	47088426	30853	116
-	-	-	-	-	-	-	-	MBOAT2	0.246	-1	2	8996700	147177	159
-	-	-	-	-	-	-	-	DGKZ	0.644	-1	11	46368955	33150	67
-	-	-	-	-	-	-	-	LCLAT1	1	-1	2	30670136	196956	706
-	-	-	-	-	-	-	-	LIPC	1.54e-05	-1	15	58724174	136900	483
-	-	-	-	-	-	-	-	GPAM	0.589	-1	10	113909621	33917	96
-	-	-	-	-	-	-	-	ALDH9A1	0.25	-1	1	165631448	36453	262
-	-	-	-	-	-	-	-	LIPF	0.434	-1	10	90424145	14428	79

## Sheet: genes-ldl
Supplemental File 7. Results of the gene-based and pathway-based analyses using the program KGG3 using the GATES approach and a window of 10Kb for the extended gene region length. (See Materials and Methods section for additional information)
Symbol	PValue	IsSignificant	Chromosome	Start_Position	Length	SNP	Position	GeneFeature	IsGATESKeySNP	P
PSRC1	2.31e-11	true	1	109822175	3616	rs660240	109817838	3UTR	Y	1.18694e-12
-	-	-	-	-	-	rs7528419	109817192	3UTR	N	1.81239e-12
-	-	-	-	-	-	rs12740374	109817590	3UTR	N	2.88017e-12
-	-	-	-	-	-	rs629301	109818306	3UTR	N	4.00428e-12
-	-	-	-	-	-	rs646776	109818530	downstream	Y	8.35729e-12
-	-	-	-	-	-	rs602633	109821511	downstream	N	9.13886e-11
-	-	-	-	-	-	rs599839	109822166	downstream	N	9.33092e-11
-	-	-	-	-	-	rs583104	109821307	downstream	N	1.27008e-10
-	-	-	-	-	-	rs611917	109815252	intronic	N	2.04106e-10
-	-	-	-	-	-	rs1277930	109822143	downstream	N	2.25114e-10
-	-	-	-	-	-	rs11102967	109817245	3UTR	N	3.89647e-09
-	-	-	-	-	-	rs4970836	109821797	downstream	N	5.79788e-09
-	-	-	-	-	-	rs3902354	109819296	downstream	N	8.00899e-09
-	-	-	-	-	-	rs4970837	109822008	downstream	N	1.36058e-08
-	-	-	-	-	-	rs67269326	109819615	downstream	N	7.13506e-07
-	-	-	-	-	-	rs55882046	109819981	downstream	N	7.82863e-07
-	-	-	-	-	-	rs6670347	109815368	intronic	N	1.68791e-06
-	-	-	-	-	-	rs4970834	109814880	intronic	N	1.88614e-06
-	-	-	-	-	-	rs79482788	109815133	intronic	N	1.92425e-06
-	-	-	-	-	-	rs75951814	109815211	intronic	N	1.95803e-06
-	-	-	-	-	-	rs6667814	109815746	intronic	N	2.15789e-06
-	-	-	-	-	-	rs79868705	109815074	intronic	N	2.62962e-06
-	-	-	-	-	-	rs77579579	109818128	3UTR	N	3.82178e-06
-	-	-	-	-	-	rs11577931	109820884	downstream	N	5.96604e-06
-	-	-	-	-	-	rs6677122	109820110	downstream	N	2.44635e-05
-	-	-	-	-	-	rs17035949	109820919	downstream	N	6.9558e-05
CELSR2	5.74e-11	true	1	109792640	25739	rs660240	109817838	3UTR	Y	1.18694e-12
-	-	-	-	-	-	rs7528419	109817192	3UTR	N	1.81239e-12
-	-	-	-	-	-	rs12740374	109817590	3UTR	N	2.88017e-12
-	-	-	-	-	-	rs629301	109818306	3UTR	Y	4.00428e-12
-	-	-	-	-	-	rs646776	109818530	downstream	N	8.35729e-12
-	-	-	-	-	-	rs602633	109821511	downstream	N	9.13886e-11
-	-	-	-	-	-	rs599839	109822166	downstream	N	9.33092e-11
-	-	-	-	-	-	rs583104	109821307	downstream	N	1.27008e-10
-	-	-	-	-	-	rs611917	109815252	intronic	N	2.04106e-10
-	-	-	-	-	-	rs1277930	109822143	downstream	N	2.25114e-10
-	-	-	-	-	-	rs11102967	109817245	3UTR	N	3.89647e-09
-	-	-	-	-	-	rs4970836	109821797	downstream	N	5.79788e-09
-	-	-	-	-	-	rs3902354	109819296	downstream	N	8.00899e-09
-	-	-	-	-	-	rs4970837	109822008	downstream	N	1.36058e-08
-	-	-	-	-	-	rs6657811	109807283	intronic	Y	2.27932e-07
-	-	-	-	-	-	rs67269326	109819615	downstream	N	7.13506e-07
-	-	-	-	-	-	rs55882046	109819981	downstream	N	7.82863e-07
-	-	-	-	-	-	rs66795935	109804883	intronic	N	1.35659e-06
-	-	-	-	-	-	rs6670347	109815368	intronic	N	1.68791e-06
-	-	-	-	-	-	rs4970834	109814880	intronic	N	1.88614e-06
-	-	-	-	-	-	rs79482788	109815133	intronic	N	1.92425e-06
-	-	-	-	-	-	rs75951814	109815211	intronic	N	1.95803e-06
-	-	-	-	-	-	rs6667814	109815746	intronic	N	2.15789e-06
-	-	-	-	-	-	rs79868705	109815074	intronic	N	2.62962e-06
-	-	-	-	-	-	rs77579579	109818128	3UTR	N	3.82178e-06
-	-	-	-	-	-	rs11577931	109820884	downstream	N	5.96604e-06
-	-	-	-	-	-	rs12746961	109800321	intronic	N	6.44007e-06
-	-	-	-	-	-	rs12731760	109800349	intronic	Y	6.44154e-06
-	-	-	-	-	-	rs585362	109789795	upstream	Y	1.76196e-05
-	-	-	-	-	-	rs6677122	109820110	downstream	N	2.44635e-05
-	-	-	-	-	-	rs189575997	109806138	intronic	N	6.64748e-05
-	-	-	-	-	-	rs17035949	109820919	downstream	N	6.9558e-05

## Sheet: pathways-ldl
Supplemental File 7. Results of the gene-based and pathway-based analyses using the program KGG3 using the GATES approach and a window of 10Kb for the extended gene region length. (See Materials and Methods section for additional information)
GeneSetID	GeneSet_PValue_HYST	IsSignificant_HYST	GeneSet_PValue_Hypergeometric	IsSignificant_Hypergeometric	Total_GeneSet_Gene#	GeneSet_Name	GeneSet_URL	Symbol	PValue	Entrez	Chromosome	Start	Length	SNP#
REACTOME_PLATELET_SENSITIZATION_BY_LDL	2.28e-05	true	0.031	true	16	REACTOME_PLATELET_SENSITIZATION_BY_LDL	http://www.broadinstitute.org/gsea/msigdb/geneset_page.jsp?geneSetName=REACTOME_PLATELET_SENSITIZATION_BY_LDL	PPP2R1B	0.713	-1	11	111608604	28566	60
-	-	-	-	-	-	-	-	PTPN6	0.847	-1	12	7055739	14741	47
-	-	-	-	-	-	-	-	PPP2R1A	0.634	-1	19	52693054	36625	210
-	-	-	-	-	-	-	-	PPP2R5B	0.0699	-1	11	64692142	9809	47
-	-	-	-	-	-	-	-	FGR	0.892	-1	1	27938800	14307	57
-	-	-	-	-	-	-	-	PPP2R5A	0.0135	-1	1	212475147	60059	227
-	-	-	-	-	-	-	-	PPP2R5D	0.131	-1	6	42952236	27848	92
-	-	-	-	-	-	-	-	PPP2R5C	0.985	-1	14	102276139	118190	523
-	-	-	-	-	-	-	-	APOB	2.63e-05	-1	2	21224300	42646	107
-	-	-	-	-	-	-	-	PLA2G4A	0.0465	-1	1	186798031	160083	524
-	-	-	-	-	-	-	-	PPP2CA	0.942	-1	5	133532147	29804	119
-	-	-	-	-	-	-	-	MAPK14	0.167	-1	6	35995453	83561	224
-	-	-	-	-	-	-	-	PPP2CB	0.196	-1	8	30643125	27228	106
-	-	-	-	-	-	-	-	PECAM1	0.675	-1	17	62396776	10308	97
-	-	-	-	-	-	-	-	PPP2R5E	0.173	-1	14	63840609	169471	478
-	-	-	-	-	-	-	-	LRP8	0.135	-1	1	53708040	85782	190
REACTOME_HIGHLY_CALCIUM_PERMEABLE_POSTSYNAPTIC_NICOTINIC_ACETYLCHOLINE_RECEPTORS	0.000168	true	0.0214	true	13	REACTOME_HIGHLY_CALCIUM_PERMEABLE_POSTSYNAPTIC_NICOTINIC_ACETYLCHOLINE_RECEPTORS	http://www.broadinstitute.org/gsea/msigdb/geneset_page.jsp?geneSetName=REACTOME_HIGHLY_CALCIUM_PERMEABLE_POSTSYNAPTIC_NICOTINIC_ACETYLCHOLINE_RECEPTORS	CHRNA9	0.307	-1	4	40337345	19890	214
-	-	-	-	-	-	-	-	CHRNA5	0.000376	-1	15	78857861	29751	100
-	-	-	-	-	-	-	-	CHRNB4	0.00308	-1	15	78916635	16953	91
-	-	-	-	-	-	-	-	CHRNA4	0.244	-1	20	61974661	18088	136
-	-	-	-	-	-	-	-	CHRNB3	0.0331	-1	8	42552561	39649	212
-	-	-	-	-	-	-	-	CHRNA7	0.00477	-1	15	32322685	139700	304
-	-	-	-	-	-	-	-	CHRNB2	0.969	-1	1	154540256	12098	47
-	-	-	-	-	-	-	-	CHRNA6	0.0612	-1	8	42607779	16151	56
-	-	-	-	-	-	-	-	CHRNA1	0.955	-1	2	175612322	16879	82
-	-	-	-	-	-	-	-	CHRNA3	0.00355	-1	15	78885394	28244	111
-	-	-	-	-	-	-	-	CHRNA2	0.862	-1	8	27317277	19537	140
REACTOME_ACETYLCHOLINE_BINDING_AND_DOWNSTREAM_EVENTS	0.00019	true	0.0272	true	16	REACTOME_ACETYLCHOLINE_BINDING_AND_DOWNSTREAM_EVENTS	http://www.broadinstitute.org/gsea/msigdb/geneset_page.jsp?geneSetName=REACTOME_ACETYLCHOLINE_BINDING_AND_DOWNSTREAM_EVENTS	CHRNA9	0.307	-1	4	40337345	19890	214
-	-	-	-	-	-	-	-	CHRNA5	0.000376	-1	15	78857861	29751	100
-	-	-	-	-	-	-	-	CHRNB4	0.00308	-1	15	78916635	16953	91
-	-	-	-	-	-	-	-	CHRNA4	0.244	-1	20	61974661	18088	136
-	-	-	-	-	-	-	-	CHRNB3	0.0331	-1	8	42552561	39649	212
-	-	-	-	-	-	-	-	CHRNA7	0.00477	-1	15	32322685	139700	304
-	-	-	-	-	-	-	-	CHRND	0.374	-1	2	233390869	10507	100
-	-	-	-	-	-	-	-	CHRNB2	0.969	-1	1	154540256	12098	47
-	-	-	-	-	-	-	-	CHRNA6	0.0612	-1	8	42607779	16151	56
-	-	-	-	-	-	-	-	CHRNA1	0.955	-1	2	175612322	16879	82
-	-	-	-	-	-	-	-	CHRNE	0.436	-1	17	4801063	5307	86
-	-	-	-	-	-	-	-	CHRNA3	0.00355	-1	15	78885394	28244	111
-	-	-	-	-	-	-	-	CHRNA2	0.862	-1	8	27317277	19537	140
-	-	-	-	-	-	-	-	CHRNG	0.465	-1	2	233404436	6603	94
REACTOME_CS_DS_DEGRADATION	0.000192	true	0.0195	true	12	REACTOME_CS_DS_DEGRADATION	http://www.broadinstitute.org/gsea/msigdb/geneset_page.jsp?geneSetName=REACTOME_CS_DS_DEGRADATION	ARSB	0.776	-1	5	78111333	170434	789
-	-	-	-	-	-	-	-	HYAL1	0.949	-1	3	50337319	3714	45
-	-	-	-	-	-	-	-	HEXA	0.106	-1	15	72635777	32744	89
-	-	-	-	-	-	-	-	HEXB	0.589	-1	5	73935847	81267	300
-	-	-	-	-	-	-	-	CSPG4	0.0574	-1	15	75966662	38528	126
-	-	-	-	-	-	-	-	BCAN	0.283	-1	1	156611739	11526	49
-	-	-	-	-	-	-	-	VCAN	0.0555	-1	5	82767492	110631	316
-	-	-	-	-	-	-	-	DCN	0.19	-1	12	91539034	37773	56
-	-	-	-	-	-	-	-	NCAN	0.000247	-1	19	19322781	40281	116
-	-	-	-	-	-	-	-	IDUA	0.765	-1	4	980784	17562	64
REACTOME_CHYLOMICRON_MEDIATED_LIPID_TRANSPORT	0.000227	true	0.031	true	16	REACTOME_CHYLOMICRON_MEDIATED_LIPID_TRANSPORT	http://www.broadinstitute.org/gsea/msigdb/geneset_page.jsp?geneSetName=REACTOME_CHYLOMICRON_MEDIATED_LIPID_TRANSPORT	LPL	0.67	-1	8	19796581	28190	189
-	-	-	-	-	-	-	-	P4HB	0.418	-1	17	79801033	17512	3
-	-	-	-	-	-	-	-	LDLR	0.0264	-1	19	11200037	44469	245
-	-	-	-	-	-	-	-	HSPG2	0.917	-1	1	22148724	115067	343
-	-	-	-	-	-	-	-	APOC2	0.754	-1	19	45449238	3585	85
-	-	-	-	-	-	-	-	LDLRAP1	0.88	-1	1	25870075	25303	61
-	-	-	-	-	-	-	-	MTTP	0.957	-1	4	100485239	59916	296
-	-	-	-	-	-	-	-	APOB	2.63e-05	-1	2	21224300	42646	107
-	-	-	-	-	-	-	-	APOA2	0.0502	-1	1	161192082	1337	45
-	-	-	-	-	-	-	-	SDC1	0.575	-1	2	20400557	24638	137
-	-	-	-	-	-	-	-	APOA1	0.999	-1	11	116706468	1871	83
-	-	-	-	-	-	-	-	APOE	0.593	-1	19	45409038	3613	30
-	-	-	-	-	-	-	-	APOA5	0.538	-1	11	116660085	3052	62
-	-	-	-	-	-	-	-	APOC3	0.999	-1	11	116700623	3165	95
-	-	-	-	-	-	-	-	SAR1B	0.273	-1	5	133936838	31696	60
-	-	-	-	-	-	-	-	LIPC	0.369	-1	15	58724174	136900	481

## Sheet: genes-tg
Supplemental File 7. Results of the gene-based and pathway-based analyses using the program KGG3 using the GATES approach and a window of 10Kb for the extended gene region length. (See Materials and Methods section for additional information)
Symbol	PValue	IsSignificant	Chromosome	Start_Position	Length	SNP	Position	GeneFeature	IsGATESKeySNP	P
ZPR1	1.67e-35	true	11	116649275	9465	rs964184	116648917	upstream	Y	5.32042e-37
-	-	-	-	-	-	rs7118999	116645275	upstream	Y	3.94853e-25
-	-	-	-	-	-	rs6589565	116640237	intronic	N	1.27282e-24
-	-	-	-	-	-	rs6589566	116652423	intronic	N	7.81317e-24
-	-	-	-	-	-	rs2266788	116660686	3UTR	Y	9.95675e-24
-	-	-	-	-	-	rs7483863	116652491	intronic	N	1.28434e-23
-	-	-	-	-	-	rs3741298	116657561	intronic	N	1.98775e-23
-	-	-	-	-	-	rs2072560	116661826	intronic	N	3.2393e-23
-	-	-	-	-	-	rs2160669	116647607	upstream	N	5.04842e-23
-	-	-	-	-	-	rs11604424	116651115	intronic	N	5.46778e-23
-	-	-	-	-	-	rs10750096	116656788	intronic	N	1.90073e-22
-	-	-	-	-	-	rs2075290	116653296	intronic	N	5.86878e-22
-	-	-	-	-	-	rs10750097	116664040	upstream	Y	1.56619e-21
-	-	-	-	-	-	rs7123666	116667083	upstream	N	3.26186e-21
-	-	-	-	-	-	rs662799	116663707	upstream	N	1.20591e-20
-	-	-	-	-	-	rs651821	116662579	5UTR	N	3.11046e-20
-	-	-	-	-	-	rs1263151	116641028	intronic	N	3.37565e-16
-	-	-	-	-	-	rs1269325	116640768	intronic	N	4.85201e-16
-	-	-	-	-	-	rs664059	116642137	intronic	N	2.64313e-13
-	-	-	-	-	-	rs656417	116643436	intronic	N	3.5092e-12
-	-	-	-	-	-	rs12287066	116662331	exonic	N	8.598e-11
-	-	-	-	-	-	rs61905116	116649538	3UTR	N	2.31818e-10
-	-	-	-	-	-	rs3135506	116662407	exonic	N	2.3275e-10
-	-	-	-	-	-	rs35120633	116655600	exonic	N	2.97963e-10
-	-	-	-	-	-	rs12285095	116658031	intronic	N	8.66692e-10
-	-	-	-	-	-	rs17120029	116650118	intronic	N	2.38964e-09
-	-	-	-	-	-	rs11823543	116649135	upstream	N	3.09551e-09
-	-	-	-	-	-	rs12274192	116652351	intronic	N	5.24038e-09
-	-	-	-	-	-	rs12286037	116652207	intronic	N	1.11175e-08
-	-	-	-	-	-	rs73588424	116646107	upstream	N	1.25578e-08
-	-	-	-	-	-	rs1787680	116664776	upstream	N	1.64615e-08
-	-	-	-	-	-	rs603446	116654435	intronic	N	3.47712e-08
-	-	-	-	-	-	rs1268353	116639692	intronic	N	1.17316e-07
-	-	-	-	-	-	rs191967707	116665515	upstream	N	1.67932e-06
-	-	-	-	-	-	rs140575350	116646820	upstream	N	9.21449e-06
-	-	-	-	-	-	rs601634	116668511	upstream	N	1.71911e-05
-	-	-	-	-	-	rs75919952	116667545	upstream	N	1.81681e-05
-	-	-	-	-	-	rs618923	116654159	intronic	N	7.68481e-05
BUD13	2.81e-35	true	11	116618885	24830	rs964184	116648917	upstream	Y	5.32042e-37
-	-	-	-	-	-	rs7118999	116645275	upstream	Y	3.94853e-25
-	-	-	-	-	-	rs6589564	116624153	intronic	Y	6.11752e-25
-	-	-	-	-	-	rs9326246	116611733	downstream	Y	8.06075e-25
-	-	-	-	-	-	rs3825041	116631707	intronic	Y	9.30642e-25
-	-	-	-	-	-	rs6589565	116640237	intronic	N	1.27282e-24
-	-	-	-	-	-	rs10790162	116639104	intronic	N	3.79765e-24
-	-	-	-	-	-	rs6589566	116652423	intronic	N	7.81317e-24
-	-	-	-	-	-	rs7483863	116652491	intronic	N	1.28434e-23
-	-	-	-	-	-	rs7930786	116624727	intronic	N	4.28304e-23
-	-	-	-	-	-	rs2160669	116647607	upstream	N	5.04842e-23
-	-	-	-	-	-	rs11604424	116651115	intronic	N	5.46778e-23
-	-	-	-	-	-	rs180327	116623659	intronic	N	2.78677e-22
-	-	-	-	-	-	rs2075290	116653296	intronic	Y	5.86878e-22
-	-	-	-	-	-	rs180326	116624703	intronic	N	8.36394e-19
-	-	-	-	-	-	rs1263151	116641028	intronic	N	3.37565e-16
-	-	-	-	-	-	rs1269325	116640768	intronic	N	4.85201e-16
-	-	-	-	-	-	rs664059	116642137	intronic	N	2.64313e-13
-	-	-	-	-	-	rs656417	116643436	intronic	N	3.5092e-12
-	-	-	-	-	-	rs180329	116622958	intronic	N	2.04249e-10
-	-	-	-	-	-	rs61905116	116649538	3UTR	N	2.31818e-10
-	-	-	-	-	-	rs10466533	116612128	downstream	N	2.95269e-10
-	-	-	-	-	-	rs28927680	116619073	3UTR	N	3.32271e-10
-	-	-	-	-	-	rs180340	116616402	downstream	Y	3.60774e-10
-	-	-	-	-	-	rs11825181	116626258	intronic	N	3.69698e-10
-	-	-	-	-	-	rs57200947	116623674	intronic	N	5.30374e-10
-	-	-	-	-	-	rs918143	116630600	intronic	N	5.71205e-10
-	-	-	-	-	-	rs56224630	116627097	intronic	N	6.19383e-10
-	-	-	-	-	-	rs56225305	116625362	intronic	N	6.27427e-10
-	-	-	-	-	-	rs11820589	116633862	exonic	Y	6.34793e-10
-	-	-	-	-	-	rs55713675	116622722	intronic	N	7.01985e-10
-	-	-	-	-	-	rs2849179	116620796	intronic	N	8.29399e-10
-	-	-	-	-	-	rs12292921	116621963	intronic	N	8.75703e-10
-	-	-	-	-	-	rs17120029	116650118	intronic	N	2.38964e-09
-	-	-	-	-	-	rs60972755	116635613	intronic	N	2.56192e-09
-	-	-	-	-	-	rs11823543	116649135	upstream	N	3.09551e-09
-	-	-	-	-	-	rs12294259	116637146	intronic	N	3.4142e-09
-	-	-	-	-	-	rs61905088	116619867	intronic	N	3.84399e-09
-	-	-	-	-	-	rs10466588	116610249	downstream	N	3.88923e-09
-	-	-	-	-	-	rs73588403	116628271	intronic	N	4.2715e-09
-	-	-	-	-	-	rs61905112	116628057	intronic	N	4.28951e-09
-	-	-	-	-	-	rs56143464	116627056	intronic	N	4.35669e-09
-	-	-	-	-	-	rs57641217	116632956	intronic	N	4.62811e-09
-	-	-	-	-	-	rs12274192	116652351	intronic	N	5.24038e-09
-	-	-	-	-	-	rs3741300	116631690	intronic	N	5.43477e-09
-	-	-	-	-	-	rs180344	116613184	downstream	N	6.04901e-09
-	-	-	-	-	-	rs10488699	116632500	intronic	N	7.70151e-09
-	-	-	-	-	-	rs12280724	116613423	downstream	N	8.13189e-09
-	-	-	-	-	-	rs1145208	116637985	intronic	N	8.62795e-09
-	-	-	-	-	-	rs10466589	116611985	downstream	N	1.02576e-08
-	-	-	-	-	-	rs12286037	116652207	intronic	N	1.11175e-08
-	-	-	-	-	-	rs73588424	116646107	upstream	N	1.25578e-08
-	-	-	-	-	-	rs180346	116612659	downstream	N	1.84175e-08
-	-	-	-	-	-	rs180349	116611827	downstream	N	2.20874e-08
-	-	-	-	-	-	rs180350	116610048	downstream	N	2.8086e-08
-	-	-	-	-	-	rs192852108	116634859	intronic	N	3.06797e-08
-	-	-	-	-	-	rs3741301	116631391	intronic	N	3.23651e-08
-	-	-	-	-	-	rs191206329	116626399	intronic	N	3.36798e-08
-	-	-	-	-	-	rs61905086	116614863	downstream	N	4.67236e-08
-	-	-	-	-	-	rs12280753	116613660	downstream	N	7.83819e-08
-	-	-	-	-	-	rs1268353	116639692	intronic	N	1.17316e-07
-	-	-	-	-	-	rs61905084	116610294	downstream	N	1.26274e-06
-	-	-	-	-	-	rs180328	116623026	intronic	N	3.5052e-06
-	-	-	-	-	-	rs180348	116611995	downstream	N	5.20448e-06
-	-	-	-	-	-	rs180347	116612312	downstream	N	5.26955e-06
-	-	-	-	-	-	rs11216132	116634585	intronic	N	5.34475e-06
-	-	-	-	-	-	rs7942054	116632975	intronic	N	6.22597e-06
-	-	-	-	-	-	rs180345	116613017	downstream	N	7.60484e-06
-	-	-	-	-	-	rs7941518	116632787	intronic	N	8.04744e-06
-	-	-	-	-	-	rs140575350	116646820	upstream	N	9.21449e-06
-	-	-	-	-	-	rs180324	116625332	intronic	N	9.44561e-06
-	-	-	-	-	-	rs4938310	116629949	intronic	N	9.53904e-06
-	-	-	-	-	-	rs180325	116625294	intronic	N	1.01254e-05
-	-	-	-	-	-	rs11216127	116618024	downstream	N	1.03865e-05
-	-	-	-	-	-	rs139872819	116631912	intronic	N	8.05367e-05
-	-	-	-	-	-	rs10488698	116633947	exonic	N	8.09534e-05
-	-	-	-	-	-	rs67120644	116625897	intronic	N	8.23396e-05
-	-	-	-	-	-	rs17519093	116629905	intronic	N	8.69044e-05
-	-	-	-	-	-	rs116877083	116634297	intronic	N	8.76726e-05
-	-	-	-	-	-	rs77112220	116626226	intronic	N	9.15878e-05
-	-	-	-	-	-	rs57950207	116620670	intronic	N	9.21971e-05
-	-	-	-	-	-	rs17440396	116621770	intronic	N	9.35852e-05
APOA5	1.46e-22	true	11	116660085	3052	rs6589566	116652423	intronic	Y	7.81317e-24
-	-	-	-	-	-	rs2266788	116660686	3UTR	Y	9.95675e-24
-	-	-	-	-	-	rs7483863	116652491	intronic	N	1.28434e-23
-	-	-	-	-	-	rs3741298	116657561	intronic	N	1.98775e-23
-	-	-	-	-	-	rs2072560	116661826	intronic	N	3.2393e-23
-	-	-	-	-	-	rs11604424	116651115	intronic	N	5.46778e-23
-	-	-	-	-	-	rs6589569	116671476	upstream	Y	1.25808e-22
-	-	-	-	-	-	rs9666150	116671824	upstream	N	1.58844e-22
-	-	-	-	-	-	rs10750096	116656788	intronic	N	1.90073e-22
-	-	-	-	-	-	rs9667814	116671823	upstream	N	2.2282e-22
-	-	-	-	-	-	rs11216140	116672013	upstream	Y	3.03679e-22
-	-	-	-	-	-	rs6589567	116670676	upstream	N	3.94862e-22
-	-	-	-	-	-	rs4938313	116671005	upstream	N	4.98022e-22
-	-	-	-	-	-	rs2075290	116653296	intronic	N	5.86878e-22
-	-	-	-	-	-	rs10750097	116664040	upstream	N	1.56619e-21
-	-	-	-	-	-	rs7123666	116667083	upstream	N	3.26186e-21
-	-	-	-	-	-	rs662799	116663707	upstream	N	1.20591e-20
-	-	-	-	-	-	rs651821	116662579	5UTR	N	3.11046e-20
-	-	-	-	-	-	rs6589568	116670738	upstream	N	4.89568e-19
-	-	-	-	-	-	rs12287066	116662331	exonic	N	8.598e-11
-	-	-	-	-	-	rs3135506	116662407	exonic	N	2.3275e-10
-	-	-	-	-	-	rs35120633	116655600	exonic	N	2.97963e-10
-	-	-	-	-	-	rs12285095	116658031	intronic	N	8.66692e-10
-	-	-	-	-	-	rs17120029	116650118	intronic	N	2.38964e-09
-	-	-	-	-	-	rs12274192	116652351	intronic	N	5.24038e-09
-	-	-	-	-	-	rs12286037	116652207	intronic	N	1.11175e-08
-	-	-	-	-	-	rs1787680	116664776	upstream	N	1.64615e-08
-	-	-	-	-	-	rs603446	116654435	intronic	N	3.47712e-08
-	-	-	-	-	-	rs7101592	116668867	upstream	N	1.6743e-06
-	-	-	-	-	-	rs191967707	116665515	upstream	N	1.67932e-06
-	-	-	-	-	-	rs601634	116668511	upstream	N	1.71911e-05
-	-	-	-	-	-	rs35412484	116669428	upstream	N	1.73634e-05
-	-	-	-	-	-	rs75919952	116667545	upstream	N	1.81681e-05
-	-	-	-	-	-	rs618923	116654159	intronic	N	7.68481e-05
APOA4	1.35e-14	true	11	116691417	2595	rs4520	116701535	exonic	Y	5.21066e-16
-	-	-	-	-	-	rs5141	116702123	intronic	N	2.02059e-12
-	-	-	-	-	-	rs5128	116703640	3UTR	N	3.28327e-12
-	-	-	-	-	-	rs5142	116701850	intronic	N	3.38839e-12
-	-	-	-	-	-	rs4225	116703671	3UTR	N	1.15133e-11
-	-	-	-	-	-	rs113287687	116691075	upstream	Y	5.42356e-09
-	-	-	-	-	-	rs5104	116692334	exonic	N	2.92604e-08
-	-	-	-	-	-	rs6589573	116685766	downstream	N	3.86261e-08
-	-	-	-	-	-	rs7396851	116684164	downstream	Y	6.04114e-08
-	-	-	-	-	-	rs7927820	116682156	downstream	N	6.39794e-08
-	-	-	-	-	-	rs6589572	116681563	downstream	N	7.04255e-08
-	-	-	-	-	-	rs7111242	116695780	upstream	Y	9.45867e-08
-	-	-	-	-	-	rs7396835	116684028	downstream	N	1.16514e-07
-	-	-	-	-	-	rs5130	116703146	intronic	N	1.22024e-07
-	-	-	-	-	-	rs734104	116700860	intronic	Y	2.64319e-07
-	-	-	-	-	-	rs71466777	116689188	downstream	N	5.64085e-07
-	-	-	-	-	-	rs5092	116693464	exonic	N	7.61108e-07
-	-	-	-	-	-	rs2727788	116698963	upstream	N	1.17077e-06
-	-	-	-	-	-	rs9735326	116688765	downstream	N	6.54425e-06
-	-	-	-	-	-	rs10892036	116695490	upstream	N	8.96046e-06
-	-	-	-	-	-	rs10892035	116694938	upstream	N	1.44466e-05
-	-	-	-	-	-	rs2849174	116697066	upstream	N	2.20383e-05
-	-	-	-	-	-	rs7107757	116686288	downstream	N	3.80913e-05
-	-	-	-	-	-	rs12721078	116699395	upstream	N	8.17235e-05
APOA1	2.33e-14	true	11	116706468	1871	rs4520	116701535	exonic	Y	5.21066e-16
-	-	-	-	-	-	rs5141	116702123	intronic	N	2.02059e-12
-	-	-	-	-	-	rs525028	116705516	downstream	N	2.44735e-12
-	-	-	-	-	-	rs5128	116703640	3UTR	N	3.28327e-12
-	-	-	-	-	-	rs5142	116701850	intronic	N	3.38839e-12
-	-	-	-	-	-	rs10750098	116705568	downstream	Y	3.61899e-12
-	-	-	-	-	-	rs4225	116703671	3UTR	N	1.15133e-11
-	-	-	-	-	-	rs5072	116707583	intronic	N	1.73772e-11
-	-	-	-	-	-	rs2070665	116707684	intronic	N	1.75017e-11
-	-	-	-	-	-	rs5070	116708020	intronic	N	1.9212e-10
-	-	-	-	-	-	rs2727784	116711141	upstream	N	2.83299e-10
-	-	-	-	-	-	rs613808	116710968	upstream	Y	2.87878e-10
-	-	-	-	-	-	rs591592	116713566	upstream	N	2.56828e-09
-	-	-	-	-	-	rs7123454	116704178	downstream	N	6.47384e-09
-	-	-	-	-	-	rs579163	116713630	upstream	N	6.63404e-09
-	-	-	-	-	-	rs7116797	116707338	intronic	N	3.74474e-08
-	-	-	-	-	-	rs5130	116703146	intronic	N	1.22024e-07
-	-	-	-	-	-	rs734104	116700860	intronic	N	2.64319e-07
-	-	-	-	-	-	rs184090774	116712615	upstream	N	9.77242e-07
-	-	-	-	-	-	rs2727788	116698963	upstream	Y	1.17077e-06
-	-	-	-	-	-	rs2849174	116697066	upstream	N	2.20383e-05
-	-	-	-	-	-	rs12721078	116699395	upstream	N	8.17235e-05
APOC3	2.36e-14	true	11	116700623	3165	rs4520	116701535	exonic	Y	5.21066e-16
-	-	-	-	-	-	rs5141	116702123	intronic	N	2.02059e-12
-	-	-	-	-	-	rs525028	116705516	downstream	N	2.44735e-12
-	-	-	-	-	-	rs5128	116703640	3UTR	N	3.28327e-12
-	-	-	-	-	-	rs5142	116701850	intronic	N	3.38839e-12
-	-	-	-	-	-	rs10750098	116705568	downstream	Y	3.61899e-12
-	-	-	-	-	-	rs4225	116703671	3UTR	N	1.15133e-11
-	-	-	-	-	-	rs5072	116707583	intronic	N	1.73772e-11
-	-	-	-	-	-	rs2070665	116707684	intronic	N	1.75017e-11
-	-	-	-	-	-	rs5070	116708020	intronic	N	1.9212e-10
-	-	-	-	-	-	rs2727784	116711141	upstream	N	2.83299e-10
-	-	-	-	-	-	rs613808	116710968	upstream	Y	2.87878e-10
-	-	-	-	-	-	rs591592	116713566	upstream	N	2.56828e-09
-	-	-	-	-	-	rs113287687	116691075	upstream	Y	5.42356e-09
-	-	-	-	-	-	rs7123454	116704178	downstream	N	6.47384e-09
-	-	-	-	-	-	rs579163	116713630	upstream	N	6.63404e-09
-	-	-	-	-	-	rs5104	116692334	exonic	N	2.92604e-08
-	-	-	-	-	-	rs7116797	116707338	intronic	N	3.74474e-08
-	-	-	-	-	-	rs7111242	116695780	upstream	N	9.45867e-08
-	-	-	-	-	-	rs5130	116703146	intronic	N	1.22024e-07
-	-	-	-	-	-	rs734104	116700860	intronic	N	2.64319e-07
-	-	-	-	-	-	rs5092	116693464	exonic	N	7.61108e-07
-	-	-	-	-	-	rs184090774	116712615	upstream	N	9.77242e-07
-	-	-	-	-	-	rs2727788	116698963	upstream	Y	1.17077e-06
-	-	-	-	-	-	rs10892036	116695490	upstream	N	8.96046e-06
-	-	-	-	-	-	rs10892035	116694938	upstream	N	1.44466e-05
-	-	-	-	-	-	rs2849174	116697066	upstream	N	2.20383e-05
-	-	-	-	-	-	rs12721078	116699395	upstream	N	8.17235e-05
SIK3	1.85e-10	true	11	116714117	255015	rs1473326	116823672	intronic	Y	2.28486e-12
-	-	-	-	-	-	rs525028	116705516	downstream	N	2.44735e-12
-	-	-	-	-	-	rs10750098	116705568	downstream	Y	3.61899e-12
-	-	-	-	-	-	rs144015791	116805874	intronic	Y	3.81607e-12
-	-	-	-	-	-	rs77320801	116836349	intronic	Y	3.98471e-12
-	-	-	-	-	-	rs80259223	116924318	intronic	Y	4.81947e-12
-	-	-	-	-	-	rs76972960	116916678	intronic	Y	5.46501e-12
-	-	-	-	-	-	rs74328581	116918046	intronic	N	7.42238e-12
-	-	-	-	-	-	rs4938338	116972894	upstream	Y	7.62408e-12
-	-	-	-	-	-	rs77953246	116795987	intronic	Y	1.30876e-11
-	-	-	-	-	-	rs112120205	116899786	intronic	Y	1.31796e-11
-	-	-	-	-	-	rs5072	116707583	intronic	N	1.73772e-11
-	-	-	-	-	-	rs2070665	116707684	intronic	N	1.75017e-11
-	-	-	-	-	-	rs74691084	116893790	intronic	Y	2.51381e-11
-	-	-	-	-	-	rs146318453	116809132	intronic	N	3.90451e-11
-	-	-	-	-	-	rs2289893	116720089	intronic	Y	5.82121e-11
-	-	-	-	-	-	rs117287138	116794879	intronic	N	1.3485e-10
-	-	-	-	-	-	rs5070	116708020	intronic	N	1.9212e-10
-	-	-	-	-	-	rs4938326	116905464	intronic	N	2.60812e-10
-	-	-	-	-	-	rs7109876	116848648	intronic	Y	2.8237e-10
-	-	-	-	-	-	rs2727784	116711141	upstream	N	2.83299e-10
-	-	-	-	-	-	rs613808	116710968	upstream	Y	2.87878e-10
-	-	-	-	-	-	rs76690043	116801529	intronic	Y	2.88756e-10
-	-	-	-	-	-	rs79530380	116789188	intronic	Y	3.84183e-10
-	-	-	-	-	-	rs689243	116722693	intronic	N	1.26306e-09
-	-	-	-	-	-	rs660083	116720829	intronic	N	1.39897e-09
-	-	-	-	-	-	rs113419013	116870420	intronic	Y	2.51902e-09
-	-	-	-	-	-	rs591592	116713566	upstream	N	2.56828e-09
-	-	-	-	-	-	rs532815	116718858	intronic	N	2.86431e-09
-	-	-	-	-	-	rs6589574	116730638	intronic	N	3.13864e-09
-	-	-	-	-	-	rs476399	116733728	intronic	Y	3.18107e-09
-	-	-	-	-	-	rs78442878	116922854	intronic	N	3.28948e-09
-	-	-	-	-	-	rs484646	116732856	intronic	N	4.3868e-09
-	-	-	-	-	-	rs573549	116736679	intronic	N	4.71231e-09
-	-	-	-	-	-	rs888246	116724232	intronic	Y	4.72842e-09
-	-	-	-	-	-	rs11216180	116773378	intronic	Y	5.01292e-09
-	-	-	-	-	-	rs75158858	116762829	intronic	Y	5.57078e-09
-	-	-	-	-	-	rs11216169	116744389	intronic	N	5.76354e-09
-	-	-	-	-	-	rs74341458	116751549	intronic	Y	5.7976e-09
-	-	-	-	-	-	rs1473177	116759332	intronic	Y	6.08495e-09
-	-	-	-	-	-	rs7131351	116853606	intronic	Y	6.3781e-09
-	-	-	-	-	-	rs7123454	116704178	downstream	N	6.47384e-09
-	-	-	-	-	-	rs579163	116713630	upstream	N	6.63404e-09
-	-	-	-	-	-	rs76136280	116788491	intronic	N	9.87079e-09
-	-	-	-	-	-	rs533556	116741572	intronic	Y	1.08197e-08
-	-	-	-	-	-	rs3863305	116853124	intronic	N	1.12458e-08
-	-	-	-	-	-	rs11493798	116807171	intronic	N	1.20872e-08
-	-	-	-	-	-	rs640621	116726769	intronic	N	1.26767e-08
-	-	-	-	-	-	rs3863304	116853123	intronic	N	1.292e-08
-	-	-	-	-	-	rs567312	116730738	intronic	N	1.40276e-08
-	-	-	-	-	-	rs609177	116770517	intronic	N	1.46628e-08
-	-	-	-	-	-	rs10790170	116883544	intronic	Y	1.47207e-08
-	-	-	-	-	-	rs4938328	116921219	intronic	N	1.52486e-08
-	-	-	-	-	-	rs10892053	116857003	intronic	Y	1.61876e-08
-	-	-	-	-	-	rs139961185	116807343	intronic	N	1.71298e-08
-	-	-	-	-	-	rs1269329	116755041	intronic	N	1.75154e-08
-	-	-	-	-	-	rs10892052	116834313	intronic	N	1.79124e-08
-	-	-	-	-	-	rs10892061	116886114	intronic	N	1.81525e-08
-	-	-	-	-	-	rs482371	116752163	intronic	N	1.86797e-08
-	-	-	-	-	-	rs518181	116772787	intronic	N	1.90826e-08
-	-	-	-	-	-	rs6589590	116936081	intronic	N	1.93598e-08
-	-	-	-	-	-	rs10502222	116833730	intronic	Y	2.03084e-08
-	-	-	-	-	-	rs7926104	116899782	intronic	N	2.15386e-08
-	-	-	-	-	-	rs660443	116760693	intronic	N	2.1962e-08
-	-	-	-	-	-	rs4938334	116931042	intronic	N	2.19979e-08
-	-	-	-	-	-	rs12804122	116902616	intronic	N	2.21216e-08
-	-	-	-	-	-	rs11216242	116901549	intronic	N	2.21815e-08
-	-	-	-	-	-	rs4938331	116930682	intronic	N	2.22128e-08
-	-	-	-	-	-	rs4938332	116930798	intronic	N	2.22128e-08
-	-	-	-	-	-	rs7121898	116796846	intronic	N	2.23014e-08
-	-	-	-	-	-	rs9943680	116929254	intronic	Y	2.29e-08
-	-	-	-	-	-	rs6589582	116829200	intronic	N	2.31404e-08
-	-	-	-	-	-	rs10892072	116960313	intronic	Y	2.35014e-08
-	-	-	-	-	-	rs3863306	116853213	intronic	N	2.47241e-08
-	-	-	-	-	-	rs1446105	116798544	intronic	N	2.52759e-08
-	-	-	-	-	-	rs10790167	116800943	intronic	N	2.56165e-08
-	-	-	-	-	-	rs12808524	116890993	intronic	N	2.5932e-08
-	-	-	-	-	-	rs11216267	116952392	intronic	Y	2.67139e-08
-	-	-	-	-	-	rs10892073	116969390	upstream	Y	2.95099e-08
-	-	-	-	-	-	rs10892048	116814596	intronic	Y	3.10057e-08
-	-	-	-	-	-	rs7120963	116830261	intronic	N	3.18046e-08
-	-	-	-	-	-	rs7116797	116707338	intronic	N	3.74474e-08
-	-	-	-	-	-	rs7396061	116750874	intronic	N	3.778e-08
-	-	-	-	-	-	rs144818596	116937854	intronic	Y	3.83642e-08
-	-	-	-	-	-	rs10892058	116876621	intronic	N	4.08781e-08
-	-	-	-	-	-	rs10892064	116896553	intronic	N	4.16236e-08
-	-	-	-	-	-	rs10892063	116896155	intronic	N	4.16897e-08
-	-	-	-	-	-	rs10892065	116897024	intronic	N	4.1789e-08
-	-	-	-	-	-	rs4575311	116904357	intronic	N	4.1986e-08
-	-	-	-	-	-	rs7120706	116830087	intronic	N	4.38275e-08
-	-	-	-	-	-	rs10892060	116881662	intronic	N	4.58228e-08
-	-	-	-	-	-	rs11216227	116878597	intronic	N	4.79689e-08
-	-	-	-	-	-	rs7127881	116880798	intronic	Y	5.57653e-08
-	-	-	-	-	-	rs12225187	116793231	intronic	N	7.83369e-08
-	-	-	-	-	-	rs10892059	116881645	intronic	N	8.54301e-08
-	-	-	-	-	-	rs2080586	116733316	intronic	N	1.67452e-07
-	-	-	-	-	-	rs12793474	116809338	intronic	N	2.41838e-07
-	-	-	-	-	-	rs11216187	116787148	intronic	N	2.81996e-07
-	-	-	-	-	-	rs4938316	116764582	intronic	N	4.51961e-07
-	-	-	-	-	-	rs117459305	116800073	intronic	N	6.09995e-07
-	-	-	-	-	-	rs184090774	116712615	upstream	N	9.77242e-07
-	-	-	-	-	-	rs7125788	116883396	intronic	N	9.78512e-07
-	-	-	-	-	-	rs61905681	116836209	intronic	N	1.04013e-06
-	-	-	-	-	-	rs112895963	116937159	intronic	N	1.05065e-06
-	-	-	-	-	-	rs7112967	116831912	intronic	N	1.13536e-06
-	-	-	-	-	-	rs111327557	116817784	intronic	Y	1.20198e-06
-	-	-	-	-	-	rs61905687	116862144	intronic	N	1.26695e-06
-	-	-	-	-	-	rs7130531	116863833	intronic	Y	1.30196e-06
-	-	-	-	-	-	rs4936359	116893724	intronic	N	1.3483e-06
-	-	-	-	-	-	rs4936360	116893769	intronic	N	1.37028e-06
-	-	-	-	-	-	rs61905706	116883777	intronic	N	1.371e-06
-	-	-	-	-	-	rs142321543	116880070	intronic	N	1.38778e-06
-	-	-	-	-	-	rs61905705	116883776	intronic	N	1.38868e-06
-	-	-	-	-	-	rs77250716	116877353	intronic	N	1.44201e-06
-	-	-	-	-	-	rs59294170	116841446	intronic	N	1.44309e-06
-	-	-	-	-	-	rs11216221	116868137	intronic	N	1.4518e-06
-	-	-	-	-	-	rs7950213	116868654	intronic	N	1.45715e-06
-	-	-	-	-	-	rs17120233	116871223	intronic	N	1.47066e-06
-	-	-	-	-	-	rs75858236	116872263	intronic	N	1.47679e-06
-	-	-	-	-	-	rs1473324	116821918	intronic	N	1.52334e-06
-	-	-	-	-	-	rs1473325	116822034	intronic	N	1.52716e-06
-	-	-	-	-	-	rs113184611	116854764	intronic	N	1.53645e-06
-	-	-	-	-	-	rs61907605	116820071	intronic	N	1.54279e-06
-	-	-	-	-	-	rs4316540	116819241	intronic	Y	1.55103e-06
-	-	-	-	-	-	rs17120237	116891046	intronic	N	1.59756e-06
-	-	-	-	-	-	rs61905679	116834787	intronic	N	1.612e-06
-	-	-	-	-	-	rs11823013	116839535	intronic	N	1.62912e-06
-	-	-	-	-	-	rs1473327	116823996	intronic	N	1.63927e-06
-	-	-	-	-	-	rs7924318	116816630	intronic	N	1.6635e-06
-	-	-	-	-	-	rs7112191	116902056	intronic	N	1.73284e-06
-	-	-	-	-	-	rs61907563	116733565	intronic	N	1.74928e-06
-	-	-	-	-	-	rs61905691	116880703	intronic	N	1.82608e-06
-	-	-	-	-	-	rs11826651	116920693	intronic	N	1.84728e-06
-	-	-	-	-	-	rs61903417	116956157	intronic	N	1.87104e-06
-	-	-	-	-	-	rs61905677	116833655	intronic	N	1.87837e-06
-	-	-	-	-	-	rs56134734	116833055	intronic	N	1.88569e-06
-	-	-	-	-	-	rs4938333	116930888	intronic	N	1.88589e-06
-	-	-	-	-	-	rs61905709	116897834	intronic	N	1.89503e-06
-	-	-	-	-	-	rs61905678	116834785	intronic	N	1.94622e-06
-	-	-	-	-	-	rs61905718	116919677	intronic	N	1.96386e-06
-	-	-	-	-	-	rs61903398	116941613	intronic	N	1.97932e-06
-	-	-	-	-	-	rs61905719	116922714	intronic	N	1.98725e-06
-	-	-	-	-	-	rs61903399	116942475	intronic	Y	2.04203e-06
-	-	-	-	-	-	rs4938336	116948442	intronic	N	2.0487e-06
-	-	-	-	-	-	rs4936362	116952200	intronic	N	2.07509e-06
-	-	-	-	-	-	rs4938325	116898479	intronic	N	2.07765e-06
-	-	-	-	-	-	rs11823918	116960497	intronic	N	2.10651e-06
-	-	-	-	-	-	rs61903421	116961802	intronic	N	2.13721e-06
-	-	-	-	-	-	rs7950381	116963897	intronic	N	2.18398e-06
-	-	-	-	-	-	rs7950501	116963965	intronic	N	2.20682e-06
-	-	-	-	-	-	rs112151056	116919368	intronic	N	2.22144e-06
-	-	-	-	-	-	rs61905716	116919067	intronic	N	2.2298e-06
-	-	-	-	-	-	rs61624438	116809945	intronic	N	2.2423e-06
-	-	-	-	-	-	rs61905712	116909293	intronic	Y	2.24786e-06
-	-	-	-	-	-	rs61903418	116956665	intronic	N	2.29008e-06
-	-	-	-	-	-	rs61903394	116931898	intronic	N	2.31121e-06
-	-	-	-	-	-	rs61903426	116968268	intronic	N	2.43389e-06
-	-	-	-	-	-	rs7128071	116968798	intronic	N	2.52795e-06
-	-	-	-	-	-	rs17120280	116942132	intronic	N	2.54879e-06
-	-	-	-	-	-	rs17120241	116915020	intronic	N	2.65343e-06
-	-	-	-	-	-	rs61905713	116909429	intronic	N	2.66126e-06
-	-	-	-	-	-	rs61907591	116796855	intronic	N	2.72835e-06
-	-	-	-	-	-	rs111901638	116959848	intronic	N	2.74393e-06
-	-	-	-	-	-	rs61907594	116801811	intronic	N	2.77779e-06
-	-	-	-	-	-	rs79974099	116802581	intronic	N	2.79003e-06
-	-	-	-	-	-	rs17120197	116845104	intronic	N	2.91788e-06
-	-	-	-	-	-	rs1241657	116839761	intronic	N	3.21397e-06
-	-	-	-	-	-	rs11826038	116835398	intronic	N	3.37519e-06
-	-	-	-	-	-	rs4936363	116972935	upstream	N	3.92322e-06
-	-	-	-	-	-	rs645258	116801201	intronic	N	4.05227e-06
-	-	-	-	-	-	rs607273	116862818	intronic	N	4.64257e-06
-	-	-	-	-	-	rs61905680	116836031	intronic	N	4.76878e-06
-	-	-	-	-	-	rs17120251	116923488	intronic	N	4.97993e-06
-	-	-	-	-	-	rs61903395	116931907	intronic	N	5.01864e-06
-	-	-	-	-	-	rs723953	116924978	intronic	N	5.03559e-06
-	-	-	-	-	-	rs59266239	116911077	intronic	N	5.08172e-06
-	-	-	-	-	-	rs7934763	116792357	intronic	N	5.82003e-06
-	-	-	-	-	-	rs11826742	116924366	intronic	N	5.89007e-06
-	-	-	-	-	-	rs10502221	116826870	intronic	N	6.21121e-06
-	-	-	-	-	-	rs61905689	116869217	intronic	N	8.72386e-06
-	-	-	-	-	-	rs183812880	116802269	intronic	N	9.06201e-06
-	-	-	-	-	-	rs11605327	116823062	intronic	N	9.08391e-06
-	-	-	-	-	-	rs606343	116863042	intronic	N	1.06951e-05
-	-	-	-	-	-	rs7946869	116963312	intronic	N	1.12886e-05
-	-	-	-	-	-	rs59511712	116945762	intronic	N	1.13431e-05
-	-	-	-	-	-	rs10892070	116951533	intronic	N	1.27525e-05
-	-	-	-	-	-	rs61907566	116748905	intronic	N	1.35223e-05
-	-	-	-	-	-	rs182931679	116746789	intronic	N	1.47395e-05
-	-	-	-	-	-	rs6589592	116957907	intronic	N	1.68507e-05
-	-	-	-	-	-	rs7939934	116861268	intronic	N	1.68594e-05
-	-	-	-	-	-	rs7115242	116908283	intronic	N	2.54855e-05
-	-	-	-	-	-	rs17120244	116919511	intronic	N	2.57077e-05
-	-	-	-	-	-	rs61905717	116919208	intronic	N	2.58605e-05
-	-	-	-	-	-	rs10047462	116722041	intronic	N	2.6163e-05
-	-	-	-	-	-	rs75487836	116789102	intronic	N	2.64832e-05
-	-	-	-	-	-	rs4938321	116852507	intronic	N	3.29117e-05
-	-	-	-	-	-	rs61907602	116810655	intronic	N	3.29817e-05
-	-	-	-	-	-	rs7928320	116942753	intronic	N	3.31257e-05
-	-	-	-	-	-	rs61905711	116906431	intronic	N	3.35157e-05
-	-	-	-	-	-	rs17496758	116916175	intronic	N	3.39851e-05
-	-	-	-	-	-	rs61905715	116913051	intronic	N	3.44025e-05
-	-	-	-	-	-	rs4938330	116928514	intronic	N	3.61584e-05
-	-	-	-	-	-	rs56314469	116794903	intronic	N	3.82385e-05
-	-	-	-	-	-	rs7943309	116773653	intronic	N	3.91991e-05
-	-	-	-	-	-	rs111894427	116721405	intronic	N	3.99059e-05
-	-	-	-	-	-	rs11823889	116960403	intronic	N	4.02077e-05
-	-	-	-	-	-	rs10892054	116868221	intronic	N	4.19465e-05
-	-	-	-	-	-	rs61907604	116818407	intronic	N	4.21486e-05
-	-	-	-	-	-	rs61907560	116726087	intronic	N	4.26194e-05
-	-	-	-	-	-	rs61907561	116726796	intronic	N	4.27798e-05
-	-	-	-	-	-	rs61907562	116727592	intronic	N	4.32302e-05
-	-	-	-	-	-	rs7946219	116962759	intronic	N	4.35395e-05
-	-	-	-	-	-	rs10892055	116868371	intronic	N	4.36676e-05
-	-	-	-	-	-	rs6589587	116875338	intronic	N	4.40675e-05
-	-	-	-	-	-	rs61903414	116946788	intronic	N	4.49335e-05
-	-	-	-	-	-	rs1815786	116921390	intronic	N	4.55158e-05
-	-	-	-	-	-	rs7946399	116962753	intronic	N	4.59124e-05
-	-	-	-	-	-	rs1815789	116834953	intronic	N	4.70901e-05
-	-	-	-	-	-	rs7941927	116838904	intronic	N	4.78149e-05
-	-	-	-	-	-	rs7119185	116886096	intronic	N	4.83445e-05
-	-	-	-	-	-	rs61907596	116807226	intronic	N	4.91397e-05
-	-	-	-	-	-	rs1940626	116828121	intronic	N	5.0832e-05
-	-	-	-	-	-	rs17581874	116929384	intronic	N	5.09066e-05
-	-	-	-	-	-	rs61905708	116886159	intronic	N	5.17578e-05
-	-	-	-	-	-	rs112704540	116818527	intronic	N	5.21149e-05
-	-	-	-	-	-	rs6589583	116863766	intronic	N	5.24717e-05
-	-	-	-	-	-	rs1815788	116834971	intronic	N	5.25469e-05
-	-	-	-	-	-	rs4938327	116906728	intronic	N	5.33713e-05
-	-	-	-	-	-	rs7941912	116815762	intronic	N	5.46525e-05
-	-	-	-	-	-	rs11216239	116895512	intronic	N	5.5834e-05
-	-	-	-	-	-	rs7930409	116958943	intronic	N	5.64059e-05
-	-	-	-	-	-	rs61903419	116957219	intronic	N	5.64816e-05
-	-	-	-	-	-	rs77832134	116879636	intronic	N	5.70837e-05
-	-	-	-	-	-	rs7930783	116959039	intronic	N	5.74234e-05
-	-	-	-	-	-	rs61905690	116876168	intronic	N	5.75396e-05
-	-	-	-	-	-	rs509171	116848857	intronic	N	5.75696e-05
-	-	-	-	-	-	rs56016514	116961588	intronic	N	5.78093e-05
-	-	-	-	-	-	rs74601470	116873382	intronic	N	5.78281e-05
-	-	-	-	-	-	rs57582454	116961892	intronic	N	5.7916e-05
-	-	-	-	-	-	rs61903423	116962078	intronic	N	5.80651e-05
-	-	-	-	-	-	rs7932655	116962563	intronic	N	5.82677e-05
-	-	-	-	-	-	rs7946729	116963180	intronic	N	5.86245e-05
-	-	-	-	-	-	rs117865451	116780568	intronic	N	5.89453e-05
-	-	-	-	-	-	rs56227539	116964469	intronic	N	5.92246e-05
-	-	-	-	-	-	rs59097294	116964437	intronic	N	5.93319e-05
-	-	-	-	-	-	rs147893781	116848716	intronic	N	5.95876e-05
-	-	-	-	-	-	rs4620758	116945718	intronic	N	6.0346e-05
-	-	-	-	-	-	rs61905682	116837823	intronic	N	6.05674e-05
-	-	-	-	-	-	rs10892045	116784824	intronic	Y	6.13481e-05
-	-	-	-	-	-	rs7118591	116908457	intronic	N	6.73661e-05
-	-	-	-	-	-	rs3181	116907043	intronic	N	6.73772e-05
-	-	-	-	-	-	rs4548653	116903316	intronic	N	6.82244e-05
-	-	-	-	-	-	rs11216240	116899248	intronic	N	6.99898e-05
-	-	-	-	-	-	rs7101763	116941985	intronic	N	7.04472e-05
-	-	-	-	-	-	rs61905704	116883665	intronic	N	7.06505e-05
-	-	-	-	-	-	rs1871756	116953645	intronic	N	7.12146e-05
-	-	-	-	-	-	rs7930264	116870766	intronic	N	7.26787e-05
-	-	-	-	-	-	rs10466590	116894413	intronic	N	7.35592e-05
-	-	-	-	-	-	rs2513097	116836212	intronic	N	7.41017e-05
-	-	-	-	-	-	rs6589576	116735788	intronic	N	7.49852e-05
-	-	-	-	-	-	rs7107702	116804144	intronic	N	7.8995e-05
-	-	-	-	-	-	rs682048	116828320	intronic	N	7.90537e-05
-	-	-	-	-	-	rs721783	116907449	intronic	N	7.97034e-05
-	-	-	-	-	-	rs7128772	116889411	intronic	N	7.97782e-05
-	-	-	-	-	-	rs10892066	116920927	intronic	N	8.00782e-05
-	-	-	-	-	-	rs4938315	116731205	intronic	N	8.04477e-05
-	-	-	-	-	-	rs1241655	116837808	intronic	N	8.73405e-05
-	-	-	-	-	-	rs12279066	116913909	intronic	N	8.89467e-05
-	-	-	-	-	-	rs11216255	116929995	intronic	N	9.75896e-05
SIDT2	5.29e-10	true	11	117049938	18224	rs112111936	117045431	intronic	Y	1.24969e-11
-	-	-	-	-	-	rs115787357	117064506	intronic	Y	8.3983e-11
-	-	-	-	-	-	rs2075547	117068534	upstream	Y	2.36039e-10
-	-	-	-	-	-	rs73008568	117065007	intronic	N	2.37878e-10
-	-	-	-	-	-	rs56371319	117042967	intronic	N	4.43109e-09
-	-	-	-	-	-	rs4938355	117053675	intronic	Y	4.93325e-09
-	-	-	-	-	-	rs10750103	117042238	intronic	N	3.57572e-07
-	-	-	-	-	-	rs7120565	117042949	intronic	N	4.20645e-07
-	-	-	-	-	-	rs1784042	117065476	intronic	N	7.14992e-06
-	-	-	-	-	-	rs10892083	117042580	intronic	N	8.58122e-06
-	-	-	-	-	-	rs112333700	117071505	intronic	Y	9.20787e-06
-	-	-	-	-	-	rs61905518	117040739	3UTR	N	1.62463e-05
-	-	-	-	-	-	rs61905527	117069966	upstream	N	1.98524e-05
-	-	-	-	-	-	rs7925256	117045335	intronic	N	2.40621e-05
-	-	-	-	-	-	rs641620	117074229	intronic	N	2.43212e-05
-	-	-	-	-	-	rs61905519	117045555	intronic	N	2.56804e-05
-	-	-	-	-	-	rs77086432	117046136	3UTR	N	2.57159e-05
-	-	-	-	-	-	rs7112577	117044603	intronic	N	2.62737e-05
-	-	-	-	-	-	rs61905522	117049025	upstream	N	2.71623e-05
-	-	-	-	-	-	rs61905521	117049020	upstream	N	3.01903e-05
-	-	-	-	-	-	rs117680585	117048367	upstream	N	3.34258e-05
-	-	-	-	-	-	rs143668212	117061197	intronic	N	4.07395e-05
-	-	-	-	-	-	rs143248550	117077716	intronic	N	4.18336e-05
-	-	-	-	-	-	rs61905526	117067465	3UTR	N	4.34663e-05
-	-	-	-	-	-	rs652455	117071449	intronic	N	4.99636e-05
-	-	-	-	-	-	rs117933040	117049508	upstream	N	5.26183e-05
-	-	-	-	-	-	rs61905525	117058854	intronic	N	5.7736e-05
-	-	-	-	-	-	rs117279127	117072074	intronic	N	6.17604e-05
PAFAH1B2	5.77e-10	true	11	117014999	33891	rs112111936	117045431	intronic	Y	1.24969e-11
-	-	-	-	-	-	rs145672593	117010263	upstream	Y	1.93532e-11
-	-	-	-	-	-	rs76904522	117014863	upstream	Y	2.38613e-09
-	-	-	-	-	-	rs45625638	117021426	intronic	Y	2.85974e-09
-	-	-	-	-	-	rs68137714	117025357	intronic	Y	2.8963e-09
-	-	-	-	-	-	rs56371319	117042967	intronic	N	4.43109e-09
-	-	-	-	-	-	rs4938355	117053675	intronic	Y	4.93325e-09
-	-	-	-	-	-	rs113560866	117015189	intronic	N	6.01972e-09
-	-	-	-	-	-	rs4288786	117033406	intronic	N	2.30129e-08
-	-	-	-	-	-	rs7934690	117011299	upstream	N	4.74196e-08
-	-	-	-	-	-	rs144872510	117035233	intronic	Y	6.51761e-08
-	-	-	-	-	-	rs2735183	117015195	intronic	N	1.51693e-07
-	-	-	-	-	-	rs4938351	117022352	intronic	N	1.90483e-07
-	-	-	-	-	-	rs2622934	117014862	upstream	N	2.09158e-07
-	-	-	-	-	-	rs10892080	117035502	intronic	N	3.31148e-07
-	-	-	-	-	-	rs10750103	117042238	intronic	N	3.57572e-07
-	-	-	-	-	-	rs7120565	117042949	intronic	N	4.20645e-07
-	-	-	-	-	-	rs6589602	117037065	intronic	N	4.91273e-07
-	-	-	-	-	-	rs2735181	117009789	upstream	N	5.1607e-07
-	-	-	-	-	-	rs181954995	117015290	intronic	N	4.0078e-06
-	-	-	-	-	-	rs61905471	117013768	upstream	N	7.51548e-06
-	-	-	-	-	-	rs12291885	117027942	intronic	N	7.95113e-06
-	-	-	-	-	-	rs10892083	117042580	intronic	N	8.58122e-06
-	-	-	-	-	-	rs12271743	117026154	intronic	N	1.20558e-05
-	-	-	-	-	-	rs61905472	117017706	intronic	N	1.22765e-05
-	-	-	-	-	-	rs61905473	117018031	intronic	N	1.23155e-05
-	-	-	-	-	-	rs61905476	117024537	intronic	N	1.28345e-05
-	-	-	-	-	-	rs118155116	117035228	intronic	N	1.352e-05
-	-	-	-	-	-	rs61905518	117040739	3UTR	N	1.62463e-05
-	-	-	-	-	-	rs61905470	117009653	upstream	N	1.70932e-05
-	-	-	-	-	-	rs139159479	117012466	upstream	N	1.81965e-05
-	-	-	-	-	-	rs147062051	117014926	upstream	N	2.05065e-05
-	-	-	-	-	-	rs61905477	117026055	intronic	N	2.27235e-05
-	-	-	-	-	-	rs7925256	117045335	intronic	N	2.40621e-05
-	-	-	-	-	-	rs61905519	117045555	intronic	N	2.56804e-05
-	-	-	-	-	-	rs77086432	117046136	3UTR	N	2.57159e-05
-	-	-	-	-	-	rs61905474	117019530	intronic	N	2.6075e-05
-	-	-	-	-	-	rs7112577	117044603	intronic	N	2.62737e-05
-	-	-	-	-	-	rs61905522	117049025	upstream	N	2.71623e-05
-	-	-	-	-	-	rs61905475	117024435	intronic	N	2.7349e-05
-	-	-	-	-	-	rs61905521	117049020	upstream	N	3.01903e-05
-	-	-	-	-	-	rs117680585	117048367	upstream	N	3.34258e-05
-	-	-	-	-	-	rs117933040	117049508	upstream	N	5.26183e-05
-	-	-	-	-	-	rs61905525	117058854	intronic	N	5.7736e-05
TAGLN	2.6e-09	true	11	117070039	5470	rs115787357	117064506	intronic	Y	8.3983e-11
-	-	-	-	-	-	rs2075547	117068534	upstream	Y	2.36039e-10
-	-	-	-	-	-	rs73008568	117065007	intronic	N	2.37878e-10
-	-	-	-	-	-	rs67201490	117083004	intronic	Y	5.685e-09
-	-	-	-	-	-	rs4938357	117084040	intronic	N	9.34334e-09
-	-	-	-	-	-	rs56081989	117085305	intronic	Y	9.39552e-09
-	-	-	-	-	-	rs12418744	117084537	intronic	N	5.222e-08
-	-	-	-	-	-	rs4938358	117084091	intronic	N	6.81238e-08
-	-	-	-	-	-	rs111765459	117083373	intronic	N	8.1801e-08
-	-	-	-	-	-	rs1784042	117065476	intronic	N	7.14992e-06
-	-	-	-	-	-	rs112333700	117071505	intronic	Y	9.20787e-06
-	-	-	-	-	-	rs61905527	117069966	upstream	N	1.98524e-05
-	-	-	-	-	-	rs641620	117074229	intronic	N	2.43212e-05
-	-	-	-	-	-	rs76604009	117085261	intronic	N	2.57341e-05
-	-	-	-	-	-	rs76830818	117083831	intronic	N	3.21836e-05
-	-	-	-	-	-	rs61906486	117082865	intronic	N	3.82206e-05
-	-	-	-	-	-	rs61906485	117082691	intronic	N	4.05728e-05
-	-	-	-	-	-	rs143668212	117061197	intronic	N	4.07395e-05
-	-	-	-	-	-	rs143248550	117077716	intronic	N	4.18336e-05
-	-	-	-	-	-	rs61905526	117067465	3UTR	N	4.34663e-05
-	-	-	-	-	-	rs652455	117071449	intronic	N	4.99636e-05
-	-	-	-	-	-	rs117279127	117072074	intronic	N	6.17604e-05
-	-	-	-	-	-	rs145711816	117080628	intronic	N	6.83746e-05
LOC100652768	2.98e-09	true	11	117066328	6303	rs115787357	117064506	intronic	Y	8.3983e-11
-	-	-	-	-	-	rs2075547	117068534	upstream	N	2.36039e-10
-	-	-	-	-	-	rs73008568	117065007	intronic	Y	2.37878e-10
-	-	-	-	-	-	rs1784042	117065476	intronic	N	7.14992e-06
-	-	-	-	-	-	rs112333700	117071505	intronic	Y	9.20787e-06
-	-	-	-	-	-	rs61905527	117069966	upstream	N	1.98524e-05
-	-	-	-	-	-	rs641620	117074229	intronic	N	2.43212e-05
-	-	-	-	-	-	rs143668212	117061197	intronic	N	4.07395e-05
-	-	-	-	-	-	rs143248550	117077716	intronic	N	4.18336e-05
-	-	-	-	-	-	rs61905526	117067465	3UTR	N	4.34663e-05
-	-	-	-	-	-	rs652455	117071449	intronic	N	4.99636e-05
-	-	-	-	-	-	rs61905525	117058854	intronic	N	5.7736e-05
-	-	-	-	-	-	rs117279127	117072074	intronic	N	6.17604e-05
-	-	-	-	-	-	rs145711816	117080628	intronic	Y	6.83746e-05
PCSK7	1.27e-08	true	11	117075786	27456	rs2075547	117068534	upstream	Y	2.36039e-10
-	-	-	-	-	-	rs56061158	117087118	intronic	Y	4.80155e-10
-	-	-	-	-	-	rs67201490	117083004	intronic	Y	5.685e-09
-	-	-	-	-	-	rs4938357	117084040	intronic	N	9.34334e-09
-	-	-	-	-	-	rs56081989	117085305	intronic	N	9.39552e-09
-	-	-	-	-	-	rs7941150	117091821	intronic	N	2.06446e-08
-	-	-	-	-	-	rs28704046	117086058	intronic	N	4.81663e-08
-	-	-	-	-	-	rs12418744	117084537	intronic	N	5.222e-08
-	-	-	-	-	-	rs2306473	117097952	exonic	Y	5.76111e-08
-	-	-	-	-	-	rs4936368	117093486	intronic	Y	6.27778e-08
-	-	-	-	-	-	rs4938359	117093560	intronic	N	6.64955e-08
-	-	-	-	-	-	rs4938358	117084091	intronic	N	6.81238e-08
-	-	-	-	-	-	rs2239011	117088994	intronic	N	7.85583e-08
-	-	-	-	-	-	rs2239010	117089006	intronic	N	7.85583e-08
-	-	-	-	-	-	rs3830008	117093764	intronic	N	8.00365e-08
-	-	-	-	-	-	rs3882895	117090545	intronic	N	8.03843e-08
-	-	-	-	-	-	rs3882897	117091227	intronic	N	8.11878e-08
-	-	-	-	-	-	rs111765459	117083373	intronic	N	8.1801e-08
-	-	-	-	-	-	rs2238006	117087792	intronic	N	1.07634e-07
-	-	-	-	-	-	rs2239012	117088362	intronic	N	1.12902e-07
-	-	-	-	-	-	rs56141924	117099353	intronic	N	2.07691e-07
-	-	-	-	-	-	rs7939747	117097009	intronic	N	2.4631e-07
-	-	-	-	-	-	rs4938360	117098436	intronic	N	2.59025e-07
-	-	-	-	-	-	rs2277287	117096652	exonic	N	2.8372e-07
-	-	-	-	-	-	rs74830	117090558	intronic	N	3.264e-07
-	-	-	-	-	-	rs111809212	117099537	intronic	N	3.66605e-07
-	-	-	-	-	-	rs236915	117088450	intronic	N	3.98428e-07
-	-	-	-	-	-	rs236919	117095361	intronic	N	4.66973e-07
-	-	-	-	-	-	rs4938361	117099941	intronic	N	6.56974e-07
-	-	-	-	-	-	rs4938362	117100029	intronic	N	7.84711e-07
-	-	-	-	-	-	rs59781045	117095283	intronic	N	5.74472e-06
-	-	-	-	-	-	rs112333700	117071505	intronic	N	9.20787e-06
-	-	-	-	-	-	rs61905527	117069966	upstream	N	1.98524e-05
-	-	-	-	-	-	rs641620	117074229	intronic	N	2.43212e-05
-	-	-	-	-	-	rs2509209	117102307	intronic	N	2.51511e-05
-	-	-	-	-	-	rs76604009	117085261	intronic	N	2.57341e-05
-	-	-	-	-	-	rs500389	117100594	intronic	N	3.1638e-05
-	-	-	-	-	-	rs76830818	117083831	intronic	N	3.21836e-05
-	-	-	-	-	-	rs61906486	117082865	intronic	N	3.82206e-05
-	-	-	-	-	-	rs61906485	117082691	intronic	N	4.05728e-05
-	-	-	-	-	-	rs143248550	117077716	intronic	Y	4.18336e-05
-	-	-	-	-	-	rs61905526	117067465	3UTR	N	4.34663e-05
-	-	-	-	-	-	rs652455	117071449	intronic	N	4.99636e-05
-	-	-	-	-	-	rs117279127	117072074	intronic	N	6.17604e-05
-	-	-	-	-	-	rs145711816	117080628	intronic	N	6.83746e-05
SUGP1	2.11e-08	true	19	19387321	44001	rs58196025	19391331	intronic	Y	3.07128e-09
-	-	-	-	-	-	rs60892661	19387614	intronic	N	3.26053e-09
-	-	-	-	-	-	rs143050821	19390540	intronic	Y	3.29814e-09
-	-	-	-	-	-	rs117136297	19393532	intronic	N	3.49774e-09
-	-	-	-	-	-	rs79272891	19406801	intronic	N	3.7485e-09
-	-	-	-	-	-	rs61186263	19403101	intronic	N	3.80162e-09
-	-	-	-	-	-	rs117961479	19410750	intronic	Y	3.95221e-09
-	-	-	-	-	-	rs57915152	19412045	intronic	Y	4.93974e-09
-	-	-	-	-	-	rs57653580	19428794	intronic	Y	4.94002e-09
-	-	-	-	-	-	rs117149976	19433889	intronic	Y	4.94566e-09
-	-	-	-	-	-	rs2074307	19382020	intronic	Y	4.99727e-09
-	-	-	-	-	-	rs2074304	19381940	intronic	N	7.10235e-09
-	-	-	-	-	-	rs2074305	19382018	intronic	N	8.92405e-09
-	-	-	-	-	-	rs148655849	19440699	intronic	N	9.92978e-09
TM6SF2	3.49e-08	true	19	19375173	8902	rs58196025	19391331	intronic	Y	3.07128e-09
-	-	-	-	-	-	rs60892661	19387614	intronic	Y	3.26053e-09
-	-	-	-	-	-	rs143050821	19390540	intronic	N	3.29814e-09
-	-	-	-	-	-	rs117284756	19376659	intronic	Y	3.49559e-09
-	-	-	-	-	-	rs117136297	19393532	intronic	N	3.49774e-09
-	-	-	-	-	-	rs2074297	19373842	upstream	N	3.91149e-09
-	-	-	-	-	-	rs117397390	19373482	intronic	Y	3.94297e-09
-	-	-	-	-	-	rs2074307	19382020	intronic	N	4.99727e-09
-	-	-	-	-	-	rs2074304	19381940	intronic	N	7.10235e-09
-	-	-	-	-	-	rs2106864	19370605	intronic	N	7.32646e-09
-	-	-	-	-	-	rs141246392	19369250	intronic	N	7.70232e-09
-	-	-	-	-	-	rs2074305	19382018	intronic	N	8.92405e-09
-	-	-	-	-	-	rs145531491	19369251	intronic	N	9.89868e-09
MAU2	4.26e-08	true	19	19431629	37935	rs8102280	19455750	intronic	Y	9.86263e-10
-	-	-	-	-	-	rs118029212	19468260	3UTR	Y	1.08963e-09
-	-	-	-	-	-	rs2285626	19467545	3UTR	N	2.77013e-09
-	-	-	-	-	-	rs7250312	19473805	downstream	Y	4.26364e-09
-	-	-	-	-	-	rs57653580	19428794	intronic	Y	4.94002e-09
-	-	-	-	-	-	rs117149976	19433889	intronic	Y	4.94566e-09
-	-	-	-	-	-	rs117901585	19466421	intronic	N	5.69916e-09
-	-	-	-	-	-	rs146780714	19459789	intronic	N	5.71865e-09
-	-	-	-	-	-	rs148655849	19440699	intronic	N	9.92978e-09
-	-	-	-	-	-	rs185487986	19474366	downstream	N	1.13352e-08
HAPLN4	9.68e-08	true	19	19366451	7146	rs117284756	19376659	intronic	Y	3.49559e-09
-	-	-	-	-	-	rs2074297	19373842	upstream	N	3.91149e-09
-	-	-	-	-	-	rs117397390	19373482	intronic	Y	3.94297e-09
-	-	-	-	-	-	rs2074307	19382020	intronic	N	4.99727e-09
-	-	-	-	-	-	rs2074304	19381940	intronic	N	7.10235e-09
-	-	-	-	-	-	rs2106864	19370605	intronic	N	7.32646e-09
-	-	-	-	-	-	rs141246392	19369250	intronic	N	7.70232e-09
-	-	-	-	-	-	rs2074305	19382018	intronic	N	8.92405e-09
-	-	-	-	-	-	rs145531491	19369251	intronic	N	9.89868e-09
NCAN	1.19e-07	true	19	19322781	40281	rs114674887	19355485	intronic	Y	3.72202e-09
-	-	-	-	-	-	rs2106864	19370605	intronic	Y	7.32646e-09
-	-	-	-	-	-	rs141246392	19369250	intronic	N	7.70232e-09
-	-	-	-	-	-	rs145531491	19369251	intronic	N	9.89868e-09
-	-	-	-	-	-	rs79396655	19355160	intronic	N	1.93716e-08
-	-	-	-	-	-	rs2238675	19336608	intronic	Y	5.72603e-08
-	-	-	-	-	-	rs3761077	19325963	intronic	Y	1.88774e-07
-	-	-	-	-	-	rs56758691	19315904	upstream	N	6.60052e-06
-	-	-	-	-	-	rs192299970	19324433	intronic	N	1.04563e-05
-	-	-	-	-	-	rs192690722	19313400	intronic	N	1.43696e-05
GATAD2A	1.8e-07	true	19	19496641	123101	rs140529960	19512290	intronic	Y	9.56438e-09
-	-	-	-	-	-	rs141840476	19511991	intronic	N	9.56438e-09
-	-	-	-	-	-	rs3794992	19610657	intronic	Y	1.07167e-08
-	-	-	-	-	-	rs28713238	19531273	intronic	N	1.11032e-08
-	-	-	-	-	-	rs149105279	19599453	intronic	N	1.11401e-08
-	-	-	-	-	-	rs74589577	19531904	intronic	N	1.13123e-08
-	-	-	-	-	-	rs142344339	19595817	intronic	N	1.13268e-08
-	-	-	-	-	-	rs144533130	19590862	intronic	Y	1.13298e-08
-	-	-	-	-	-	rs117109185	19580895	intronic	N	1.13298e-08
-	-	-	-	-	-	rs116890892	19583018	intronic	Y	1.13332e-08
-	-	-	-	-	-	rs146877425	19587775	intronic	N	1.13332e-08
-	-	-	-	-	-	rs118159216	19571531	intronic	Y	1.13362e-08
-	-	-	-	-	-	rs147904356	19566160	intronic	N	1.13362e-08
-	-	-	-	-	-	rs117261566	19541670	intronic	Y	1.15469e-08
-	-	-	-	-	-	rs142890320	19546056	intronic	N	1.15886e-08
-	-	-	-	-	-	rs143983466	19555530	intronic	N	1.15912e-08
-	-	-	-	-	-	rs78261965	19549226	intronic	Y	1.15916e-08
-	-	-	-	-	-	rs75024703	19596340	intronic	N	1.18674e-08
-	-	-	-	-	-	rs117868357	19544243	intronic	N	1.26305e-08
-	-	-	-	-	-	rs186445281	19490291	upstream	N	1.42746e-08
-	-	-	-	-	-	rs36045507	19505105	intronic	N	1.53303e-08
-	-	-	-	-	-	rs145552707	19487652	upstream	Y	1.68392e-08
-	-	-	-	-	-	rs148037950	19590022	intronic	N	4.68915e-08
-	-	-	-	-	-	rs139259553	19602941	intronic	N	2.73254e-07
-	-	-	-	-	-	rs57009615	19613622	intronic	N	3.64334e-07
YJEFN3	1.97e-07	true	19	19639669	8725	rs45631650	19637308	intronic	Y	1.17052e-08
-	-	-	-	-	-	rs2304097	19657143	3UTR	Y	5.24754e-08
NDUFA13	2.47e-07	true	19	19627018	11996	rs45631650	19637308	intronic	Y	1.17052e-08
PBX4	6.97e-07	true	19	19672515	57211	rs111638025	19674805	intronic	N	1.47146e-07
-	-	-	-	-	-	rs142744226	19665384	downstream	Y	1.47844e-07
-	-	-	-	-	-	rs150133527	19687807	intronic	N	1.65669e-07
-	-	-	-	-	-	rs144794347	19685342	intronic	N	1.68289e-07
-	-	-	-	-	-	rs113611178	19676280	intronic	N	1.68501e-07
-	-	-	-	-	-	rs75063087	19678725	intronic	Y	1.68608e-07
-	-	-	-	-	-	rs112107493	19692960	intronic	N	1.70049e-07
-	-	-	-	-	-	rs140789220	19693267	intronic	N	1.70076e-07
-	-	-	-	-	-	rs143115527	19693426	intronic	N	1.70202e-07
-	-	-	-	-	-	rs142292565	19687286	intronic	N	1.70577e-07
-	-	-	-	-	-	rs148526446	19685714	intronic	N	1.70635e-07
-	-	-	-	-	-	rs145949752	19688583	intronic	N	1.70675e-07
-	-	-	-	-	-	rs113720167	19690546	intronic	N	1.70703e-07
-	-	-	-	-	-	rs148840057	19687958	intronic	Y	1.70705e-07
-	-	-	-	-	-	rs117623836	19689150	intronic	N	1.70794e-07
-	-	-	-	-	-	rs79860015	19691088	intronic	Y	1.71076e-07
-	-	-	-	-	-	rs79257887	19691551	intronic	N	1.71173e-07
-	-	-	-	-	-	rs144583694	19691752	intronic	N	1.71184e-07
-	-	-	-	-	-	rs112286031	19698629	intronic	N	1.76864e-07
-	-	-	-	-	-	rs141587117	19688624	intronic	N	1.77453e-07
-	-	-	-	-	-	rs146810822	19704272	intronic	Y	1.84154e-07
-	-	-	-	-	-	rs138528986	19691766	intronic	N	2.01567e-07
-	-	-	-	-	-	rs57368710	19674219	intronic	N	2.07501e-07
-	-	-	-	-	-	rs10221485	19680040	intronic	N	2.07841e-07
-	-	-	-	-	-	rs7249319	19671084	downstream	N	2.08307e-07
-	-	-	-	-	-	rs112452431	19670378	downstream	N	2.08693e-07
-	-	-	-	-	-	rs16982921	19698678	intronic	N	2.18699e-07
-	-	-	-	-	-	rs76337800	19673087	intronic	N	2.2102e-07
-	-	-	-	-	-	rs111233315	19667921	downstream	N	2.24234e-07
-	-	-	-	-	-	rs144527782	19702751	intronic	N	2.3189e-07
-	-	-	-	-	-	rs144078850	19694254	intronic	N	2.33606e-07
-	-	-	-	-	-	rs145606687	19694147	intronic	N	2.33645e-07
-	-	-	-	-	-	rs146669988	19695503	intronic	N	2.34186e-07
-	-	-	-	-	-	rs150618940	19696550	intronic	N	2.34281e-07
-	-	-	-	-	-	rs147482931	19696058	intronic	Y	2.34309e-07
-	-	-	-	-	-	rs111405812	19696682	intronic	N	2.34462e-07
-	-	-	-	-	-	rs76572785	19697449	intronic	N	2.34831e-07
-	-	-	-	-	-	rs145499426	19697629	intronic	N	2.34897e-07
-	-	-	-	-	-	rs143425288	19697392	intronic	N	2.35098e-07
-	-	-	-	-	-	rs111724333	19698529	intronic	N	2.35215e-07
-	-	-	-	-	-	rs146902124	19698172	intronic	N	2.35376e-07
-	-	-	-	-	-	rs113497924	19699082	intronic	N	2.35469e-07
-	-	-	-	-	-	rs113276622	19699118	intronic	N	2.35541e-07
-	-	-	-	-	-	rs139069372	19700257	intronic	N	2.372e-07
-	-	-	-	-	-	rs150778066	19700197	intronic	N	2.37235e-07
-	-	-	-	-	-	rs149907755	19700311	intronic	N	2.37532e-07
-	-	-	-	-	-	rs111478274	19702476	intronic	N	2.41953e-07
-	-	-	-	-	-	rs148453480	19702788	intronic	N	2.42204e-07
-	-	-	-	-	-	rs143748444	19701348	intronic	N	2.43127e-07
-	-	-	-	-	-	rs150530667	19703141	intronic	N	2.43579e-07
-	-	-	-	-	-	rs76258847	19703467	intronic	N	2.44179e-07
-	-	-	-	-	-	rs35844778	19703656	intronic	N	2.44232e-07
-	-	-	-	-	-	rs147777103	19703800	intronic	N	2.4466e-07
-	-	-	-	-	-	rs150064109	19704001	intronic	N	2.45128e-07
-	-	-	-	-	-	rs112776111	19704594	intronic	N	2.46823e-07
-	-	-	-	-	-	rs140968036	19701481	intronic	N	2.47141e-07
-	-	-	-	-	-	rs138102987	19705822	intronic	N	2.49092e-07
-	-	-	-	-	-	rs150496710	19715198	intronic	N	2.50742e-07
-	-	-	-	-	-	rs151109851	19707635	intronic	N	2.51108e-07
-	-	-	-	-	-	rs147341417	19707355	intronic	N	2.52443e-07
-	-	-	-	-	-	rs146592260	19709864	intronic	N	2.57466e-07
-	-	-	-	-	-	rs149132827	19709891	intronic	N	2.57752e-07
-	-	-	-	-	-	rs80341635	19710252	intronic	N	2.59167e-07
-	-	-	-	-	-	rs139585919	19710706	intronic	Y	2.5957e-07
-	-	-	-	-	-	rs139694972	19711703	intronic	N	2.6231e-07
-	-	-	-	-	-	rs146891275	19711683	intronic	N	2.6259e-07
-	-	-	-	-	-	rs141517302	19719006	intronic	N	2.6291e-07
-	-	-	-	-	-	rs113239535	19712255	intronic	N	2.63392e-07
-	-	-	-	-	-	rs76331766	19714134	intronic	N	2.69188e-07
-	-	-	-	-	-	rs141310201	19714597	intronic	N	2.70061e-07
-	-	-	-	-	-	rs147997727	19715001	intronic	N	2.71258e-07
-	-	-	-	-	-	rs79731925	19715193	intronic	N	2.71899e-07
-	-	-	-	-	-	rs141581526	19715497	intronic	N	2.72935e-07
-	-	-	-	-	-	rs146388406	19715585	intronic	N	2.73609e-07
-	-	-	-	-	-	rs150096858	19726651	intronic	Y	2.75785e-07
-	-	-	-	-	-	rs147845493	19717439	intronic	N	2.78486e-07
-	-	-	-	-	-	rs149096890	19717988	intronic	N	2.80326e-07
-	-	-	-	-	-	rs76497319	19718361	intronic	Y	2.80978e-07
-	-	-	-	-	-	rs143064540	19720426	intronic	N	2.81085e-07
-	-	-	-	-	-	rs78780884	19722667	intronic	N	2.81674e-07
-	-	-	-	-	-	rs75251832	19722181	intronic	Y	2.82412e-07
-	-	-	-	-	-	rs148383883	19722286	intronic	N	2.82424e-07
-	-	-	-	-	-	rs143391745	19722281	intronic	N	2.82424e-07
-	-	-	-	-	-	rs139102507	19738097	intronic	Y	2.82681e-07
-	-	-	-	-	-	rs151023030	19721439	intronic	N	2.84006e-07
-	-	-	-	-	-	rs112445985	19720897	intronic	N	2.84202e-07
-	-	-	-	-	-	rs112529284	19713398	intronic	N	2.89708e-07
-	-	-	-	-	-	rs140581049	19733171	upstream	N	2.91818e-07
-	-	-	-	-	-	rs142523949	19733246	upstream	N	3.02127e-07
-	-	-	-	-	-	rs186233615	19724041	intronic	N	3.02313e-07
-	-	-	-	-	-	rs146706622	19694804	intronic	N	3.14141e-07
-	-	-	-	-	-	rs149506099	19706761	intronic	N	3.23384e-07
-	-	-	-	-	-	rs150932566	19697833	intronic	N	4.32006e-07
-	-	-	-	-	-	rs2002318	19738506	intronic	N	5.6753e-07
-	-	-	-	-	-	rs149436014	19727737	intronic	N	6.47182e-07
-	-	-	-	-	-	rs1865036	19677738	intronic	N	6.81629e-07
-	-	-	-	-	-	rs140854328	19694666	intronic	N	1.07213e-06
-	-	-	-	-	-	rs111643510	19684181	intronic	N	1.89492e-06
-	-	-	-	-	-	rs142087826	19675937	intronic	N	6.05725e-06
CILP2	1.2e-06	true	19	19649073	8396	rs2304097	19657143	3UTR	Y	5.24754e-08
-	-	-	-	-	-	rs142744226	19665384	downstream	Y	1.47844e-07
LPAR2	2.47e-06	true	19	19734465	4575	rs150096858	19726651	intronic	Y	2.75785e-07
-	-	-	-	-	-	rs139102507	19738097	intronic	Y	2.82681e-07
-	-	-	-	-	-	rs140581049	19733171	upstream	N	2.91818e-07
-	-	-	-	-	-	rs142523949	19733246	upstream	N	3.02127e-07
-	-	-	-	-	-	rs117038725	19744692	exonic	N	3.3957e-07
-	-	-	-	-	-	rs2002318	19738506	intronic	N	5.6753e-07
-	-	-	-	-	-	rs149436014	19727737	intronic	N	6.47182e-07
RNF214	3.15e-06	true	11	117103451	52954	rs2306473	117097952	exonic	N	5.76111e-08
-	-	-	-	-	-	rs4936368	117093486	intronic	N	6.27778e-08
-	-	-	-	-	-	rs4938359	117093560	intronic	Y	6.64955e-08
-	-	-	-	-	-	rs3830008	117093764	intronic	N	8.00365e-08
-	-	-	-	-	-	rs56141924	117099353	intronic	N	2.07691e-07
-	-	-	-	-	-	rs7939747	117097009	intronic	N	2.4631e-07
-	-	-	-	-	-	rs4938360	117098436	intronic	N	2.59025e-07
-	-	-	-	-	-	rs2277287	117096652	exonic	N	2.8372e-07
-	-	-	-	-	-	rs111809212	117099537	intronic	N	3.66605e-07
-	-	-	-	-	-	rs236919	117095361	intronic	N	4.66973e-07
-	-	-	-	-	-	rs4938361	117099941	intronic	N	6.56974e-07
-	-	-	-	-	-	rs4938362	117100029	intronic	N	7.84711e-07
-	-	-	-	-	-	rs59781045	117095283	intronic	N	5.74472e-06
-	-	-	-	-	-	rs2509209	117102307	intronic	N	2.51511e-05
-	-	-	-	-	-	rs500389	117100594	intronic	Y	3.1638e-05
GMIP	3.6e-06	true	19	19740281	14196	rs115205560	19749896	intronic	Y	1.73452e-07
-	-	-	-	-	-	rs113712235	19750519	intronic	N	2.30951e-07
-	-	-	-	-	-	rs139102507	19738097	intronic	Y	2.82681e-07
-	-	-	-	-	-	rs140581049	19733171	upstream	N	2.91818e-07
-	-	-	-	-	-	rs142523949	19733246	upstream	N	3.02127e-07
-	-	-	-	-	-	rs117038725	19744692	exonic	N	3.3957e-07
-	-	-	-	-	-	rs2002318	19738506	intronic	N	5.6753e-07
ATP13A1	6.11e-06	true	19	19756009	18495	rs115205560	19749896	intronic	Y	1.73452e-07
-	-	-	-	-	-	rs113712235	19750519	intronic	N	2.30951e-07
-	-	-	-	-	-	rs191608294	19767739	intronic	Y	8.45551e-05
FXYD6	2.53e-05	true	11	117707690	40057	rs3885041	117722742	intronic	Y	4.06541e-07
-	-	-	-	-	-	rs7931266	117727110	intronic	Y	4.17836e-07
-	-	-	-	-	-	rs4084120	117726465	intronic	N	4.22572e-07
-	-	-	-	-	-	rs10790215	117725334	intronic	N	4.45558e-07
-	-	-	-	-	-	rs10892185	117716386	intronic	Y	4.94619e-07
-	-	-	-	-	-	rs11216599	117750955	upstream	Y	1.29974e-06
-	-	-	-	-	-	rs11608153	117716663	intronic	N	1.48045e-06
-	-	-	-	-	-	rs10892184	117707229	intronic	Y	1.62486e-06
-	-	-	-	-	-	rs12419358	117716364	intronic	N	2.40928e-06
FXYD2	2.81e-05	true	11	117690789	4671	rs10892184	117707229	intronic	Y	1.62486e-06
CEP164	3.12e-05	true	11	117192493	91490	rs560355	117256384	intronic	Y	3.65932e-07
-	-	-	-	-	-	rs693147	117266754	intronic	Y	4.82321e-07
-	-	-	-	-	-	rs1902625	117291793	downstream	Y	7.69225e-07
-	-	-	-	-	-	rs8258	117283676	3UTR	Y	8.21037e-07
-	-	-	-	-	-	rs573455	117267884	exonic	N	3.91463e-06
FXYD6-FXYD2	3.16e-05	true	11	117690789	56958	rs3885041	117722742	intronic	Y	4.06541e-07
-	-	-	-	-	-	rs7931266	117727110	intronic	N	4.17836e-07
-	-	-	-	-	-	rs4084120	117726465	intronic	N	4.22572e-07
-	-	-	-	-	-	rs10790215	117725334	intronic	N	4.45558e-07
-	-	-	-	-	-	rs10892185	117716386	intronic	Y	4.94619e-07
-	-	-	-	-	-	rs11216599	117750955	upstream	Y	1.29974e-06
-	-	-	-	-	-	rs11608153	117716663	intronic	N	1.48045e-06
-	-	-	-	-	-	rs10892184	117707229	intronic	Y	1.62486e-06
-	-	-	-	-	-	rs12419358	117716364	intronic	N	2.40928e-06

## Sheet: pathways-tg
Supplemental File 7. Results of the gene-based and pathway-based analyses using the program KGG3 using the GATES approach and a window of 10Kb for the extended gene region length. (See Materials and Methods section for additional information)
GeneSetID	GeneSet_PValue_HYST	IsSignificant_HYST	GeneSet_PValue_Hypergeometric	IsSignificant_Hypergeometric	Total_GeneSet_Gene#	GeneSet_Name	GeneSet_URL	Symbol	PValue	Entrez	Chromosome	Start	Length	SNP#
REACTOME_CHYLOMICRON_MEDIATED_LIPID_TRANSPORT	6.51e-26	true	2.15e-05	true	16	REACTOME_CHYLOMICRON_MEDIATED_LIPID_TRANSPORT	http://www.broadinstitute.org/gsea/msigdb/geneset_page.jsp?geneSetName=REACTOME_CHYLOMICRON_MEDIATED_LIPID_TRANSPORT	LPL	0.00979	-1	8	19796581	28190	184
-	-	-	-	-	-	-	-	P4HB	0.224	-1	17	79801033	17512	2
-	-	-	-	-	-	-	-	LDLR	0.972	-1	19	11200037	44469	242
-	-	-	-	-	-	-	-	HSPG2	0.998	-1	1	22148724	115067	344
-	-	-	-	-	-	-	-	APOC2	0.988	-1	19	45449238	3585	85
-	-	-	-	-	-	-	-	LDLRAP1	0.554	-1	1	25870075	25303	72
-	-	-	-	-	-	-	-	MTTP	0.108	-1	4	100485239	59916	296
-	-	-	-	-	-	-	-	APOB	0.636	-1	2	21224300	42646	104
-	-	-	-	-	-	-	-	APOA2	0.436	-1	1	161192082	1337	45
-	-	-	-	-	-	-	-	SDC1	0.604	-1	2	20400557	24638	139
-	-	-	-	-	-	-	-	APOA1	2.33e-14	-1	11	116706468	1871	83
-	-	-	-	-	-	-	-	APOE	0.573	-1	19	45409038	3613	31
-	-	-	-	-	-	-	-	APOA5	1.46e-22	-1	11	116660085	3052	62
-	-	-	-	-	-	-	-	APOC3	2.36e-14	-1	11	116700623	3165	95
-	-	-	-	-	-	-	-	SAR1B	0.982	-1	5	133936838	31696	63
-	-	-	-	-	-	-	-	LIPC	0.562	-1	15	58724174	136900	478
REACTOME_LIPID_DIGESTION_MOBILIZATION_AND_TRANSPORT	2.96e-24	true	0.000443	true	46	REACTOME_LIPID_DIGESTION_MOBILIZATION_AND_TRANSPORT	http://www.broadinstitute.org/gsea/msigdb/geneset_page.jsp?geneSetName=REACTOME_LIPID_DIGESTION_MOBILIZATION_AND_TRANSPORT	PNLIP	0.102	-1	10	118305427	21941	52
-	-	-	-	-	-	-	-	A2M	0.962	-1	12	9220303	48256	152
-	-	-	-	-	-	-	-	CAV1	0.53	-1	7	116166346	34894	136
-	-	-	-	-	-	-	-	LDLR	0.972	-1	19	11200037	44469	242
-	-	-	-	-	-	-	-	ABHD5	0.811	-1	3	43732374	31844	105
-	-	-	-	-	-	-	-	APOC2	0.988	-1	19	45449238	3585	85
-	-	-	-	-	-	-	-	ABCA1	0.276	-1	9	107543283	147245	609
-	-	-	-	-	-	-	-	AMN	0.972	-1	14	103388992	8188	61
-	-	-	-	-	-	-	-	PRKACG	0.957	-1	9	71627448	1592	65
-	-	-	-	-	-	-	-	APOB	0.636	-1	2	21224300	42646	104
-	-	-	-	-	-	-	-	APOA2	0.436	-1	1	161192082	1337	45
-	-	-	-	-	-	-	-	LPA	0.509	-1	6	160952514	134894	265
-	-	-	-	-	-	-	-	APOA1	2.33e-14	-1	11	116706468	1871	83
-	-	-	-	-	-	-	-	APOE	0.573	-1	19	45409038	3613	31
-	-	-	-	-	-	-	-	ALB	0.843	-1	4	74269971	17159	58
-	-	-	-	-	-	-	-	LCAT	0.97	-1	16	67973786	4230	19
-	-	-	-	-	-	-	-	APOA5	1.46e-22	-1	11	116660085	3052	62
-	-	-	-	-	-	-	-	APOC3	2.36e-14	-1	11	116700623	3165	95
-	-	-	-	-	-	-	-	MGLL	0.494	-1	3	127407904	133822	388
-	-	-	-	-	-	-	-	CETP	0.746	-1	16	56995834	21923	173
-	-	-	-	-	-	-	-	SCARB1	0.758	-1	12	125262173	86347	380
-	-	-	-	-	-	-	-	PRKACB	0.221	-1	1	84630064	40916	259
-	-	-	-	-	-	-	-	SAR1B	0.982	-1	5	133936838	31696	63
-	-	-	-	-	-	-	-	PLTP	0.473	-1	20	44527258	12376	74
-	-	-	-	-	-	-	-	P4HB	0.224	-1	17	79801033	17512	2
-	-	-	-	-	-	-	-	LPL	0.00979	-1	8	19796581	28190	184
-	-	-	-	-	-	-	-	BMP1	0.806	-1	8	22022652	47189	80
-	-	-	-	-	-	-	-	PNLIPRP2	0.327	-1	10	118380464	24191	142
-	-	-	-	-	-	-	-	CUBN	0.29	-1	10	16865964	305853	1186
-	-	-	-	-	-	-	-	HSPG2	0.998	-1	1	22148724	115067	344
-	-	-	-	-	-	-	-	PPP1CC	0.982	-1	12	111157612	23172	67
-	-	-	-	-	-	-	-	LDLRAP1	0.554	-1	1	25870075	25303	72
-	-	-	-	-	-	-	-	PPP1CB	0.935	-1	2	28974625	51182	127
-	-	-	-	-	-	-	-	ABCG1	0.97	-1	21	43639266	78089	373
-	-	-	-	-	-	-	-	MTTP	0.108	-1	4	100485239	59916	296
-	-	-	-	-	-	-	-	ABCG8	0.0229	-1	2	44066102	39504	356
-	-	-	-	-	-	-	-	PPP1CA	0.553	-1	11	67165651	3726	47
-	-	-	-	-	-	-	-	CLPS	0.99	-1	6	35762758	2364	89
-	-	-	-	-	-	-	-	SDC1	0.604	-1	2	20400557	24638	139
-	-	-	-	-	-	-	-	ABCG5	0.258	-1	2	44039610	26349	158
-	-	-	-	-	-	-	-	FABP4	0.547	-1	8	82390731	4743	85
-	-	-	-	-	-	-	-	LIPC	0.562	-1	15	58724174	136900	478
-	-	-	-	-	-	-	-	LIPE	0.934	-1	19	42905658	25921	28
REACTOME_LIPOPROTEIN_METABOLISM	1.02e-21	true	0.000122	true	28	REACTOME_LIPOPROTEIN_METABOLISM	http://www.broadinstitute.org/gsea/msigdb/geneset_page.jsp?geneSetName=REACTOME_LIPOPROTEIN_METABOLISM	A2M	0.962	-1	12	9220303	48256	152
-	-	-	-	-	-	-	-	LDLR	0.972	-1	19	11200037	44469	242
-	-	-	-	-	-	-	-	APOC2	0.988	-1	19	45449238	3585	85
-	-	-	-	-	-	-	-	ABCA1	0.276	-1	9	107543283	147245	609
-	-	-	-	-	-	-	-	AMN	0.972	-1	14	103388992	8188	61
-	-	-	-	-	-	-	-	APOB	0.636	-1	2	21224300	42646	104
-	-	-	-	-	-	-	-	APOA2	0.436	-1	1	161192082	1337	45
-	-	-	-	-	-	-	-	LPA	0.509	-1	6	160952514	134894	265
-	-	-	-	-	-	-	-	APOA1	2.33e-14	-1	11	116706468	1871	83
-	-	-	-	-	-	-	-	APOE	0.573	-1	19	45409038	3613	31
-	-	-	-	-	-	-	-	ALB	0.843	-1	4	74269971	17159	58
-	-	-	-	-	-	-	-	LCAT	0.97	-1	16	67973786	4230	19
-	-	-	-	-	-	-	-	APOA5	1.46e-22	-1	11	116660085	3052	62
-	-	-	-	-	-	-	-	APOC3	2.36e-14	-1	11	116700623	3165	95
-	-	-	-	-	-	-	-	CETP	0.746	-1	16	56995834	21923	173
-	-	-	-	-	-	-	-	SCARB1	0.758	-1	12	125262173	86347	380
-	-	-	-	-	-	-	-	SAR1B	0.982	-1	5	133936838	31696	63
-	-	-	-	-	-	-	-	PLTP	0.473	-1	20	44527258	12376	74
-	-	-	-	-	-	-	-	P4HB	0.224	-1	17	79801033	17512	2
-	-	-	-	-	-	-	-	LPL	0.00979	-1	8	19796581	28190	184
-	-	-	-	-	-	-	-	BMP1	0.806	-1	8	22022652	47189	80
-	-	-	-	-	-	-	-	CUBN	0.29	-1	10	16865964	305853	1186
-	-	-	-	-	-	-	-	HSPG2	0.998	-1	1	22148724	115067	344
-	-	-	-	-	-	-	-	LDLRAP1	0.554	-1	1	25870075	25303	72
-	-	-	-	-	-	-	-	ABCG1	0.97	-1	21	43639266	78089	373
-	-	-	-	-	-	-	-	MTTP	0.108	-1	4	100485239	59916	296
-	-	-	-	-	-	-	-	SDC1	0.604	-1	2	20400557	24638	139
-	-	-	-	-	-	-	-	LIPC	0.562	-1	15	58724174	136900	478
KEGG_PPAR_SIGNALING_PATHWAY	1.76e-21	true	0.00155	true	69	KEGG_PPAR_SIGNALING_PATHWAY	http://www.broadinstitute.org/gsea/msigdb/geneset_page.jsp?geneSetName=KEGG_PPAR_SIGNALING_PATHWAY	ACOX2	0.644	-1	3	58490862	32068	100
-	-	-	-	-	-	-	-	SLC27A1	0.857	-1	19	17581299	35679	158
-	-	-	-	-	-	-	-	PPARA	0.252	-1	22	46546498	93156	193
-	-	-	-	-	-	-	-	ACOX1	0.272	-1	17	73937588	37928	115
-	-	-	-	-	-	-	-	PPARD	0.0535	-1	6	35310334	85635	269
-	-	-	-	-	-	-	-	CPT2	0.979	-1	1	53662100	17770	62
-	-	-	-	-	-	-	-	EHHADH	0.14	-1	3	184908411	63476	169
-	-	-	-	-	-	-	-	PPARG	0.99	-1	3	12329348	146508	352
-	-	-	-	-	-	-	-	AQP7	0.469	-1	9	33384947	17571	74
-	-	-	-	-	-	-	-	MMP1	0.557	-1	11	102660640	8327	110
-	-	-	-	-	-	-	-	ACOX3	0.884	-1	4	8368008	74445	305
-	-	-	-	-	-	-	-	PDPK1	0.946	-1	16	2587964	65228	7
-	-	-	-	-	-	-	-	APOA2	0.436	-1	1	161192082	1337	45
-	-	-	-	-	-	-	-	APOA1	2.33e-14	-1	11	116706468	1871	83
-	-	-	-	-	-	-	-	CYP7A1	0.0427	-1	8	59402736	9985	62
-	-	-	-	-	-	-	-	ILK	0.947	-1	11	6624937	7169	69
-	-	-	-	-	-	-	-	APOA5	1.46e-22	-1	11	116660085	3052	62
-	-	-	-	-	-	-	-	SCD5	0.978	-1	4	83550689	169322	820
-	-	-	-	-	-	-	-	ACADM	0.0149	-1	1	76190031	39333	222
-	-	-	-	-	-	-	-	RXRB	0.715	-1	6	33161361	7113	69
-	-	-	-	-	-	-	-	RXRA	0.603	-1	9	137218308	114125	335
-	-	-	-	-	-	-	-	RXRG	0.964	-1	1	165370158	44435	263
-	-	-	-	-	-	-	-	ACADL	0.799	-1	2	211052715	37501	40
-	-	-	-	-	-	-	-	CD36	0.892	-1	7	80275407	28328	297
-	-	-	-	-	-	-	-	CYP27A1	0.883	-1	2	219646471	33546	98
-	-	-	-	-	-	-	-	UBC	0.712	-1	12	125396190	3398	53
-	-	-	-	-	-	-	-	SLC27A6	0.378	-1	5	128301212	68124	468
-	-	-	-	-	-	-	-	SLC27A2	0.0435	-1	15	50474392	54198	265
-	-	-	-	-	-	-	-	SLC27A5	0.962	-1	19	59009699	13734	61
-	-	-	-	-	-	-	-	ACAA1	0.833	-1	3	38164200	14534	37
-	-	-	-	-	-	-	-	SLC27A4	0.0547	-1	9	131102838	20912	55
-	-	-	-	-	-	-	-	ME1	0.991	-1	6	83920109	220830	509
-	-	-	-	-	-	-	-	GK2	0.848	-1	4	80327506	1867	12
-	-	-	-	-	-	-	-	ACSL1	0.84	-1	4	185676748	70521	265
-	-	-	-	-	-	-	-	CYP4A22	0.325	-1	1	47603106	11421	122
-	-	-	-	-	-	-	-	SORBS1	0.689	-1	10	97071529	129409	806
-	-	-	-	-	-	-	-	APOC3	2.36e-14	-1	11	116700623	3165	95
-	-	-	-	-	-	-	-	ACSL3	0.96	-1	2	223725731	82389	246
-	-	-	-	-	-	-	-	PLTP	0.473	-1	20	44527258	12376	74
-	-	-	-	-	-	-	-	ACSL6	0.507	-1	5	131285666	62096	117
-	-	-	-	-	-	-	-	NR1H3	0.994	-1	11	47279467	11118	68
-	-	-	-	-	-	-	-	ACSL5	0.257	-1	10	114133915	54224	134
-	-	-	-	-	-	-	-	ANGPTL4	0.109	-1	19	8429010	10250	47
-	-	-	-	-	-	-	-	CPT1C	0.93	-1	19	50194364	22625	80
-	-	-	-	-	-	-	-	CPT1B	0.691	-1	22	51007289	9808	115
-	-	-	-	-	-	-	-	LPL	0.00979	-1	8	19796581	28190	184
-	-	-	-	-	-	-	-	OLR1	0.152	-1	12	10310898	13893	129
-	-	-	-	-	-	-	-	SCD	0.979	-1	10	102106771	17818	97
-	-	-	-	-	-	-	-	FADS2	0.654	-1	11	61583674	51153	177
-	-	-	-	-	-	-	-	UCP1	0.482	-1	4	141481049	8911	78
-	-	-	-	-	-	-	-	PCK2	0.501	-1	14	24563339	10003	22
-	-	-	-	-	-	-	-	DBI	0.583	-1	2	120124499	5629	112
-	-	-	-	-	-	-	-	ADIPOQ	0.684	-1	3	186560462	15791	97
-	-	-	-	-	-	-	-	CPT1A	0.49	-1	11	68522087	87313	215
-	-	-	-	-	-	-	-	PCK1	0.139	-1	20	56136136	5378	97
-	-	-	-	-	-	-	-	CYP4A11	0.18	-1	1	47394845	12312	85
-	-	-	-	-	-	-	-	HMGCS2	0.451	-1	1	120290618	20938	86
-	-	-	-	-	-	-	-	FABP3	0.897	-1	1	31838099	7825	57
-	-	-	-	-	-	-	-	FABP4	0.547	-1	8	82390731	4743	85
-	-	-	-	-	-	-	-	FABP1	0.778	-1	2	88422507	5144	64
-	-	-	-	-	-	-	-	FABP2	0.981	-1	4	120238404	4913	156
-	-	-	-	-	-	-	-	CYP8B1	0.997	-1	3	42913683	3951	69
-	-	-	-	-	-	-	-	FABP7	0.209	-1	6	123100645	4574	72
-	-	-	-	-	-	-	-	SCP2	0.912	-1	1	53480609	36681	502
-	-	-	-	-	-	-	-	FABP5	0.663	-1	8	82192717	4296	23
-	-	-	-	-	-	-	-	FABP6	1	-1	5	159656436	9294	333
REACTOME_HDL_MEDIATED_LIPID_TRANSPORT	2.94e-13	true	0.0012	true	15	REACTOME_HDL_MEDIATED_LIPID_TRANSPORT	http://www.broadinstitute.org/gsea/msigdb/geneset_page.jsp?geneSetName=REACTOME_HDL_MEDIATED_LIPID_TRANSPORT	A2M	0.962	-1	12	9220303	48256	152
-	-	-	-	-	-	-	-	BMP1	0.806	-1	8	22022652	47189	80
-	-	-	-	-	-	-	-	CUBN	0.29	-1	10	16865964	305853	1186
-	-	-	-	-	-	-	-	APOC2	0.988	-1	19	45449238	3585	85
-	-	-	-	-	-	-	-	ABCA1	0.276	-1	9	107543283	147245	609
-	-	-	-	-	-	-	-	AMN	0.972	-1	14	103388992	8188	61
-	-	-	-	-	-	-	-	ABCG1	0.97	-1	21	43639266	78089	373
-	-	-	-	-	-	-	-	APOA1	2.33e-14	-1	11	116706468	1871	83
-	-	-	-	-	-	-	-	APOE	0.573	-1	19	45409038	3613	31
-	-	-	-	-	-	-	-	ALB	0.843	-1	4	74269971	17159	58
-	-	-	-	-	-	-	-	LCAT	0.97	-1	16	67973786	4230	19
-	-	-	-	-	-	-	-	APOC3	2.36e-14	-1	11	116700623	3165	95
-	-	-	-	-	-	-	-	CETP	0.746	-1	16	56995834	21923	173
-	-	-	-	-	-	-	-	SCARB1	0.758	-1	12	125262173	86347	380
-	-	-	-	-	-	-	-	PLTP	0.473	-1	20	44527258	12376	74
