# Supplementary material for: Meta-analysis of lipid-traits in Hispanics identifies novel loci, population-specific effects, and tissue-specific enrichment of eQTLs
Source: Sci Rep. 2016 Jan 19;6:19429. doi: 10.1038/srep19429 (PMC4726092; doi:10.1038/srep19429)
Supplement: Supplementary dataset 3 [file srep19429-s4.xls]

## Sheet: tchol-go
Supplemental File 8. Results of the pathway-based analysis using the program GSA-SNP (see Materials and Methods section for additional information).
set name	gene count	set size	z-score	p-value	corrected p-value	FDR	gene symbols
synaptic membrane	180	204	6.79908	5.26e-12	2.52e-08	0	PSD3	NRXN1	ERC2	MUSK	CHRM5	GRM7	SNAP91	GRM1	GRM8	DLGAP1	GRID1	OPRD1	GABRG3	SYNE1	DLG2	HTR3A	GRID2IP	SYT1	GABRA2	ARC	UNC13C	GRIA4	HTR3B	LRFN2	SHANK3	SHANK1	CLSTN2	RIMS2	EPHA7	SHANK2	GRID2	SRCIN1	SYNDIG1	LRRC4B	ANKS1B	CABP1	NETO1	SYNPO	KCTD16	HTR3C	RAPSN	DLGAP2	GLRA3
sterol transporter activity	12	14	6.55019	2.87e-11	6.89e-08	0	APOB	CETP	ABCA1	APOA2	APOA1	(APOA4)	ABCG1	ABCG5	(ABCG8)	STAR	NPC1	ABCG4	APOE	STARD3
cholesterol transporter activity	11	13	6.51929	3.53e-11	6.89e-08	0	APOB	CETP	ABCA1	APOA2	APOA1	(APOA4)	ABCG1	ABCG5	(ABCG8)	STAR	ABCG4	APOE	STARD3
regulation of Rho protein signal transduction	151	161	6.47309	4.8e-11	6.89e-08	0	GMIP	LPAR2	DOCK7	PLEKHG5	PLEKHG4B	FZD10	LPAR1	DOCK4	NTRK2	ABR	VAV3	ECT2L	KALRN	MCF2L	ARHGEF10	TRIO	SCAI	RASGRF1	ARHGEF15	TIAM1	ARHGEF7	SOS1	PLEKHG1	ARHGAP1	KCTD13	PLEKHG2	ITSN1	RGNEF	PIP5K1A	CD40	PKP4	VAV1	ARHGAP26	ARHGEF38	RHOG	ADRA1A	ARHGEF33	ARHGEF3	PLEKHG7	GRHL3	NGEF	FARP1	ERBB2
calcium ion transmembrane transporter activity	104	109	6.3923	8.17e-11	7.83e-08	0	ORAI1	SLC24A3	ITPR2	RYR3	CACNG2	CACNA1S	CACNA1A	TRPC6	GRM7	FGF2	CATSPER1	JPH2	CACNG3	TRPM7	TRPM2	ATP2B4	CACNB2	TRPM6	CYTH3	ATP2B2	ITPR3	TRPM3	REST	CACNA2D3	MS4A2	ITPR1	CACFD1	CACNA2D1	ATP2A3	CACNG7	FKBP1A	ATP2C1	GPM6A	TRPV1	GRIN2B	GRIN2A	SLC8A1	CACNB4	CACNA1I	CACNG6	TRPV3	CACNA1D	PANX1
dendrite morphogenesis	23	29	6.26226	1.9e-10	1.52e-07	0	CELSR2	CTNNA2	CACNA1A	DSCAM	EPHB1	SHANK3	SHANK1	DCLK1	SDC2	PICALM	EPHA5	FAS	EPHB2	PTEN	MAP2	KLF7	EPHB3	SLC11A2	MINK1	CDK5	DLG4	MAPK8IP2	DVL1	(ATP7A)	(CACNA1F)	(DCX)	(HPRT1)	(MEF2A)	(PAK3)
divalent inorganic cation transmembrane transporter activity	122	129	6.16222	3.59e-10	2.46e-07	0	ORAI1	SLC24A3	ITPR2	RYR3	CACNG2	CACNA1S	CACNA1A	TRPC6	GRM7	FGF2	CATSPER1	JPH2	CACNG3	TRPM7	TRPM2	ATP2B4	CACNB2	TRPM6	CLDN16	SLC30A8	CYTH3	ATP2B2	ITPR3	TRPM3	REST	CACNA2D3	MS4A2	ZDHHC17	ITPR1	CACFD1	CACNA2D1	ATP2A3	CACNG7	FKBP1A	SLC30A2	ATP2C1	GPM6A	SLC30A6	TRPV1	TUSC3	GRIN2B	GRIN2A	SLC8A1
calcium channel activity	89	92	5.88644	1.97e-09	1.18e-06	0	ORAI1	ITPR2	RYR3	CACNG2	CACNA1S	CACNA1A	TRPC6	GRM7	FGF2	CATSPER1	JPH2	CACNG3	TRPM7	TRPM2	CACNB2	TRPM6	CYTH3	ITPR3	TRPM3	REST	CACNA2D3	MS4A2	ITPR1	CACFD1	CACNA2D1	CACNG7	FKBP1A	GPM6A	TRPV1	GRIN2B	GRIN2A	CACNB4	CACNA1I	CACNG6	TRPV3	CACNA1D	PANX1	TRPC3	GRIN3A	RYR2	TRPC4	TMEM37	TRPM1
postsynaptic membrane	156	177	5.88165	2.03e-09	1.18e-06	0	PSD3	MUSK	CHRM5	GRM7	SNAP91	DLGAP1	GRID1	OPRD1	GABRG3	SYNE1	DLG2	HTR3A	GRID2IP	GABRA2	ARC	GRIA4	HTR3B	LRFN2	SHANK3	SHANK1	CLSTN2	EPHA7	SHANK2	GRID2	SRCIN1	SYNDIG1	ANKS1B	CABP1	NETO1	SYNPO	KCTD16	HTR3C	RAPSN	DLGAP2	GLRA3	SHC4	CHRNA7	GABBR1	GRIN2D	TRPV1	GRIA1	GRIP1	DLG1
Ras guanyl-nucleotide exchange factor activity	86	93	5.78866	3.55e-09	1.7e-06	0	PLEKHG5	PLEKHG4B	ABR	VAV3	ECT2L	RAB3IL1	KALRN	MCF2L	ARHGEF10	TRIO	RAPGEF5	RASGRF1	ARHGEF15	TIAM1	ARHGEF7	SOS1	RASGRP3	PLEKHG1	PLEKHG2	ITSN1	RGNEF	VAV1	ARHGEF38	ARHGEF33	ARHGEF3	PLEKHG7	DOCK10	NGEF	DOCK2	FARP1	ITSN2	KNDC1	FARP2	MADD	ARHGEF12	DNMBP	PLEKHG3	FGD5	RAPGEF4	RASGRF2	RCC1	PREX1	PLEKHG6
cholesterol homeostasis	50	54	5.77779	3.78e-09	1.7e-06	0	APOA5	APOB	CETP	ANGPTL3	ABCA1	PCSK9	ACSM1	ACSM3	APOA2	APOA1	(APOA4)	(APOC3)	LRP5	LDLRAP1	ABCG1	ABCG5	(ABCG8)	CAV3	NCOR1	PTCHD2	NPC1	SCARB1	LDLR	LIPC	GPIHBP1	CYP7A1	NR1H3	NPC1L1	SOAT1	LCAT	SOAT2	PEX2	EHD1	G6PC	CAV1	APOM	TMEM97	ALMS1	MTTP	AKR1C1	LIPG	LAMTOR1	SIRT1
sterol homeostasis	50	54	5.77779	3.78e-09	1.7e-06	0	APOA5	APOB	CETP	ANGPTL3	ABCA1	PCSK9	ACSM1	ACSM3	APOA2	APOA1	(APOA4)	(APOC3)	LRP5	LDLRAP1	ABCG1	ABCG5	(ABCG8)	CAV3	NCOR1	PTCHD2	NPC1	SCARB1	LDLR	LIPC	GPIHBP1	CYP7A1	NR1H3	NPC1L1	SOAT1	LCAT	SOAT2	PEX2	EHD1	G6PC	CAV1	APOM	TMEM97	ALMS1	MTTP	AKR1C1	LIPG	LAMTOR1	SIRT1
homophilic cell adhesion	100	142	5.7625	4.14e-09	1.7e-06	0	CELSR2	CDH11	CDH18	CDH4	PCDH15	ROBO2	DSCAML1	CDHR1	PTPRT	CDH13	CDHR3	FREM2	ITGB1	AMIGO1	DCHS2	CLSTN2	MPZL2	CDH12	DSC3	PTPRM	CDH23	PVRL2	CDH5	FAT4	PCDHA1	(PCDHA2)	(PCDHA3)	(PCDHA4)	(PCDHA5)	(PCDHA6)	(PCDHA7)	(PCDHA8)	(PCDHA9)	CDH9	CDH22	PCDH9	FAT1	CDH8	FAT3	CDH1	CDH19	DSG2	CDH2
voltage-gated ion channel activity	168	177	5.76036	4.2e-09	1.7e-06	0	KCNQ5	KCNMA1	KCNIP4	KCNJ3	CACNG2	CLCN2	CACNA1S	CACNA1A	TOMM40L	GRM7	KCNH8	VDAC1	KCNAB1	FGF2	CATSPER1	KCNH5	KCNA6	CACNG3	KCNQ1	KCNJ12	KCNK9	KCNE1	CACNB2	KCNJ5	KCNV2	KCNK3	SCN10A	KCNJ15	KCNK6	REST	KCNJ1	CACNA2D3	KCNIP1	KCND3	KCNT1	KCNK12	CACNA2D1	KCNAB2	CLIC4	CACNG7	KCNH1	KCNB2	GRIN2D
voltage-gated channel activity	168	177	5.76036	4.2e-09	1.7e-06	0	KCNQ5	KCNMA1	KCNIP4	KCNJ3	CACNG2	CLCN2	CACNA1S	CACNA1A	TOMM40L	GRM7	KCNH8	VDAC1	KCNAB1	FGF2	CATSPER1	KCNH5	KCNA6	CACNG3	KCNQ1	KCNJ12	KCNK9	KCNE1	CACNB2	KCNJ5	KCNV2	KCNK3	SCN10A	KCNJ15	KCNK6	REST	KCNJ1	CACNA2D3	KCNIP1	KCND3	KCNT1	KCNK12	CACNA2D1	KCNAB2	CLIC4	CACNG7	KCNH1	KCNB2	GRIN2D
phospholipid transporter activity	27	29	5.55361	1.4e-08	4.19e-06	0	CETP	ATP8A2	ABCA1	ATP8B4	ATP10A	PITPNC1	ABCG1	ATP10B	ATP8B1	ATP11A	PLSCR4	ABCA4	PITPNB	ATP8A1	ATP9A	ATP10D	PITPNA	ATP8B2	ATP9B	PITPNM1	PLSCR1	PITPNM3	PLSCR2	PLSCR3	ATP8B3	ATP11B	PCTP	(ABCA7)	(ATP11C)
guanyl-nucleotide exchange factor activity	152	167	5.54145	1.5e-08	4.23e-06	0	DOCK7	PLEKHG5	DOCK6	PSD3	PLEKHG4B	CYTH1	DOCK4	ABR	VAV3	ECT2L	RAB3IL1	KALRN	MCF2L	ARHGEF10	TRIO	PLCE1	RAPGEF5	RASGRF1	RASGEF1C	ARHGEF15	TIAM1	ARHGEF7	CYTH3	SOS1	DOCK1	RASGRP3	PLEKHG1	GAPVD1	PLEKHG2	ITSN1	RGNEF	VAV1	DOCK8	ARHGEF38	ARHGEF33	ARHGEF3	PLEKHG7	DOCK10	NGEF	DOCK2	FARP1	ITSN2	KNDC1
Rho guanyl-nucleotide exchange factor activity	68	75	5.535	1.56e-08	4.23e-06	0	PLEKHG5	PLEKHG4B	ABR	VAV3	ECT2L	KALRN	MCF2L	ARHGEF10	TRIO	RASGRF1	ARHGEF15	TIAM1	ARHGEF7	SOS1	PLEKHG1	PLEKHG2	ITSN1	RGNEF	VAV1	ARHGEF38	ARHGEF33	ARHGEF3	PLEKHG7	DOCK10	NGEF	DOCK2	FARP1	ITSN2	FARP2	ARHGEF12	DNMBP	PLEKHG3	FGD5	RASGRF2	PREX1	PLEKHG6	ALS2	SPATA13	FGD6	BCR	FGD3	FGD4	ARHGEF37
voltage-gated cation channel activity	127	130	5.50958	1.8e-08	4.54e-06	0	KCNQ5	KCNMA1	KCNJ3	CACNG2	CACNA1S	CACNA1A	GRM7	KCNH8	KCNAB1	FGF2	CATSPER1	KCNH5	KCNA6	CACNG3	KCNQ1	KCNJ12	KCNE1	CACNB2	KCNJ5	KCNV2	KCNK3	SCN10A	KCNJ15	KCNK6	REST	KCNJ1	CACNA2D3	KCND3	KCNT1	CACNA2D1	KCNAB2	CACNG7	KCNH1	KCNB2	GRIN2D	KCNJ6	GRIN2A	KCNC2	KCNH7	CACNB4	CACNA1I	CACNG6	KCNA1
cellular response to zinc ion	12	13	5.29134	6.07e-08	1.45e-05	0	MT1A	MT1B	(MT1F)	MT1G	MT1H	MT1M	KCNK3	MT1E	MT1L	GRIN2A	MT2A	TSPO	MT1X
regulation of synapse structure and activity	45	49	5.19662	1.01e-07	2.32e-05	0	NCAN	NRXN1	CTNNA2	MUSK	ROBO2	ASIC2	CYP19A1	EPHB1	ARHGEF15	SHANK3	CAMK2B	RELN	SYNDIG1	LRRC4B	SLIT1	OXTR	APP	NLGN1	DMPK	EPHB2	PTPRF	ADNP	PPT1	CHRNB2	MEF2C	GHSR	SYNGAP1	GHRL	PDLIM5	WNT7A	PVRL1	CAMK1	THBS2	AGRN	WNT5A	SNAP25	EPHB3	NLGN2	CDC20	PTK2	KLK8	BDNF	OXT
calmodulin binding	151	161	5.18405	1.09e-07	2.37e-05	0	ADD2	MYH4	MYH8	PLCB1	MYH13	RYR3	CACNA1A	CAMK2D	ADCY1	MYH11	MYO1D	DAPK2	KCNH5	KCNQ1	MYH10	SYT1	MYH2	ATP2B4	RGS4	GAP43	KCNN3	PPP3CA	(MYH1)	ATP2B2	CAMK2B	ITPKB	MYO5C	MYO1E	ADD1	MYLK	STRN3	KCNH1	MYO10	CDK5RAP2	MAP6D1	PPP3CC	EEA1	EPB41	TRPV1	IQGAP2	KCNN1	CALD1	SPATA17
dendritic spine	140	151	5.17274	1.15e-07	2.4e-05	0	PSD3	SNAP91	LPAR1	GRM1	DLGAP1	ASIC2	DLG2	MAGI2	MYH10	ARC	CYP19A1	GRIA4	ERBB4	SHANK3	SHANK1	PTPRO	SHANK2	EXOC4	GRID2	SRCIN1	SLC1A3	SYNDIG1	CDK5R1	AXIN2	ANKS1B	PLCB4	CABP1	NETO1	SYNPO	ADD1	DLGAP2	SLC1A2	NCOA2	GPM6A	GABBR1	TRPV1	GRIA1	DLG1	PPP1R9A	GRIN2B	APP	GRIN2A	CALD1
neuron spine	140	151	5.17274	1.15e-07	2.4e-05	0	PSD3	SNAP91	LPAR1	GRM1	DLGAP1	ASIC2	DLG2	MAGI2	MYH10	ARC	CYP19A1	GRIA4	ERBB4	SHANK3	SHANK1	PTPRO	SHANK2	EXOC4	GRID2	SRCIN1	SLC1A3	SYNDIG1	CDK5R1	AXIN2	ANKS1B	PLCB4	CABP1	NETO1	SYNPO	ADD1	DLGAP2	SLC1A2	NCOA2	GPM6A	GABBR1	TRPV1	GRIA1	DLG1	PPP1R9A	GRIN2B	APP	GRIN2A	CALD1
positive regulation of GTPase activity	143	150	5.15773	1.25e-07	2.4e-05	0	GMIP	DOCK7	AMPH	PLCB1	TBC1D10B	ELMOD1	FZD10	CHN2	DOCK4	ABR	VAV3	RGS22	RGS12	RASGRF1	RGS4	RGS7	ARHGEF7	SOS1	DOCK1	RASGRP3	RGS6	ARHGAP1	AXIN2	LRRK2	RABGAP1	PIP5K1A	CD40	RAP1GAP	PKP4	ARHGAP26	RHOG	GRHL3	RGS19	ERBB2	ARHGAP15	RGS5	S1PR1	SYDE1	CCR7	ARAP3	RGS21	WNT11	SYDE2
lipid localization	157	168	5.14819	1.32e-07	2.42e-05	0	APOA5	APOB	CETP	ANGPTL3	ABCA1	OSBPL6	SLC27A4	APOA2	APOA1	(APOA4)	(APOC3)	OSBPL10	LDLRAP1	ACACB	PLA2G4A	ATP10A	OSBPL11	COL4A3BP	ABCG1	ATP10B	ATP8B1	CLU	ABCG5	(ABCG8)	LHCGR	APOL6	VPS4B	SORL1	ATP11A	OSBP	APOL1	PLA2G1B	ABCA4	DGAT1	VLDLR	P2RX7	ATP8A1	STX12	NPC1	INHBA	OSBP2	ATP9A	APOL2
cognition	153	162	5.11033	1.61e-07	2.85e-05	0	AMPH	NRXN1	PLCB1	PARK2	MUSK	ADCY1	GRM7	VDAC1	NTRK2	HTT	CHL1	GRM4	RASGRF1	ARC	FOS	SHANK3	SHANK1	CNTN2	TAC1	ATXN1	TTC8	SERPINF1	NETO1	TMOD2	TNR	ITGA8	SGK1	PRKCG	DBH	VLDLR	BCHE	OXTR	ADCY8	CHD7	FOSL1	CHRNA7	GRIA1	TUSC3	GRIN2B	GLP1R	APP	GRIN2A	HRAS
lipid transport	142	153	5.098	1.72e-07	2.94e-05	0	APOA5	APOB	CETP	ABCA1	OSBPL6	SLC27A4	APOA2	APOA1	(APOA4)	(APOC3)	OSBPL10	LDLRAP1	ACACB	PLA2G4A	ATP10A	OSBPL11	COL4A3BP	ABCG1	ATP10B	ATP8B1	CLU	ABCG5	(ABCG8)	LHCGR	APOL6	VPS4B	SORL1	ATP11A	OSBP	APOL1	PLA2G1B	ABCA4	VLDLR	P2RX7	ATP8A1	STX12	NPC1	INHBA	OSBP2	ATP9A	APOL2	SCARB1	ABCA12
glycosaminoglycan binding	165	177	5.09294	1.76e-07	2.94e-05	0	NCAN	HAPLN4	FN1	APOA5	APOB	THBS4	COL23A1	VCAN	TGFBR3	SLIT2	FGF2	APLP1	FGF7	RPL22	FGF14	TGFBR2	VIT	COL5A1	CHRD	SPOCK3	STAB2	COL13A1	NAV2	SERPIND1	SELL	SHH	ADAMTS8	CXCL6	ZNF207	CHODL	LTBP2	EGFLAM	SELP	RSPO2	TNXB	COL25A1	PGLYRP3	EPYC	ADAMTS3	APP	PF4V1	PODXL2	SERPINE2
lipoprotein particle receptor binding	18	19	5.09289	1.76e-07	2.94e-05	0	APOA5	APOB	PCSK9	APOA2	APOA1	(APOC3)	LDLRAP1	SYT1	MESDC2	RELN	DKK1	LRP1	HSP90B1	DNAJA1	LRPAP1	LANCL1	APOE	SNX17	MMP13
extracellular matrix part	176	189	5.08774	1.81e-07	2.94e-05	0	THBS4	COL24A1	COL23A1	COL16A1	COL11A2	SCARA3	USH2A	APLP1	FRAS1	FREM2	ITGB1	COL27A1	NTN4	C1QL1	COL22A1	C1QB	(C1QC)	RUNX1	TGFBI	GLDN	COL5A1	LOXL2	FBN2	ENTPD1	SLC1A3	COL15A1	PTPRZ1	LAD1	COL13A1	TNR	COL18A1	COL6A5	COL6A6	LAMB3	EMID2	C1QA	FBLN5	THSD4	EGFLAM	COL8A1	LAMA1	COL1A1	LAMA5
regulation of neuron projection development	186	194	5.0433	2.29e-07	3.43e-05	0	ARHGDIA	PRKD1	ABL2	CDH4	CACNA1A	ROBO2	SLIT2	GFAP	LPAR1	DSCAM	NTRK2	KALRN	NEDD4	PTPRD	ITGB1	AMIGO1	LRRC4C	SHANK3	TIAM1	DAB1	FXN	LRP8	PTPRO	CNTN2	CAMK2B	SRCIN1	RELN	TNIK	YWHAH	CDK5R1	RUFY3	XYLT1	NRCAM	LRRK2	POU3F2	SLIT1	RAP2A	RNF6	TNR	DCC	EFNA1	CCDC88A	RTN4
dendrite development	48	56	5.01307	2.68e-07	3.89e-05	0	CELSR2	CTNNA2	CACNA1A	DSCAM	EPHB1	SHANK3	PRKG1	SHANK1	DAB1	DCLK1	RELN	SDC2	APP	PICALM	EPHA5	CHAT	GRIN3A	FAS	EPHB2	PTEN	TRAPPC4	KLHL1	TULP1	SCARF1	MAP2	KLF7	IGSF9	SYNGAP1	GHRL	SS18L1	ABI2	LST1	STRN	MAP1B	EPHB3	BBS4	SLC11A2	MINK1	CDK5	SRGAP2	BMP7	FEZF2	PAK1
regulation of lipase activity	102	107	4.98784	3.05e-07	4.3e-05	0	LPAR2	APOA5	ANGPTL3	ITPR2	APOA2	ADCY1	LPAR1	ADCY5	APOA4	(APOC3)	PRKCE	FGF2	ADCY2	MAGI2	SELE	PLA2R1	ITPR3	MS4A2	ITPR1	ADCY7	PRKCG	PLA2G1B	EGFR	PDGFRA	PRKCA	FKBP1A	ADRA1A	ADCY9	ADCY8	ADCYAP1R1	FGFR3	PDE1C	GPIHBP1	CYR61	CALCR	ANG	FGFR2	POR	ANGPTL4	LMF1	AKAP6	PPT1	NGF
pattern binding	184	198	4.96953	3.36e-07	4.6e-05	0	NCAN	HAPLN4	FN1	APOA5	APOB	THBS4	COL23A1	VCAN	TGFBR3	SLIT2	FGF2	APLP1	FGF7	RPL22	FGF14	TGFBR2	VIT	COL5A1	CHRD	SPOCK3	FIBCD1	STAB2	COL13A1	NAV2	SERPIND1	SELL	SHH	ADAMTS8	CXCL6	ZNF207	CHODL	EPM2A	LTBP2	EGFLAM	SELP	GPCPD1	RSPO2	TNXB	COL25A1	PGLYRP3	EPYC	ADAMTS3	APP
polysaccharide binding	184	198	4.96953	3.36e-07	4.6e-05	0	NCAN	HAPLN4	FN1	APOA5	APOB	THBS4	COL23A1	VCAN	TGFBR3	SLIT2	FGF2	APLP1	FGF7	RPL22	FGF14	TGFBR2	VIT	COL5A1	CHRD	SPOCK3	FIBCD1	STAB2	COL13A1	NAV2	SERPIND1	SELL	SHH	ADAMTS8	CXCL6	ZNF207	CHODL	EPM2A	LTBP2	EGFLAM	SELP	GPCPD1	RSPO2	TNXB	COL25A1	PGLYRP3	EPYC	ADAMTS3	APP
ion channel complex	183	196	4.96125	3.5e-07	4.6e-05	0	KCNQ5	KCNMA1	KCNJ3	CACNG2	CLCN2	CACNA1S	CACNA1A	GABRG3	CATSPER1	KCNA6	CACNG3	KCNQ1	GABRA2	KCNE1	ANO2	CACNB2	KCNJ5	KCNV2	CNTN2	CNTNAP2	SCN10A	ANO3	KCNK6	KCNJ1	KCND3	KCNT1	CACNA2D1	CLIC4	CACNG7	KCNMB3	GLRA3	BEST1	KCNH1	CHRNA7	KCNMB2	KCNB2	KCNN1	KCNJ6	KCNC2	PEX5L	CACNB4	CACNA1I	CACNG6
lipoprotein metabolic process	88	95	4.96062	3.51e-07	4.6e-05	0	APOA5	APOB	CETP	ABCA1	PLAUR	PCSK9	P4HB	NMT1	HHAT	APOA2	APOA1	(APOA4)	(APOC3)	ABCG1	APOL6	PIGL	ZDHHC17	ALG9	PGAP2	APOL1	ZDHHC21	MBOAT4	MAP6D1	CUBN	APOL2	SCARB1	PPARA	LDLR	NMT2	ATM	OLR1	PIGZ	ZDHHC7	ZDHHC2	PIGQ	PIGN	PIGY	PPT1	ZDHHC3	CWH43	PIGB	APOL4	LPA
postsynaptic density	101	111	4.95331	3.65e-07	4.6e-05	0	PSD3	SNAP91	GRM1	DLGAP1	DLG2	MAGI2	ARC	GRIA4	ERBB4	SHANK3	SHANK1	SHANK2	EXOC4	GRID2	SRCIN1	SYNDIG1	CDK5R1	AXIN2	ANKS1B	PLCB4	CABP1	NETO1	SYNPO	DLGAP2	NCOA2	GRIA1	DLG1	GRIN2B	GRIN2A	CALD1	GRM3	DNM3	PJA2	NLGN1	CHRM1	DISC1	GRIN3A	SPOCK1	DTNBP1	CTNND2	ARHGAP32	P2RY1	CHRNA3
dendritic spine head	101	111	4.95331	3.65e-07	4.6e-05	0	PSD3	SNAP91	GRM1	DLGAP1	DLG2	MAGI2	ARC	GRIA4	ERBB4	SHANK3	SHANK1	SHANK2	EXOC4	GRID2	SRCIN1	SYNDIG1	CDK5R1	AXIN2	ANKS1B	PLCB4	CABP1	NETO1	SYNPO	DLGAP2	NCOA2	GRIA1	DLG1	GRIN2B	GRIN2A	CALD1	GRM3	DNM3	PJA2	NLGN1	CHRM1	DISC1	GRIN3A	SPOCK1	DTNBP1	CTNND2	ARHGAP32	P2RY1	CHRNA3
ligand-gated ion channel activity	123	137	4.94251	3.86e-07	4.6e-05	0	KCNQ5	ORAI1	ITPR2	RYR3	KCNJ3	TRPC6	GRID1	GABRG3	ASIC2	HTR3A	JPH2	KCNJ12	P2RX5	GABRA2	GRIA4	HTR3B	CLCA2	KCNJ5	CYTH3	KCNJ15	ITPR3	GRID2	KCNK6	KCNJ1	ITPR1	HTR3C	(HTR3D)	GLRA3	FKBP1A	P2RX7	CHRNA7	GRIN2D	GRIA1	GRIK2	GRIN2B	KCNJ6	GRIN2A	PEX5L	KCNH7	CFTR	CHRNA5	TRPC3	GRIK3
ligand-gated channel activity	123	137	4.94251	3.86e-07	4.6e-05	0	KCNQ5	ORAI1	ITPR2	RYR3	KCNJ3	TRPC6	GRID1	GABRG3	ASIC2	HTR3A	JPH2	KCNJ12	P2RX5	GABRA2	GRIA4	HTR3B	CLCA2	KCNJ5	CYTH3	KCNJ15	ITPR3	GRID2	KCNK6	KCNJ1	ITPR1	HTR3C	(HTR3D)	GLRA3	FKBP1A	P2RX7	CHRNA7	GRIN2D	GRIA1	GRIK2	GRIN2B	KCNJ6	GRIN2A	PEX5L	KCNH7	CFTR	CHRNA5	TRPC3	GRIK3
regulation of synapse organization	39	43	4.89577	4.9e-07	5.46e-05	0	NCAN	NRXN1	CTNNA2	MUSK	ROBO2	ASIC2	EPHB1	ARHGEF15	SHANK3	CAMK2B	RELN	SYNDIG1	LRRC4B	SLIT1	OXTR	NLGN1	DMPK	EPHB2	ADNP	CHRNB2	GHSR	GHRL	PDLIM5	WNT7A	PVRL1	CAMK1	THBS2	AGRN	WNT5A	SNAP25	EPHB3	NLGN2	CDC20	PTK2	KLK8	BDNF	OXT	UBE2V2	NEUROD2	(ANAPC2)	(CSPG3 variant protein)	(FRMPD4)	(NLGN3)
regulation of cell morphogenesis involved in differentiation	165	172	4.89315	4.96e-07	5.46e-05	0	ARHGDIA	PAX2	CDH4	CACNA1A	TGFBR3	ROBO2	SLIT2	DSCAM	NTRK2	NEDD4	PTPRD	AMIGO1	LRRC4C	TTC3	SHANK3	TIAM1	DAB1	FXN	LRP8	PTPRO	CNTN2	CAMK2B	SRCIN1	RELN	TNIK	YWHAH	CDK5R1	RUFY3	AXIN2	XYLT1	NRCAM	LRRK2	POU3F2	SLIT1	RAP2A	RNF6	TNR	DCC	EFNA1	GDNF	TGFB1	RTN4	COL1A1
cation channel complex	117	123	4.8854	5.16e-07	5.5e-05	0	KCNQ5	KCNMA1	KCNJ3	CACNG2	CACNA1S	CACNA1A	CATSPER1	KCNA6	CACNG3	KCNQ1	KCNE1	CACNB2	KCNJ5	KCNV2	CNTN2	CNTNAP2	SCN10A	KCNK6	KCNJ1	KCND3	KCNT1	CACNA2D1	CACNG7	KCNMB3	KCNH1	KCNMB2	KCNB2	KCNN1	KCNJ6	KCNC2	PEX5L	CACNB4	CACNA1I	CACNG6	KCNA1	CACNA1D	KCNQ3	KCNK1	SCN2B	KCNJ16	KCNG3	RYR2	SESTD1
lipid transporter activity	59	64	4.88005	5.3e-07	5.53e-05	0	APOB	CETP	ATP8A2	ABCA1	SLC27A4	APOA2	ATP8B4	APOA1	(APOA4)	ATP10A	PITPNC1	ABCG1	ATP10B	ATP8B1	ABCG5	(ABCG8)	APOL6	ATP11A	PLEKHA8P1	PLSCR4	ABCA4	STAR	PITPNB	ATP8A1	NPC1	ATP9A	ATP10D	PITPNA	ATP8B2	APOD	ABCG4	ATP9B	FABP1	PLEKHA8	PITPNM1	SLCO2A1	FABP2	PLSCR1	PITPNM3	APOL3	APOM	SLC27A1	MTTP
GTPase binding	135	148	4.82789	6.9e-07	7.04e-05	0	DOCK7	DOCK6	ABCA1	EXPH5	PTPRN	DOCK4	MYRIP	RIN3	PLCE1	RAB3D	EXOC2	RIMS2	DOCK1	RASGRP3	DMXL2	KCTD13	LRRK2	RAP1GAP	GOLGA4	DOCK8	RPH3A	FMNL2	DAAM2	SRGAP1	RAB11FIP3	DOCK10	RHOH	GGA2	DOCK2	GOLGA5	DAAM1	SYTL3	ADCYAP1R1	TRIOBP	DENND5A	PEX5L	MAPKAP1	DOCK9	SGSM3	FGD5	RAP1B	FMNL1	GNB1
learning	80	83	4.81684	7.29e-07	7.28e-05	0	AMPH	NRXN1	PLCB1	PARK2	GRM7	VDAC1	NTRK2	HTT	GRM4	ARC	FOS	SHANK3	SHANK1	CNTN2	TAC1	ATXN1	NETO1	TNR	DBH	BCHE	FOSL1	GRIN2B	GLP1R	APP	GRIN2A	HRAS	SYNJ1	KRAS	FOXB1	NRAS	JUN	EPHB2	HMGCR	CRHR1	CTNND2	STRA6	FOXP2	ATP1A3	TANC1	RIC8A	GRM5	PPT1	SLC24A2
regulation of transporter activity	107	110	4.81432	7.39e-07	7.28e-05	0	NRXN1	CACNG2	CACNA1S	CACNA1A	APOA2	CAMK2D	TRPC6	OPRD1	STIM2	JPH2	CACNG3	MLL	CACNB2	SHANK3	SHANK1	TMEM66	AHCYL1	PKD2L1	RELN	YWHAH	CAV3	SGK1	CACNA2D1	CACNG7	FKBP1A	OPRM1	GLP1R	RANGRF	CACNB4	CACNA1I	WWP2	MYO5A	CACNG6	NLGN1	CACNA1D	DAPK1	CNIH3	INSR	SCN2B	PON1	STIM1	SESTD1	CCKAR
endocytic vesicle	119	131	4.79875	7.98e-07	7.65e-05	0	LPAR2	APOB	ABCA1	NRXN1	CACNG2	MTSS1	CAMK2D	LPAR1	TLR1	APOA1	LDLRAP1	IGF2R	ANXA3	CACNG3	HLA-B	SYT1	GRIA4	EHD3	CAMK2B	ANXA11	RAB11FIP1	MYO1E	ITSN1	TLR6	AP2A2	EGFR	CD207	STX12	HLA-G	CUBN	GRIA1	TAP1	(TAP2)	GLP1R	PICALM	RAB5A	LDLR	O3FAR1	NOSTRIN	DPP4	RALA	EPN2	SYT2
regulation of ion transmembrane transport	101	104	4.7695	9.23e-07	8.68e-05	0	NRXN1	CACNG2	CACNA1S	CACNA1A	CAMK2D	TRPC6	OPRD1	STIM2	ASIC2	EGF	JPH2	CACNG3	CACNB2	SHANK3	SHANK1	TMEM66	AHCYL1	PKD2L1	CRBN	RELN	YWHAH	CAV3	CACNA2D1	CACNG7	FKBP1A	OPRM1	GLP1R	RANGRF	CACNB4	CACNA1I	MYO5A	CACNG6	PDGFB	NLGN1	CACNA1D	DAPK1	CNIH3	SCN2B	STIM1	SESTD1	CCKAR	EFCAB4B	CACNG4
regulation of vesicle-mediated transport	196	206	4.76708	9.35e-07	8.68e-05	0	APOA5	AMPH	SYT9	PRKD1	ABL2	EXPH5	CADPS	PCSK9	PLCB1	HIP1	CACNA1A	FCER1G	SNAP91	APOC3	ABR	LDLRAP1	CDH13	FGF2	PLA2G4A	RAB3D	MAGI2	ITGB1	SYT1	SELE	FGR	SLC30A8	REST	MS4A2	HMOX1	SERPINA10	RAB3C	TGFB1	RAB27A	AAK1	SPACA3	MAPK1	CALY	SCARB1	PICALM	RAB5A	ADORA2B	MAPK3	SYNJ1
learning or memory	142	148	4.74303	1.05e-06	9.52e-05	0	AMPH	NRXN1	PLCB1	PARK2	MUSK	ADCY1	GRM7	VDAC1	NTRK2	HTT	GRM4	RASGRF1	ARC	FOS	SHANK3	SHANK1	CNTN2	TAC1	ATXN1	SERPINF1	NETO1	TMOD2	TNR	ITGA8	SGK1	PRKCG	DBH	VLDLR	BCHE	OXTR	ADCY8	FOSL1	CHRNA7	GRIA1	GRIN2B	GLP1R	APP	GRIN2A	HRAS	NTAN1	SYNJ1	PJA2	KRAS
regulation of plasma lipoprotein particle levels	36	39	4.72329	1.16e-06	0.000103	0	APOA5	APOB	CETP	ABCA1	APOA2	APOA1	(APOA4)	(APOC3)	LDLRAP1	ABCG1	HMOX1	DGAT1	VLDLR	SCARB1	LDLR	LIPC	MSR1	LMF1	CD36	AGTR1	SOAT1	LCAT	LRP6	AGT	SOAT2	EHD1	PLA2G7	APOM	MPO	LIPG	ABCA5	ADIPOQ	LPL	PLA2G2A	APOC1	APOE	APOC2	DGAT2	(LA16c-360B4.1)
hyaluronic acid binding	18	21	4.68681	1.39e-06	0.000121	0	NCAN	HAPLN4	VCAN	STAB2	CHODL	CD44	SUSD5	HAPLN1	C6orf15	IMPG2	LYVE1	LAYN	BCAN	HMMR	HYAL2	TNFAIP6	STAB1	HAPLN2	(ACAN)	(CSPG3 variant protein)	(HAPLN3)
protein-lipid complex subunit organization	25	27	4.6767	1.46e-06	0.000125	0	APOA5	APOB	CETP	ABCA1	APOA2	APOA1	(APOA4)	(APOC3)	ABCG1	DGAT1	SCARB1	LIPC	AGTR1	SOAT1	LCAT	AGT	SOAT2	PLA2G7	APOM	MPO	LIPG	ABCA5	LPL	PLA2G2A	APOC1	APOE	APOC2
plasma lipoprotein particle organization	25	27	4.6767	1.46e-06	0.000125	0	APOA5	APOB	CETP	ABCA1	APOA2	APOA1	(APOA4)	(APOC3)	ABCG1	DGAT1	SCARB1	LIPC	AGTR1	SOAT1	LCAT	AGT	SOAT2	PLA2G7	APOM	MPO	LIPG	ABCA5	LPL	PLA2G2A	APOC1	APOE	APOC2
regulation of ion transmembrane transporter activity	89	92	4.67389	1.48e-06	0.000125	0	NRXN1	CACNG2	CACNA1S	CACNA1A	CAMK2D	TRPC6	OPRD1	STIM2	JPH2	CACNG3	CACNB2	SHANK3	SHANK1	TMEM66	AHCYL1	PKD2L1	RELN	YWHAH	CAV3	CACNA2D1	CACNG7	FKBP1A	OPRM1	GLP1R	RANGRF	CACNB4	CACNA1I	MYO5A	CACNG6	NLGN1	CACNA1D	DAPK1	CNIH3	SCN2B	STIM1	SESTD1	CCKAR	EFCAB4B	CACNG4	ADRB2	NCS1	RHOC	CNIH2
presynaptic membrane	43	47	4.64659	1.69e-06	0.000137	0	NRXN1	ERC2	GRM7	SNAP91	GRM1	GRM8	SYT1	UNC13C	RIMS2	LRRC4B	KCTD16	SLC1A2	FOSL1	GRIK2	GRIN2B	PICALM	GRIN2A	GRM3	GRIK4	KCTD8	RIMS1	GRIK1	ERC1	PCDH8	SNCAIP	ADORA1	SCRIB	PDE2A	FBXO45	CAMK2A	UNC13A	ACHE	ZNRF2	2014-09-03	GRIA2	DENND1A	KCTD12	ADORA2A	NPTN	GABRA6	GRM2	PICK1	GAD2
establishment of chromosome localization	21	21	4.6297	1.83e-06	0.000146	0	PSRC1	NDE1	CDC23	DLGAP5	ZW10	RRS1	BRCA2	FMN2	PINX1	RB1	CCNB1	BIRC5	CENPF	MLH1	CENPE	KIF18A	CHAMP1	SPICE1	SEH1L	CDCA5	CCDC99
chromosome localization	21	21	4.6297	1.83e-06	0.000146	0	PSRC1	NDE1	CDC23	DLGAP5	ZW10	RRS1	BRCA2	FMN2	PINX1	RB1	CCNB1	BIRC5	CENPF	MLH1	CENPE	KIF18A	CHAMP1	SPICE1	SEH1L	CDCA5	CCDC99
sterol transport	38	41	4.60458	2.07e-06	0.00016	0	APOB	CETP	ABCA1	APOA2	APOA1	(APOA4)	(APOC3)	LDLRAP1	ABCG1	CLU	ABCG5	(ABCG8)	VPS4B	STX12	NPC1	SCARB1	LDLR	CFTR	LIPC	OSBPL5	MSR1	CD36	ABCG4	NPC1L1	SOAT1	LCAT	LRP6	SOAT2	PNLIP	CAV1	APOM	ARV1	AKR1C1	LIPG	ABCA5	APOC1	APOE	HNF1A	CEL	APOC2	NPC2
cholesterol transport	38	41	4.60458	2.07e-06	0.00016	0	APOB	CETP	ABCA1	APOA2	APOA1	(APOA4)	(APOC3)	LDLRAP1	ABCG1	CLU	ABCG5	(ABCG8)	VPS4B	STX12	NPC1	SCARB1	LDLR	CFTR	LIPC	OSBPL5	MSR1	CD36	ABCG4	NPC1L1	SOAT1	LCAT	LRP6	SOAT2	PNLIP	CAV1	APOM	ARV1	AKR1C1	LIPG	ABCA5	APOC1	APOE	HNF1A	CEL	APOC2	NPC2
phosphatidylcholine binding	10	11	4.601	2.1e-06	0.00016	0	APOA5	CETP	APOA2	APOA4	ALDOB	SESTD1	SERPINA5	APOC1	GPR12	PCTP	(GPR119)
phospholipid-translocating ATPase activity	14	15	4.55087	2.67e-06	0.000197	0	ATP8A2	ATP8B4	ATP10A	ATP10B	ATP8B1	ATP11A	ABCA4	ATP8A1	ATP9A	ATP10D	ATP8B2	ATP9B	ATP8B3	ATP11B	(ATP11C)
integrin-mediated signaling pathway	71	72	4.54334	2.77e-06	0.000201	0	ANGPTL3	PRKD1	ITGAL	ITGBL1	COL16A1	FCER1G	TYROBP	NEDD9	ITGAE	ITGB1	ITGB6	FGR	ADAM28	DOCK1	CIB2	ITGA8	PXN	ADAMTS13	VAV1	ITGA4	LAMA5	PRAM1	ERBB2IP	ITGA2	ITGB2	ITGB8	ITGA11	ITGA1	ADAM10	ITGAM	ADAM11	MYH9	SYK	ITGB3	ITGA3	ADAM9	PTK2B	ITGAX	ITGA7	CUL3	CTGF	ITGB5	ADAMTS18
telencephalon development	147	154	4.52492	3.02e-06	0.000216	0	PLCB1	ROBO2	SLIT2	NDE1	CCDC85C	NTRK2	HTT	ANXA3	MYH10	GLI3	CYP19A1	ERBB4	SHANK3	DAB1	LRP8	TACC2	CNTN2	CNTNAP2	CDON	EXT1	RELN	CDK5R1	LRRK2	POU3F2	SLIT1	SLIT3	EMX2	TNR	SHH	RTN4	EGFR	SLC1A2	VLDLR	OXTR	LHX6	TACC1	NUMB	AGTPBP1	SRD5A1	HSD17B3	GRIN2B	NCOR2	GRIN2A
locomotory behavior	136	138	4.48842	3.59e-06	0.000253	0	PARK2	CACNA1A	PCDH15	ADCY5	DSCAM	GRM1	PRKCE	OPRD1	HTT	MCOLN3	CHL1	ADAM22	SLC6A3	ABAT	C1QL1	GAA	SHANK3	DAB1	FXN	NRG1	ANKH	CNTN2	ATXN1	QRFP	TNR	NAV2	GDNF	CDH23	DBH	TSHR	CHD7	HIPK2	NPAS3	NPC1	OPRM1	GRIN2D	APP	MYO5A	PBX3	NTAN1	CHAT	NPAS2	NOVA1
mitotic sister chromatid segregation	45	47	4.48001	3.73e-06	0.000259	0	PSRC1	MAU2	PHF13	GSG2	CDC23	DLGAP5	ZW10	RRS1	NCAPD2	KIFC1	AKAP8	TTN	NCAPD3	PINX1	MAD2L1	SMC2	RB1	DIS3L2	CCNB1	INO80	ESPL1	NIPBL	NEK2	KIF25	BUB3	NDC80	DDX11	CENPE	TEX14	PDS5B	PAPD7	KIF18A	CHMP1A	CHAMP1	NCAPH	SMC4	NUSAP1	ZWINT	NCAPG	SEH1L	POGZ	SPAG5	DSCC1
establishment of cell polarity	47	49	4.47956	3.74e-06	0.000259	0	DOCK7	FERMT1	NDE1	BRSK1	HTT	KIF26B	MPP7	EPHB1	FBF1	CENPA	EXOC4	ZW10	SHH	EYA1	CDK5RAP2	LAMA1	DOCK2	PARD3	CCR7	JAM3	PAFAH1B1	MYH9	SCRIB	BRSK2	PRKCZ	PTK7	WEE1	INSC	PRKCI	WNT7A	NUMA1	FOXJ1	FOXF1	RAB11FIP2	MAP1B	GPSM2	MARK2	NDC80	ARHGEF11	SDCCAG8	CCL21	ARHGEF2	DYNLT1
positive regulation of lipase activity	80	83	4.46583	3.99e-06	0.000269	0	LPAR2	APOA5	ITPR2	ADCY1	LPAR1	ADCY5	APOA4	PRKCE	FGF2	ADCY2	SELE	ITPR3	MS4A2	ITPR1	ADCY7	PRKCG	PLA2G1B	EGFR	PDGFRA	PRKCA	ADRA1A	ADCY9	ADCY8	ADCYAP1R1	FGFR3	PDE1C	GPIHBP1	CYR61	CALCR	ANG	FGFR2	LMF1	NGF	CAMK4	PDGFRB	DLC1	NR1H3	AGTR1	PLCG1	FLT1	ITK	ADCY6	PRKACG
regulation of phospholipase activity	79	81	4.45749	4.15e-06	0.000276	0	LPAR2	ANGPTL3	ITPR2	ADCY1	LPAR1	ADCY5	PRKCE	FGF2	ADCY2	SELE	PLA2R1	ITPR3	MS4A2	ITPR1	ADCY7	PRKCG	PLA2G1B	EGFR	PDGFRA	PRKCA	ADRA1A	ADCY9	ADCY8	ADCYAP1R1	FGFR3	PDE1C	CYR61	CALCR	ANG	FGFR2	PPT1	NGF	CAMK4	PDGFRB	DLC1	AGTR1	PLCG1	BICD1	FLT1	SNCA	ITK	ADCY6	PRKACG
regulation of transmembrane transporter activity	94	97	4.39357	5.58e-06	0.000366	0	NRXN1	CACNG2	CACNA1S	CACNA1A	CAMK2D	TRPC6	OPRD1	STIM2	JPH2	CACNG3	CACNB2	SHANK3	SHANK1	TMEM66	AHCYL1	PKD2L1	RELN	YWHAH	CAV3	CACNA2D1	CACNG7	FKBP1A	OPRM1	GLP1R	RANGRF	CACNB4	CACNA1I	MYO5A	CACNG6	NLGN1	CACNA1D	DAPK1	CNIH3	SCN2B	STIM1	SESTD1	CCKAR	EFCAB4B	CACNG4	ADRB2	BCL2	NCS1	RHOC
phospholipid transport	28	32	4.374	6.1e-06	0.000395	0	CETP	ABCA1	APOA2	APOA1	(APOA4)	(APOC3)	ATP10A	ABCG1	ATP10B	ATP8B1	ABCG8	ATP11A	ABCA4	P2RX7	ATP8A1	ATP9A	SCARB1	LDLR	ATP10D	PITPNA	ATP9B	PLA2G10	APOC1	APOE	ATP8B3	KCNN4	APOC2	ATP11B	NPC2	PCTP	(ABCA7)	(ATP11C)
glutamate receptor activity	24	26	4.37375	6.11e-06	0.000395	0	GRM7	GRM1	GRM8	GRID1	GRM4	GRIA4	GRID2	GRIN2D	GRIA1	GRIK2	GRIN2B	GRIN2A	GRM3	GRIK3	GRIN3A	GRIK4	GRIK1	GRM5	GRIN2C	GRM6	GRIA2	GRIK5	GRM2	GRIN3B	(GRIA3)	(GRIN1)
integral to Golgi membrane	45	48	4.3586	6.54e-06	0.000413	0	ABO	ST6GALNAC3	LARGE	SGMS2	ST8SIA5	A4GALT	ST3GAL4	PCSK7	ST3GAL3	GALNT2	CSGALNACT1	ST3GAL1	ST8SIA1	SGMS1	CUX1	ST3GAL5	ST6GALNAC2	B4GALNT2	MAN1C1	BET1L	RER1	FUT2	ST8SIA6	ST6GAL1	ST6GAL2	ACER2	ST3GAL2	ST6GALNAC5	ST6GALNAC4	(ST6GALNAC6)	ENTPD4	B3GNT1	ACER3	ST6GALNAC1	QSOX1	ST8SIA4	LFNG	CHST12	ST3GAL6	MFNG	B4GALNT1	ST8SIA3	SLC39A13
neuromuscular junction	40	43	4.34452	6.98e-06	0.000434	0	THBS4	CAMK2D	MUSK	HDAC4	PDZRN3	MYH10	ITGB1	NRG1	EPHA7	CDK5R1	CAV3	RAPSN	P2RX7	NEFM	DLG1	APP	SERPINE2	SPOCK1	SYNC	F2R	PRKCQ	PSEN2	MYH9	AKAP1	KCNC4	UTRN	EPHA4	CHRNA1	SV2A	DOK7	ACHE	PSEN1	CDH15	DES	CDK5	DNAJA3	CXADR	KCNC3	PRKAR1A	SYNGR3	(COL4A5)	(EFNA2)	(PRKACA)
induction of apoptosis by extracellular signals	112	121	4.33774	7.2e-06	0.000442	0	NDUFA13	PLEKHG5	ITGB3BP	ABR	VAV3	KALRN	MCF2L	TRIO	PDCD6	RASGRF1	TIAM1	ARHGEF7	BID	SOS1	CAMK2B	MAPK9	TNFSF12	PLEKHG2	MAPK8	TNFSF10	CD5	ITSN1	CRADD	VAV1	PRKCA	ARHGEF3	NGEF	MAP3K5	NGFR	ARHGEF12	TNFRSF10B	YWHAE	DAPK1	TRAF2	FAS	RAC1	RASGRF2	PTH	PREX1	TNFRSF1A	SQSTM1	ADORA1	NGF
plasma lipoprotein particle	32	37	4.30973	8.17e-06	0.000496	0	APOA5	APOB	CETP	APOA2	APOA1	(APOA4)	(APOC3)	CLU	SORL1	APOL1	VLDLR	HPR	LDLR	LIPC	GPIHBP1	PON1	SAA2	MSR1	LPA	LCAT	SAA1	PLA2G7	APOM	LSR	HDLBP	APOH	APOBR	APOF	SAA4	LPL	PCYOX1	APOC1	APOE	APOC2	(APOC4)	(APOO)	(SELS)
regulation of phospholipase C activity	63	65	4.29435	8.76e-06	0.000525	0	LPAR2	ITPR2	ADCY1	LPAR1	ADCY5	PRKCE	FGF2	ADCY2	SELE	ITPR3	MS4A2	ITPR1	ADCY7	PRKCG	EGFR	PDGFRA	PRKCA	ADRA1A	ADCY9	ADCY8	ADCYAP1R1	PDE1C	CALCR	ANG	NGF	CAMK4	PDGFRB	DLC1	PLCG1	BICD1	FLT1	ITK	ADCY6	PRKACG	ADCY3	NMUR1	PLCB2	PRKACB	C5AR1	AGT	PDE1A	PRKAR2B	PRKCD
receptor complex	156	162	4.29411	8.77e-06	0.000525	0	ITGAL	ITGBL1	CACNG2	TLR1	LRP5	ITGAE	CACNG3	TRIL	ITGB1	PLXNA2	CD74	GRIA4	ITGB6	PLXNA4	SHANK1	TGFBR2	AHR	SHANK2	GRID2	LHCGR	ADRB3	ITGA8	CD40	ACVR1	SORBS1	TLR6	CACNG7	OSMR	LIME1	BIRC2	CHRNA7	ITGA4	GRIN2D	GRIA1	ERBB2	GRIK2	GRIN2B	BCL10	GRIN2A	CHRNA5	BMPR1B	CNIH3	TRAF2
positive regulation of phospholipase C activity	62	64	4.28688	9.06e-06	0.00053	0	LPAR2	ITPR2	ADCY1	LPAR1	ADCY5	PRKCE	FGF2	ADCY2	SELE	ITPR3	MS4A2	ITPR1	ADCY7	PRKCG	EGFR	PDGFRA	PRKCA	ADRA1A	ADCY9	ADCY8	ADCYAP1R1	PDE1C	CALCR	ANG	NGF	CAMK4	PDGFRB	DLC1	PLCG1	FLT1	ITK	ADCY6	PRKACG	ADCY3	NMUR1	PLCB2	PRKACB	C5AR1	AGT	PDE1A	PRKAR2B	PRKCD	KIT
cell differentiation involved in kidney development	28	30	4.25297	1.05e-05	0.000609	0	PAX2	BASP1	TSHZ3	MTSS1	ACTA2	CD34	MAGI2	GLI3	PTPRO	NPHS1	MYO1E	FOXC2	PDGFB	PROM1	PTCH1	PODXL	MEF2C	OSR1	NPHS2	STAT1	TCF21	WNT4	LGR4	BMP4	POU3F3	WT1	HES1	LAMB2	(CD24)	(IQGAP1)
receptor signaling complex scaffold activity	18	19	4.23871	1.12e-05	0.000641	0	NCK1	LDLRAP1	MAGI2	SHANK3	G3BP2	SHANK1	SHANK2	NCK2	ROPN1B	GRIP1	DLG5	MMS19	DEDD2	CD3G	CARD10	CD3E	RGS14	NUP62	(HOMER2)
cerebral cortex development	63	65	4.21557	1.25e-05	0.000702	0	PLCB1	SLIT2	NDE1	CCDC85C	NTRK2	GLI3	DAB1	LRP8	TACC2	CNTNAP2	CDON	RELN	CDK5R1	POU3F2	EMX2	RTN4	EGFR	VLDLR	LHX6	TACC1	SRD5A1	GRIN2B	GRIN2A	YWHAE	PAFAH1B1	TACC3	GNG12	FOXP2	DICER1	MKKS	ROBO1	NDEL1	NPY	HIF1A	PEX5	ATOH1	PTPRS	LRP6	ASCL1	ATG7	PEX13	CX3CR1	BBS2
protein-lipid complex	33	38	4.21476	1.25e-05	0.000702	0	APOA5	APOB	CETP	APOA2	APOA1	(APOA4)	(APOC3)	CLU	SORL1	APOL1	VLDLR	HPR	LDLR	LIPC	GPIHBP1	PON1	SAA2	MSR1	LPA	LCAT	SAA1	PLA2G7	PEX3	APOM	LSR	HDLBP	APOH	APOBR	APOF	SAA4	LPL	PCYOX1	APOC1	APOE	APOC2	(APOC4)	(APOO)	(SELS)
actin filament binding	66	71	4.21419	1.25e-05	0.000702	0	ADD2	ABL2	GAS7	MYH10	FSCN3	SPTB	PKNOX2	MYL4	SPTA1	MYO5C	MYO1E	ADD1	VIL1	SVIL	EGFR	MYO10	CORO2A	LASP1	LRPPRC	MYO5A	MYO16	TTN	MYO7A	CORO1C	LIMA1	CYFIP1	LCP1	CTNNA1	MAP1S	TULP1	FSCN1	MYH9	ESPN	ANTXR1	RCSD1	CORO2B	SHROOM1	SLC6A4	TRPV4	PLS1	FGD4	NEBL	MACF1
neuron recognition	28	28	4.21034	1.27e-05	0.000702	0	OPCML	ROBO2	DSCAML1	DSCAM	CNTN4	AMIGO1	CNTN2	CNTNAP2	CDK5R1	NRCAM	RTN4	NTM	APP	EPHB2	EFNB3	EPHA3	ROBO1	SEMA3A	FOXG1	ROBO3	EPHA4	EPHB3	NDN	DYNLL2	FEZF2	PCDH12	BDNF	CELSR3
mitotic metaphase plate congression	13	13	4.20459	1.31e-05	0.000704	0	PSRC1	CDC23	ZW10	RRS1	PINX1	RB1	CCNB1	CENPE	KIF18A	CHAMP1	SEH1L	CDCA5	CCDC99
lipid homeostasis	73	78	4.18054	1.45e-05	0.000774	0	APOA5	APOB	CETP	ANGPTL3	ABCA1	PCSK9	ACSM1	ACSM3	APOA2	APOA1	(APOA4)	(APOC3)	LRP5	LDLRAP1	COL4A3BP	ABCG1	ABCG5	(ABCG8)	CAV3	NCOR1	DGAT1	PTCHD2	NPC1	SCARB1	LDLR	LIPC	GPIHBP1	ANGPTL4	CYP7A1	HNF4A	NR1H3	NPC1L1	PRKAA2	SOAT1	LCAT	ACACA	SOAT2	ASGR2	PPARG	PEX2	EHD1	FBXW7	GIP
regulation of dendrite development	54	57	4.17995	1.46e-05	0.000774	0	LPAR1	KALRN	NEDD4	PTPRD	SHANK3	LRP8	CAMK2B	SRCIN1	RELN	TNIK	YWHAH	CDK5R1	LRRK2	RAP2A	DCC	EFNA1	VLDLR	NGEF	NUMB	KNDC1	KIAA0319	NLGN1	SMAD1	RAPGEF4	PTEN	CHRNA3	BMP5	ARF6	ROBO1	PTPRF	RHOC	CHRNB2	BCL11A	CAMK1D	PDLIM5	ACTR3	EPHA4	LZTS1	SIPA1L1	CAMK1	SEMA4D	NR2E1	ACHE
sister chromatid segregation	48	50	4.15384	1.63e-05	0.000852	0	PSRC1	MAU2	PHF13	GSG2	CDC23	DLGAP5	ZW10	RRS1	NCAPD2	KIFC1	AKAP8	TTN	NCAPD3	PINX1	MAD2L1	TOP2B	SMC2	RB1	DIS3L2	CCNB1	INO80	ESPL1	NIPBL	NEK2	KIF25	BUB3	NDC80	DDX11	CENPE	TEX14	PDS5B	PAPD7	KIF18A	CHMP1A	CHAMP1	NCAPH	SMC4	NUSAP1	ZWINT	NCAPG	TOP2A	SEH1L	POGZ
plasma lipoprotein particle assembly	10	12	4.15252	1.64e-05	0.000852	0	APOB	ABCA1	APOA2	APOA1	(APOA4)	(APOC3)	DGAT1	SOAT1	SOAT2	APOM	APOC1	APOE
protein-lipid complex assembly	10	12	4.15252	1.64e-05	0.000852	0	APOB	ABCA1	APOA2	APOA1	(APOA4)	(APOC3)	DGAT1	SOAT1	SOAT2	APOM	APOC1	APOE
quaternary ammonium group binding	14	15	4.13859	1.75e-05	0.000882	0	APOA5	CETP	APOA2	APOA4	ALDOB	BCHE	CHAT	SESTD1	CHKA	SERPINA5	APOC1	GPR12	PCTP	CRP	(GPR119)
myosin filament	17	18	4.12445	1.86e-05	0.000928	0	MYH4	MYH8	MYH13	MYH11	MYH2	(MYH1)	MYBPC1	MYBPC3	MYH15	MYBPC2	MYOM2	MYH6	TRIM32	MYH7B	MYH7	MYBPH	MYH3	MYOM1
low-density lipoprotein particle remodeling	11	11	4.12035	1.89e-05	0.000935	0	APOB	CETP	APOA2	ABCG1	LIPC	AGTR1	AGT	PLA2G7	MPO	PLA2G2A	APOE
activation of phospholipase C activity	56	58	4.11377	1.95e-05	0.000952	0	LPAR2	ITPR2	ADCY1	LPAR1	ADCY5	PRKCE	ADCY2	SELE	ITPR3	MS4A2	ITPR1	ADCY7	PRKCG	EGFR	PRKCA	ADRA1A	ADCY9	ADCY8	ADCYAP1R1	PDE1C	CALCR	ANG	NGF	CAMK4	DLC1	PLCG1	ITK	ADCY6	PRKACG	ADCY3	NMUR1	PLCB2	PRKACB	C5AR1	AGT	PDE1A	PRKAR2B	PRKCD	GPR55	NTRK1	CREB1	PRKAR1B	GNA15
synapse organization	72	83	4.10865	1.99e-05	0.000963	0	NRXN1	CACNG2	CACNA1S	CACNA1A	MUSK	NFASC	PDZRN3	PTPRD	GJA10	LRP4	ERBB4	CACNB2	SHANK3	NRG1	NRCAM	LRRK2	TNR	ANK3	GPM6A	ERBB2	DNER	APP	TG	DNM3	MYO5A	NLGN1	CHAT	CDH1	COL4A1	PTEN	PLXND1	CDH2	ALS2	SEMA3E	F2R	CADM1	PCDHB10	(PCDHB11)	PCDHB16	PCDHB9	TNC	PCDHB14	(PCDHB13)
catecholamine transport	10	10	4.10548	2.02e-05	0.000967	0	CADPS	PARK2	SLC22A1	CHRM5	SLC6A3	LY6E	SNCA	DRD1	PARK7	NISCH
sterol metabolic process	102	109	4.10537	2.02e-05	0.000967	0	APOB	CETP	ANGPTL3	ABCA1	PCSK9	CYB5R2	APOA2	APOA1	(APOA4)	(APOC3)	LRP5	LDLRAP1	ABCG1	CYB5R3	CELA3A	LEP	MSMO1	CYB5R1	CH25H	LIPA	SORL1	APOL1	STAR	VLDLR	CYP27A1	CUBN	APOL2	DHCR24	SCARB1	LDLR	CFTR	PPARD	EBPL	CYP51A1	LIPC	RXRA	OSBPL5	TRERF1	PMVK	PON1	HMGCR	CYP46A1	INSIG1
phosphatidylinositol binding	139	150	4.10409	2.03e-05	0.000967	0	FRMPD2	ITPR2	PLCB1	HIP1	SNX8	SBF2	SNAP91	LDLRAP1	MCF2L	SGK3	SNX5	COL4A3BP	SYT1	SNX30	SNX10	CLVS1	SNX27	SNX14	CYTH3	ITPR3	MYO1E	LANCL2	PLEKHA2	VIL1	ITPR1	SGK1	CCDC88A	RPH3A	MYO10	SH3PXD2B	PIK3C2G	EEA1	EPB41	PARD3	SCARB1	PICALM	ZFYVE28	PLD1	RAG2	ARAP3	SNX21	SYTL2	WIPI2
1-phosphatidylinositol binding	23	23	4.09638	2.1e-05	0.000976	0	FRMPD2	SNAP91	MCF2L	SYT1	SNX10	CYTH3	PLEKHA2	EEA1	EPB41	SCARB1	PICALM	SESTD1	PLEKHA3	ZFYVE16	PLEKHA5	PIK3R1	WDFY1	SNX9	SCIN	ZFYVE9	ZFYVE1	WDFY3	PLEKHA4
regulation of metal ion transport	174	177	4.07377	2.31e-05	0.00106592	0	ORAI1	CACNG2	CACNA1S	CACNA1A	CAMK2D	TRPC6	OPRD1	SLC9A3	STIM2	NEDD4	EGF	JPH2	CACNG3	P2RX5	CACNB2	TMEM66	AHCYL1	WFS1	PKD2L1	CAMK2B	LHCGR	YWHAH	PLCB4	CAV3	MS4A2	MYLK	CACNA2D1	CASR	TGFB1	CACNG7	PLA2G1B	FKBP1A	LIME1	P2RX7	OPRM1	CNKSR3	ADCYAP1R1	GLP1R	SERPINE2	SLC8A1	RANGRF	CACNB4	CACNA1I
neuromuscular process	75	75	4.06843	2.37e-05	0.00108029	0	NRXN1	CLRN1	CTNNA2	PARK2	CACNA1A	PCDH15	ADCY5	ABR	SLC6A3	MYH10	GAA	SHANK3	SHANK1	FXN	CAMK2B	GRID2	SLC1A3	TNR	CDH23	AGTPBP1	GRIN2D	GRIN2B	APP	GRIN2A	GRIN3A	MYO7A	NBN	STRA6	PTEN	PAFAH1B1	TCF15	BCR	GM2A	CLN8	NKX6-2	PEX5	ATXN2	NR4A3	CLIC5	USH1C	AARS	UCHL1	DRD1
protein-lipid complex remodeling	21	23	4.0615	2.44e-05	0.00110235	0	APOA5	APOB	CETP	APOA2	APOA1	(APOA4)	(APOC3)	ABCG1	SCARB1	LIPC	AGTR1	LCAT	AGT	PLA2G7	APOM	MPO	LIPG	ABCA5	LPL	PLA2G2A	APOC1	APOE	APOC2
plasma lipoprotein particle remodeling	21	23	4.0615	2.44e-05	0.00110235	0	APOA5	APOB	CETP	APOA2	APOA1	(APOA4)	(APOC3)	ABCG1	SCARB1	LIPC	AGTR1	LCAT	AGT	PLA2G7	APOM	MPO	LIPG	ABCA5	LPL	PLA2G2A	APOC1	APOE	APOC2
macromolecular complex remodeling	21	23	4.0615	2.44e-05	0.00110235	0	APOA5	APOB	CETP	APOA2	APOA1	(APOA4)	(APOC3)	ABCG1	SCARB1	LIPC	AGTR1	LCAT	AGT	PLA2G7	APOM	MPO	LIPG	ABCA5	LPL	PLA2G2A	APOC1	APOE	APOC2
cell recognition	66	70	4.02168	2.89e-05	0.00127049	0	OPCML	VCAN	ROBO2	DSCAML1	DSCAM	CNTN4	AMIGO1	CNTN2	CNTNAP2	CSGALNACT1	CDK5R1	NRCAM	CD5	RTN4	NTM	PEAR1	CD226	LAMA5	DOCK2	SPACA3	DLG1	APP	SCARB1	CCR7	MEGF10	EPHB2	FUT3	EFNB3	EPHA3	CLEC7A	ROBO1	CADM1	SEMA3A	ZP2	CD36	B4GALT1	ZAN	SPAM1	FOXG1	ZPBP	COLEC12	ST6GALNAC6	JMJD6
glomerulus development	41	44	4.01266	3e-05	0.00130802	0	ENPEP	BASP1	MTSS1	ACTA2	PLCE1	CD34	MAGI2	HEYL	PTPRO	NPHS1	MYO1E	SULF1	PDGFRA	FOXC2	TEK	PDGFB	PROM1	COL4A4	PDGFRB	BCL2	PODXL	MEF2C	WWTR1	OSR1	EGR1	COL4A3	PECAM1	NPHS2	SULF2	NOTCH3	TCF21	MPV17	ANGPT1	LGR4	NID1	BMP4	ANGPT2	LHX1	WT1	HES1	LAMB2	(CD24)	(IQGAP1)
clathrin binding	11	11	3.96497	3.67e-05	0.00158479	0	HIP1	SNAP91	LDLRAP1	SYT6	NCALD	DNER	CALY	PICALM	AFTPH	CLINT1	AP2B1
low-density lipoprotein particle receptor binding	14	14	3.95848	3.77e-05	0.00161398	0	APOA5	APOB	PCSK9	LDLRAP1	SYT1	MESDC2	DKK1	HSP90B1	DNAJA1	LRPAP1	LANCL1	APOE	SNX17	MMP13
reverse cholesterol transport	15	17	3.95778	3.78e-05	0.00161398	0	CETP	ABCA1	APOA2	APOA1	(APOA4)	(APOC3)	ABCG1	CLU	SCARB1	LIPC	LCAT	APOM	LIPG	ABCA5	APOE	HNF1A	APOC2
collagen	90	94	3.95426	3.84e-05	0.00161398	0	COL24A1	COL23A1	COL16A1	COL11A2	SCARA3	COL27A1	C1QL1	COL22A1	C1QB	(C1QC)	GLDN	COL5A1	COL15A1	COL13A1	COL18A1	COL6A5	COL6A6	EMID2	C1QA	COL8A1	COL1A1	TNXB	COL25A1	COL20A1	C1QTNF1	COL4A2	CCBE1	CTHRC1	PLOD2	COL19A1	FCN2	FCN3	COL4A1	COL28A1	MSR1	COL1A2	EMILIN1	COL5A3	COL5A2	C1QTNF3	C1QTNF7	LOX	MBL2
voltage-gated calcium channel activity	31	32	3.94289	4.03e-05	0.00167763	0	CACNG2	CACNA1S	CACNA1A	GRM7	FGF2	CATSPER1	CACNG3	CACNB2	CACNA2D3	CACNA2D1	CACNG7	CACNB4	CACNA1I	CACNG6	CACNA1D	CACNG4	CACNA1C	CACNA1B	CACNA1G	RYR1	CACNG5	CACNB1	ITGAV	CACNA1E	PKD2	GAS6	TPCN2	CACNB3	CACNA1H	CACNG1	CACNG8	(CACNA1F)
regulation of axonogenesis	92	97	3.94027	4.07e-05	0.00168148	0	ARHGDIA	CDH4	CACNA1A	ROBO2	SLIT2	DSCAM	NTRK2	AMIGO1	LRRC4C	TIAM1	DAB1	FXN	PTPRO	CNTN2	RUFY3	XYLT1	NRCAM	POU3F2	SLIT1	RNF6	TNR	DCC	EFNA1	RTN4	NEFM	NTN1	NGFR	EP300	STK25	WNT3A	EPHB2	PTEN	CDH2	PAFAH1B1	WNT3	SSH1	SCARF1	SPP1	ROBO1	LINGO1	ADNP	NGF	SEMA3A
potassium ion transmembrane transporter activity	123	126	3.93331	4.19e-05	0.00171612	0	KCNQ5	SLC24A3	KCNMA1	KCNIP4	KCNJ3	KCNH8	KCNAB1	KCNH5	KCNA6	KCNQ1	KCNJ12	KCNK9	KCNE1	KCNJ5	KCNN3	KCNV2	PKD2L1	KCNK3	KCNJ15	KCNK6	REST	KCNJ1	KCNIP1	KCND3	KCNT1	KCNK12	KCNAB2	KCNMB3	KCNH1	KCNMB2	KCNB2	KCNN1	KCNJ6	KCNC2	FXYD2	KCNH7	KCNA1	KCNQ3	KCNK1	KCNK13	KCNJ16	KCNG3	KCNK10
positive regulation of phospholipase activity	72	74	3.9079	4.66e-05	0.00189082	0	LPAR2	ITPR2	ADCY1	LPAR1	ADCY5	PRKCE	FGF2	ADCY2	SELE	ITPR3	MS4A2	ITPR1	ADCY7	PRKCG	PLA2G1B	EGFR	PDGFRA	PRKCA	ADRA1A	ADCY9	ADCY8	ADCYAP1R1	FGFR3	PDE1C	CYR61	CALCR	ANG	FGFR2	NGF	CAMK4	PDGFRB	DLC1	AGTR1	PLCG1	FLT1	ITK	ADCY6	PRKACG	ADCY3	NMUR1	PLCB2	PRKACB	C5AR1
startle response	19	19	3.90092	4.79e-05	0.00192983	0	NRXN1	CTNNA2	PARK2	PCDH15	SLC6A3	GRID2	GRIN2D	GRIN2B	GRIN2A	GRIN3A	PTEN	DRD1	DRD2	FABP7	DRD3	GLRA1	GLRB	ADORA2A	DVL1
cell adhesion molecule binding	50	52	3.89147	4.98e-05	0.00198988	0	ITGAL	NRXN1	CTNNA2	PTPRT	CTNNA3	CDH13	PTPRD	JUP	CDK5R1	AMICA1	SELL	PTPRM	PVRL2	CD226	NUMB	CPE	GRIN2B	GRIN2A	NLGN1	PROM1	CDH1	FER	TRPC4	CTNNA1	CADM1	ITGB3	VCL	PVR	ADAM8	EZR	CTNND1	PVRL1	NDRG1	VCAM1	TBC1D2	NRXN2	PSEN1	CTNNAL1	PVRL3	APC	CTNNB1	NPTN	NLGN2
potassium channel activity	109	110	3.89048	5e-05	0.00198988	0	KCNQ5	KCNMA1	KCNIP4	KCNJ3	KCNH8	KCNAB1	KCNH5	KCNA6	KCNQ1	KCNJ12	KCNK9	KCNE1	KCNJ5	KCNN3	KCNV2	PKD2L1	KCNK3	KCNJ15	KCNK6	REST	KCNJ1	KCNIP1	KCND3	KCNT1	KCNK12	KCNAB2	KCNMB3	KCNH1	KCNMB2	KCNB2	KCNN1	KCNJ6	KCNC2	KCNH7	KCNA1	KCNQ3	KCNK1	KCNK13	KCNJ16	KCNG3	KCNK10	KCNJ2	KCNMB1
muscle contraction	184	191	3.88914	5.03e-05	0.00198988	0	MAP2K3	TPM1	KCNMA1	MYH4	MYH8	MYH13	RYR3	TSHZ3	CACNA1S	CAMK2D	MYH11	ANK2	UTS2	ACTA2	PDE4D	KCNQ1	COL4A3BP	KCNJ12	TNNC2	KCNE1	MYH2	SLMAP	GAA	MYL4	MAP2K6	CRYAB	PXN	SULF1	MYLK	GDNF	SORBS1	CASQ2	SORBS3	GJC1	ADRA1A	OXTR	MYBPC1	TNNT2	TRPV1	DLG1	TMOD1	TPM3	CALD1
sodium:dicarboxylate symporter activity	10	10	3.87279	5.38e-05	0.00209641	0	SLC1A7	SLC13A3	SLC1A3	SLC1A6	SLC1A1	SLC1A2	SLC1A4	SLC13A2	SLC1A5	SLC13A5
regulation of dendrite morphogenesis	37	40	3.86894	5.47e-05	0.00211255	0	NEDD4	PTPRD	SHANK3	LRP8	CAMK2B	SRCIN1	RELN	TNIK	YWHAH	CDK5R1	LRRK2	RAP2A	EFNA1	NGEF	NUMB	KNDC1	SMAD1	PTEN	CHRNA3	ROBO1	PTPRF	CHRNB2	PDLIM5	ACTR3	EPHA4	LZTS1	SIPA1L1	SEMA4D	NR2E1	ACHE	NUMBL	MET	TLX2	CAPRIN1	CDK5	CAPRIN2	ILK	(ANAPC2)	(CDKL5)	(IL1RAPL1)
metaphase plate congression	17	17	3.86475	5.56e-05	0.00213199	0	PSRC1	CDC23	ZW10	RRS1	BRCA2	PINX1	RB1	CCNB1	CENPF	MLH1	CENPE	KIF18A	CHAMP1	SPICE1	SEH1L	CDCA5	CCDC99
small GTPase binding	117	129	3.8468	5.98e-05	0.00227609	0	DOCK7	ABCA1	EXPH5	DOCK4	MYRIP	RIN3	PLCE1	EXOC2	RIMS2	RASGRP3	DMXL2	KCTD13	LRRK2	RAP1GAP	RPH3A	FMNL2	DAAM2	SRGAP1	RAB11FIP3	DOCK10	RHOH	GGA2	GOLGA5	DAAM1	SYTL3	ADCYAP1R1	TRIOBP	DENND5A	PEX5L	MAPKAP1	SGSM3	FGD5	RAP1B	FMNL1	SYTL2	FER	RAPGEF4	IPO7	RIMS1	HACE1	GAS8	CYFIP1	RABGAP1L
establishment or maintenance of cell polarity	85	87	3.81303	6.86e-05	0.00259037	0	DOCK7	FERMT1	SNAP91	NDE1	BRSK1	HTT	CLASP2	KIF26B	MPP7	EPHB1	FBF1	CENPA	EXOC4	ZW10	LLGL1	SHH	CLIC4	EYA1	CDK5RAP2	LAMA1	CRB1	DOCK2	ANK1	DLG1	PARD3	CCR7	FAT1	STK25	JAM3	ERBB2IP	PAFAH1B1	CTNNA1	MAP7	CAP2	SYNE2	MYH9	SCRIB	BRSK2	PRKCZ	PTK7	WEE1	CDC42BPB	INSC
monoamine transport	20	20	3.78231	7.77e-05	0.00290908	0	CADPS	PARK2	FCER1G	SLC22A1	CHRM5	SLC6A3	XBP1	SLC18A1	LY6E	SYK	SLC6A2	SLC6A4	SNCA	FCER1A	DRD1	SLC18A2	PARK7	P2RX1	PICK1	NISCH
high-density lipoprotein particle	21	25	3.78144	7.8e-05	0.00290908	0	APOA5	CETP	APOA2	APOA1	(APOA4)	(APOC3)	CLU	APOL1	HPR	LIPC	GPIHBP1	PON1	SAA2	LCAT	SAA1	APOM	HDLBP	APOH	APOF	SAA4	APOC1	APOE	APOC2	(APOC4)	(APOO)
regulation of endocytosis	115	120	3.7749	8e-05	0.00295082	0	APOA5	AMPH	PRKD1	ABL2	PCSK9	HIP1	FCER1G	SNAP91	APOC3	ABR	LDLRAP1	CDH13	MAGI2	ITGB1	SELE	FGR	TGFB1	AAK1	SPACA3	CALY	SCARB1	PICALM	SYNJ1	NLGN1	NEDD4L	VEGFA	WNT3A	TNK2	RAC1	EPN2	SFRP4	ZFYVE16	TUB	DKK1	CBL	ABL1	CLEC7A	SH3GL2	TULP1	ARF6	PPT1	AHI1	MBL2
alpha-actinin binding	12	12	3.76518	8.32e-05	0.00304458	0	PALLD	PTPRT	ITGB1	SYNPO2	PKD2L1	NPHS1	MAGI1	PDLIM2	TTN	NRAP	MYPN	DAG1
metallopeptidase activity	167	190	3.75724	8.59e-05	0.003119	0	ENPEP	ECE2	STAMBPL1	ADAMTS2	CPA6	PAPPA2	MMP3	ADAM22	ERAP1	ADAM12	ADAMTS19	ERAP2	ADAM19	ADAM28	ECE1	ADAM32	MMP21	MMP1	AGBL5	CPD	MMP16	ADAMTS16	CPXM1	ADAMTS13	CPQ	ADAMTS8	MMP17	ADAMTS12	THSD4	PEPD	METAP1D	AGTPBP1	AGBL2	ADAM5P	PITRM1	ADAMTSL1	CPE	ADAMTS3	MMP7	TLL2	ADAMTS14	AQPEP	MMP14
voltage-gated potassium channel activity	78	79	3.74724	8.94e-05	0.00322165	0	KCNQ5	KCNMA1	KCNJ3	KCNH8	KCNAB1	KCNH5	KCNA6	KCNQ1	KCNJ12	KCNE1	KCNJ5	KCNV2	KCNK3	KCNJ15	KCNK6	REST	KCNJ1	KCND3	KCNT1	KCNAB2	KCNH1	KCNB2	KCNJ6	KCNC2	KCNH7	KCNA1	KCNQ3	KCNK1	KCNJ16	KCNG3	KCNJ2	KCNB1	KCNU1	KCNAB3	KCNT2	KCNG4	KCNJ18	KCNH2	KCNK18	KCNG2	KCNA10	KCND2	KCNH4
intrinsic to Golgi membrane	48	51	3.74261	9.11e-05	0.00325703	0	ABO	ST6GALNAC3	LARGE	SGMS2	ST8SIA5	A4GALT	ST3GAL4	PCSK7	ST3GAL3	GALNT2	CSGALNACT1	ST3GAL1	ST8SIA1	SGMS1	CUX1	ST3GAL5	ST6GALNAC2	B4GALNT2	MAN1C1	BET1L	RER1	FUT2	ST8SIA6	ST6GAL1	ST6GAL2	ACER2	ST3GAL2	ST6GALNAC5	ST6GALNAC4	(ST6GALNAC6)	ENTPD4	B3GNT1	ACER3	ST6GALNAC1	QSOX1	ST8SIA4	LFNG	CHST12	CHST2	ST3GAL6	MFNG	B4GALNT1	ST8SIA3
regulation of blood pressure	122	129	3.73959	9.22e-05	0.00327208	0	ENPEP	TPM1	ACSM3	LRP5	UTS2	ACTA2	ASIC2	SERPINF2	CD34	ERAP1	ABAT	ERAP2	TAC4	PCSK5	DDAH1	PTPRO	LEP	ECE1	TAC1	ADRB3	QRFP	NPPC	NAV2	HMOX1	SGK1	CYP11B1	OXTR	VEGFC	GLP1R	CYP11B2	NPR3	PPARA	PDGFB	EDN1	RPS6KA2	CORIN	NPR1	COL1A2	ID2	BDKRB1	CPA3	ADH5	PTGS2
positive regulation of small GTPase mediated signal transduction	30	30	3.71598	0.000101	0.00356685	0	LPAR2	LPAR1	RASGRF1	IGF1	NRG1	CDON	RELN	ITPKB	ERBB2	HRAS	KRAS	RAC1	NRAS	FGF10	MAP2K1	ALS2	F2R	DGKI	CSF1	ARRB1	GPR55	NTRK1	NOTCH2	RASGRP4	ABRA	EPO	KITLG	BNIP2	SHOC2	F2RL1
membrane depolarization	56	59	3.71082	0.000103	0.00361375	0	NRXN1	CACNG2	CACNA1A	KCNE1	SHANK3	SHANK1	PPP3CA	AIFM3	ATXN1	GRID2	RELN	P2RX7	GRIK2	GRIN2B	GRIN2A	CACNB4	NLGN1	EDN1	SCN2B	DMPK	JUN	PTEN	CHRNA3	GRIK1	CHRNA4	SCN5A	CACNG4	ADORA1	ADRB2	CHRNB2	CACNA1B	PRKCZ	SNCA	SCN3B	GHRL	MTMR2	CACNA1G	GRIN2C	CHRNA6	SLC29A1	CAV1	BEST2	CACNA1E
transmembrane receptor protein kinase activity	80	83	3.67594	0.000118	0.00411529	0	TGFBR3	MUSK	CRIM1	NTRK2	BMPR1A	IGF2R	LTBP1	EPHB1	ERBB4	TGFBR2	PDGFRL	EPHA7	ROR2	ACVR1	EGFR	PDGFRA	FKBP1A	ERBB2	TEK	ALK	ROS1	EPHA6	LTBP4	FGFR3	EPHA5	BMPR1B	INSR	EPHB2	EFNB3	AXL	FGFR2	EPHA3	NRP1	EFNA3	ROR1	EFNA4	RET	PDGFRB	BMPR2	ACVR1C	TRIM27	FLT1	EPHA1
growth cone	83	87	3.66765	0.000122	0.00422035	0	DOCK7	NRXN1	BASP1	TSHZ3	ERC2	DSCAM	RASGRF1	MYH10	GAP43	CLU	PTPRO	SHANK2	NDRG2	EXOC4	CDK5R1	RUFY3	TMOD2	DCC	GPM6A	STMN2	NGEF	PPP1R9A	HAP1	STMN4	TPM3	MYO5A	TNK2	DTNBP1	ANG	APBB2	STX3	PAFAH1B1	FKBP15	ALS2	BOC	PTPRF	GPRIN1	PSEN2	SIGMAR1	IGHMBP2	PTK2B	SNCA	THY1
site of polarized growth	84	88	3.65936	0.000126	0.00432824	0	DOCK7	NRXN1	BASP1	TSHZ3	ERC2	DSCAM	RASGRF1	MYH10	GAP43	CLU	PTPRO	SHANK2	NDRG2	EXOC4	CDK5R1	RUFY3	TMOD2	DCC	GPM6A	STMN2	NGEF	PPP1R9A	HAP1	STMN4	TPM3	MYO5A	TNK2	DTNBP1	ANG	APBB2	STX3	PAFAH1B1	FKBP15	ALS2	BOC	PTPRF	GPRIN1	PSEN2	SIGMAR1	IGHMBP2	PTK2B	SNCA	THY1
negative regulation of growth	176	188	3.64877	0.000132	0.00447863	0	PSRC1	NDUFA13	MT1A	MT1B	(MT1F)	DCUN1D3	SLIT2	MT1G	MT1H	FGF2	MT1M	DAB2	FXN	CDA	FRZB	MT1E	CRYAB	SLIT1	SLIT3	RNF6	TNR	DCC	DCBLD2	DNAJB2	TGFB1	RTN4	IL7	PTPRJ	FOXK1	MT1L	NDUFS3	INHBA	SMARCA2	NTN1	GNG4	NME6	SERPINE2	FGFR3	WFDC1	BTG1	WNT3A	CAMP	WNT11
adherens junction organization	42	42	3.6296	0.000142	0.00479064	0	CDH11	CDH18	CDH4	CDH13	JUP	CADM2	CDH12	PVRL2	NUMB	CDH5	DSP	CDH9	RAB8B	CDH8	CDH1	CDH2	CDH7	CTNNA1	TBCD	CDH10	CADM1	VCL	CADM3	RAMP2	PVR	ACTB	ACTG1	PIP5K1C	CTNND1	PVRL1	CDH6	CDC42	NUMBL	CDH15	CDH24	PVRL3	SMAD7	CDH3	CTNNB1	MLLT4	PVRL4	ZNF703
regulation of membrane potential	181	187	3.6208	0.000147	0.00492186	0	KCNMA1	NRXN1	CACNG2	SBF2	CACNA1A	NFASC	LPAR1	ARHGEF10	HTT	ASIC2	ADAM22	KCNQ1	KCNE1	AMIGO1	PRDX3	SHANK3	SHANK1	PPP3CA	AIFM3	CNTN2	TAC1	ATXN1	GRID2	RELN	SLC1A6	LRRK2	POU3F2	CAV3	KCNIP1	TGFB1	KCNMB3	ADRA1A	P2RX7	KCNMB2	ERBB2	GRIK2	GRIN2B	CNR2	GRIN2A	PEX5L	RANGRF	CACNB4	PID1
receptor-mediated endocytosis	89	91	3.61865	0.000148	0.0049285	0	APOB	CETP	RABEPK	GTF2H2	LDLRAP1	SLC9A3	IGF2R	NEDD4	ADRBK2	PLA2R1	CNTN2	ADRB3	STAB2	GRK4	CXCL16	SORL1	DNM1	VLDLR	FCHO1	CUBN	GRIA1	MAPK1	FOLR1	PICALM	ASGR1	RAB5A	LRP1B	LDLR	MAPK3	CXCR2	CALCR	GRB2	MSR1	ADM	SCARF1	ADRB2	PPT1	LPA	PIKFYVE	SNCA	SCYL2	HTR1B	RAMP2
channel regulator activity	64	67	3.61755	0.000149	0.0049285	0	GRM7	KCNAB1	STIM2	SGK3	NEDD4	KCNJ12	KCNE1	CACNB2	PRKG1	HPCAL4	YWHAH	CAV3	KCNIP1	SGK1	KCNAB2	KCNMB3	TMPRSS3	CHRNA7	KCNMB2	TRPV1	ARPP19	DLG1	RANGRF	GRM3	NEDD4L	SCN2B	RASA1	KCNMB1	KCNAB3	ADRB2	SCLT1	NPY	PDZD3	GNB2L1	PRSS8	RSC1A1	SGK2	DRD2	NPY2R	PRPF18	TNNI3	GPLD1	SRI
ionotropic glutamate receptor complex	26	28	3.61225	0.000152	0.00498263	0	CACNG2	CACNG3	GRIA4	SHANK1	SHANK2	GRID2	CACNG7	GRIN2D	GRIA1	GRIK2	GRIN2B	GRIN2A	CNIH3	GRIN3A	GRIK4	GRIK1	CACNG4	SHISA9	CNIH2	EPS8	CACNG5	GRIN2C	GRIA2	DLG4	CACNG8	GRIN3B	(GRIA3)	(GRIN1)
spindle microtubule	36	40	3.61199	0.000152	0.00498263	0	PSRC1	KLHL21	CDC27	CLASP2	SKA3	ZW10	NCOR1	KIFAP3	TUBGCP3	PARP4	TBL1XR1	PAFAH1B1	SKA1	TUBG2	KNTC1	CUL3	BIRC5	TUBG1	NUMA1	CDK1	HDAC3	CDC16	PLK1	CLASP1	NEIL2	KIF11	KIF18A	CALM2	SKA2	ARL3	KIF3B	POLB	CSNK1D	KIF3A	KIF2A	AURKA	(CAPN6)	(KIF4A)	(PRC1)	(TBL1X)
regulation of synaptic transmission	170	177	3.60613	0.000155	0.00503262	0	NRXN1	PARK2	CACNA1A	GFAP	GRM1	GRM8	PRKCE	CNTN4	HTT	RASGRF1	GRID2IP	ARC	GRIA4	ERBB4	SHANK3	PPP3CA	LRP8	CNTN2	TAC1	CAMK2B	RELN	SLC1A3	YWHAH	NETO1	TNR	GDNF	ADRA1A	BCHE	OXTR	MGLL	GABBR1	LAMA2	GRIK2	GRIN2B	CNR2	GRIN2A	SERPINE2	HRAS	GRM3	KRAS	NLGN1	EDN1	RAB11A
Ras GTPase binding	106	117	3.58265	0.00017	0.00547062	0	DOCK7	EXPH5	DOCK4	MYRIP	RIN3	PLCE1	EXOC2	RIMS2	RASGRP3	DMXL2	KCTD13	LRRK2	RAP1GAP	RPH3A	FMNL2	DAAM2	SRGAP1	RAB11FIP3	DOCK10	RHOH	GOLGA5	DAAM1	SYTL3	TRIOBP	DENND5A	PEX5L	MAPKAP1	SGSM3	RAP1B	FMNL1	SYTL2	FER	RAPGEF4	IPO7	RIMS1	HACE1	GAS8	CYFIP1	RABGAP1L	MAP2K1	NXT1	ERC1	ALS2
flavin adenine dinucleotide binding	75	84	3.56754	0.00018	0.00575712	0	ACADS	XDH	ACAD9	SARDH	MTRR	LDHD	SDHA	CYB5R3	ACOX2	AIFM3	DUOX1	NOX5	TXNRD2	ACOXL	ACOX3	FMO1	ACOX1	ACADM	NOX4	ETFA	MICAL3	GSR	DPYD	ACADSB	DHCR24	FMO5	TXNRD3	NOS1	PRODH	NOS2	TXNRD1	POR	CHDH	AIFM2	FMO4	STEAP1B	ETFDH	KMO	ACAD10	NOS3	ACAD11	DAO	AOX1
neuron death	28	31	3.56543	0.000182	0.00576523	0	PARK2	HTT	TNFRSF21	TP63	BID	MAX	GAPDH	LRRK2	PPARGC1A	GRIK2	APP	NLRP1	ATM	FAS	ZNF746	LIG4	RB1	BAG5	BCL2	ERBB3	BNIP3	ATN1	PSEN1	POU4F3	PIGT	CDK5	CASP3	SIAH1	(AIFM1)	(PDCD8)	(SDIM1)
glycerol ether catabolic process	18	20	3.56074	0.000185	0.00583058	0	APOA5	APOB	PNPLA3	APOA2	APOC3	MGLL	CPS1	LIPC	PRKACG	PPP1CA	PRKACB	PPP1CC	PPP1CB	LPL	FABP4	ABHD5	PNPLA2	LIPE	(PLIN1)	(PRKACA)
neutral lipid catabolic process	18	20	3.56074	0.000185	0.00583058	0	APOA5	APOB	PNPLA3	APOA2	APOC3	MGLL	CPS1	LIPC	PRKACG	PPP1CA	PRKACB	PPP1CC	PPP1CB	LPL	FABP4	ABHD5	PNPLA2	LIPE	(PLIN1)	(PRKACA)
acylglycerol catabolic process	18	20	3.56074	0.000185	0.00583058	0	APOA5	APOB	PNPLA3	APOA2	APOC3	MGLL	CPS1	LIPC	PRKACG	PPP1CA	PRKACB	PPP1CC	PPP1CB	LPL	FABP4	ABHD5	PNPLA2	LIPE	(PLIN1)	(PRKACA)
regulation of receptor-mediated endocytosis	39	39	3.55904	0.000186	0.00583058	0	APOA5	PCSK9	HIP1	APOC3	LDLRAP1	MAGI2	SELE	PICALM	SYNJ1	VEGFA	WNT3A	RAC1	SFRP4	DKK1	CBL	SH3GL2	ARF6	PPT1	AHI1	HNRNPK	BICD1	GREM1	SCYL2	ATXN2	SYNJ2BP	MTMR2	DRD2	ATAD1	VTN	SERPINE1	ANGPT1	SGIP1	RSPO1	CCL21	APOC1	PLD2	GH1	APOC2	CCL19
memory	64	64	3.55557	0.000189	0.00583058	0	PLCB1	MUSK	ADCY1	GRM7	RASGRF1	SHANK3	SHANK1	TAC1	SERPINF1	NETO1	ITGA8	SGK1	DBH	VLDLR	OXTR	ADCY8	CHRNA7	GRIA1	GRIN2B	GLP1R	GRIN2A	NTAN1	PJA2	CHAT	CRHR1	PLK2	PTGS2	ATP1A3	ADNP	NGF	CAMK4	SLC24A2	PSEN2	HTR2A	ITGA3	CHRNB2	SLC6A4	CYP7B1	CRH	DRD1	ADRB1	DRD2	JPH3
lipoprotein transport	13	13	3.55439	0.000189	0.00583058	0	APOB	PRKCB	UNC119B	ZDHHC17	CUBN	MSR1	CD36	LRP1	PPARG	MTTP	UNC119	APOC2	APOBEC1
regulation of calcium ion transport	143	146	3.55332	0.00019	0.00583058	0	ORAI1	CACNG2	CACNA1S	CACNA1A	CAMK2D	TRPC6	OPRD1	STIM2	EGF	JPH2	CACNG3	P2RX5	CACNB2	TMEM66	WFS1	PKD2L1	CAMK2B	LHCGR	CAV3	MS4A2	MYLK	CACNA2D1	CASR	TGFB1	CACNG7	PLA2G1B	FKBP1A	LIME1	P2RX7	OPRM1	ADCYAP1R1	GLP1R	SLC8A1	CACNB4	CACNA1I	MYO5A	CACNG6	PDGFB	CACNA1D	TRPC3	IL13	NOS1	CCR1
motor activity	127	133	3.54633	0.000195	0.00588788	0	MYH4	MYH8	MYH13	DNAH9	KIF3C	KIF18B	MYH11	DNAH3	MYO1D	DNAH14	KIF20A	MYH10	KIF26B	DYNC2H1	MYH2	DNAH5	KIF21A	(MYH1)	MYO3B	MYO5C	KLC1	DNAH7	DNAH12	MYO1E	KIFC1	MYO18B	MYO10	MYO7B	APPBP2	KIF20B	CGNL1	MYO5A	MYO16	DNAH11	KIF17	DNAH2	MYH15	DYNLL1	KIF27	MYO9A	DNAH6	MYO7A	KIF6
cell cortex	170	178	3.53953	0.0002	0.00600374	0	PRKD1	EPB41L2	ITPR2	2014-09-01	GRM7	NEDD9	GYPC	NEDD4	MYH10	CLASP2	MYH2	SELE	EXOC2	MAEA	SPTB	ARHGEF7	EXOC4	CAPZA3	SPTA1	AXIN2	CD302	CABP1	GRK4	LANCL2	LLGL1	MYZAP	PXN	MYO10	FNBP1	LASP1	PDLIM2	EPB41	RAI14	PARD3	PPP1R9A	SPINK5	TMOD1	TPM3	HMCN1	CALD1	SPTBN1	FMNL1	TRAF2
cholesterol metabolic process	95	101	3.53843	0.000201	0.00600374	0	APOB	CETP	ANGPTL3	ABCA1	PCSK9	APOA2	APOA1	(APOA4)	(APOC3)	LRP5	LDLRAP1	ABCG1	CYB5R3	CELA3A	LEP	MSMO1	CH25H	SORL1	APOL1	STAR	VLDLR	CYP27A1	CUBN	APOL2	DHCR24	SCARB1	LDLR	CFTR	PPARD	CYP51A1	LIPC	RXRA	OSBPL5	TRERF1	PMVK	PON1	HMGCR	CYP46A1	INSIG1	CYP7A1	MBTPS1	SCARF1	FDXR
alcohol binding	39	42	3.53774	0.000202	0.00600374	0	APOA5	CETP	APOA2	TRPC6	APOA4	PRKCE	SLC6A3	ALDOB	ITPR3	ADRB3	RPH3A	BCHE	TRPC3	CHAT	SESTD1	TRPC4	CHKA	ADRB2	SERPINA5	ADAP1	DRD1	ADRB1	DRD2	DPM1	TH	DRD3	TRPC1	ADRA2B	DRD4	ADH7	ADRA2A	ADAP2	APOC1	GPR12	CDIPT	DRD5	ADRA2C	PCTP	CRP	(GPR119)	(GPR143)	(TRPC5)
calcium ion transport	132	135	3.53659	0.000203	0.00600374	0	ITPR2	RYR3	CACNA1S	CAMK2D	PRKCE	FGF2	STIM2	JPH2	CACNG3	TRPM2	PLCZ1	CACNB2	TMEM66	PPP3CA	IBTK	ATP2B2	ITPR3	CAMK2B	REST	MS4A2	ITPR1	CACNA2D1	ATP2A3	CLCA1	CASR	CDH23	CACNG7	ADRA1A	P2RX7	ATP2C1	CHRNA7	TRPV1	GLP1R	ANXA6	SLC8A1	CACNA1I	CACNG6	CACNA1D	PANX1	TRPC3	CCR7	CACHD1	GRIN3A
regulation of transmission of nerve impulse	183	192	3.53499	0.000204	0.00600374	0	NRXN1	PARK2	CACNA1A	GFAP	GRM1	GRM8	PRKCE	CNTN4	HTT	RASGRF1	GRID2IP	ARC	GRIA4	ERBB4	SHANK3	PPP3CA	LRP8	CNTN2	TAC1	CAMK2B	RELN	SLC1A3	YWHAH	NETO1	TNR	GDNF	ADRA1A	BCHE	OXTR	MGLL	GABBR1	LAMA2	GRIK2	GRIN2B	CNR2	GRIN2A	SERPINE2	HRAS	TG	GRM3	KRAS	NLGN1	EDN1
PDZ domain binding	81	85	3.52739	0.00021	0.00609561	0	LPAR2	PARK2	TGFBR3	FZD10	GRM7	LPAR1	DOCK4	DLG2	KCNJ12	MAGI2	ATP2B4	ATP2B2	EXOC4	GRID2	NOS1AP	FRZB	SDC2	PLEKHA2	LLGL2	SYNJ2	NCOA2	GRIA1	GRIK2	CFTR	SFRP2	PTEN	SFRP4	CLCN3	SLC22A4	ERC1	MPP3	LNX1	CADM1	SNTG2	APBA1	NSF	LNX2	KCNJ18	CCDC88C	FZD8	SMO	IGSF5	SNTB1
forebrain cell migration	38	39	3.52558	0.000211	0.00610044	0	SLIT2	GLI3	DAB1	LRP8	CNTN2	RELN	CDK5R1	LRRK2	POU3F2	SLIT1	SLIT3	EMX2	TNR	RTN4	EGFR	LHX6	FOXB1	AXL	PAFAH1B1	ROBO1	NDEL1	PEX5	LRP6	DRD1	PEX13	CX3CR1	DRD2	CXCL12	DIXDC1	NR2E1	PSEN1	NKX2-1	CDK5	OGDH	SRF	POU3F3	TYRO3	FGFR1	(ARX)
regulation of neurological system process	196	205	3.52023	0.000216	0.00618744	0	NRXN1	PARK2	CACNA1A	GFAP	GRM1	GRM8	PRKCE	OPRD1	CNTN4	HTT	RASGRF1	GRID2IP	ARC	GRIA4	ERBB4	SHANK3	PPP3CA	LRP8	CNTN2	TAC1	CAMK2B	RELN	SLC1A3	YWHAH	NETO1	TNR	GDNF	RTN4	ADRA1A	BCHE	OXTR	MGLL	GABBR1	GRIN2D	LAMA2	GRIK2	GRIN2B	CNR2	GRIN2A	SERPINE2	HRAS	TG	GRM3
voltage-gated potassium channel complex	64	67	3.51596	0.000219	0.00625043	0	KCNQ5	KCNMA1	KCNJ3	KCNA6	KCNQ1	KCNE1	KCNJ5	KCNV2	CNTN2	CNTNAP2	KCNK6	KCNJ1	KCND3	KCNT1	KCNMB3	KCNH1	KCNMB2	KCNB2	KCNN1	KCNJ6	KCNC2	KCNA1	KCNQ3	KCNK1	KCNJ16	KCNG3	KCNMB1	KCNB1	KCNU1	KCNT2	KCNG4	KCNH2	KCNG2	KCNA10	KCND2	KCNH4	KCNC4	KCNQ2	KCNG1	KCNJ14	KCNF1	KCNC1	KCNS2
potassium channel complex	64	67	3.51596	0.000219	0.00625043	0	KCNQ5	KCNMA1	KCNJ3	KCNA6	KCNQ1	KCNE1	KCNJ5	KCNV2	CNTN2	CNTNAP2	KCNK6	KCNJ1	KCND3	KCNT1	KCNMB3	KCNH1	KCNMB2	KCNB2	KCNN1	KCNJ6	KCNC2	KCNA1	KCNQ3	KCNK1	KCNJ16	KCNG3	KCNMB1	KCNB1	KCNU1	KCNT2	KCNG4	KCNH2	KCNG2	KCNA10	KCND2	KCNH4	KCNC4	KCNQ2	KCNG1	KCNJ14	KCNF1	KCNC1	KCNS2
Ras GTPase activator activity	101	121	3.49986	0.000233	0.00656229	0	GMIP	TBC1D10B	TBC1D9	CHN2	DOCK4	ABR	TBC1D5	TBC1D21	TBC1D14	SGSM1	SOS1	TBC1D8	RASGRP3	WDR67	ARHGAP1	RABGAP1	ARHGAP26	TBC1D9B	SRGAP1	TBC1D13	EVI5L	DOCK2	ARHGAP15	IQGAP2	SGSM2	TBC1D4	SYDE1	TBC1D1	SGSM3	GRTP1	ARAP3	TBC1D3	(TBC1D3F)	TBCK	WNT11	SYDE2	JUN	TBC1D22A	ARHGAP8	TBC1D3B	RASA1	RALGAPA2	RASAL1
telencephalon cell migration	35	36	3.49453	0.000237	0.00665554	0	SLIT2	GLI3	DAB1	LRP8	CNTN2	RELN	CDK5R1	LRRK2	POU3F2	SLIT1	SLIT3	TNR	RTN4	EGFR	LHX6	FOXB1	PAFAH1B1	ROBO1	NDEL1	PEX5	LRP6	DRD1	PEX13	CX3CR1	DRD2	CXCL12	DIXDC1	NR2E1	PSEN1	NKX2-1	CDK5	OGDH	SRF	POU3F3	FGFR1	(ARX)
divalent metal ion transport	164	169	3.48552	0.000246	0.00684359	0	ITPR2	RYR3	CACNA1S	CAMK2D	PRKCE	FGF2	STIM2	JPH2	CACNG3	TRPM2	PLCZ1	CACNB2	NIPAL4	TMEM66	PPP3CA	CLDN16	IBTK	SLC39A11	SLC30A8	ATP2B2	ITPR3	CAMK2B	REST	MS4A2	SLC39A7	ZDHHC17	ITPR1	CACNA2D1	ATP2A3	CLCA1	CASR	CDH23	CACNG7	SLC39A8	SLC30A2	ADRA1A	P2RX7	ATP2C1	CHRNA7	SLC30A6	TRPV1	TUSC3	GLP1R
neuron migration	81	86	3.48541	0.000246	0.00684359	0	CELSR2	NEUROG2	NTRK2	CHL1	MYH10	PRKG1	DAB1	DCLK1	CNTN2	RELN	CDK5R1	NRCAM	NAV1	DCC	PEX7	LMX1B	GPM6A	NTN1	DNER	MDGA1	KIAA0319	YWHAE	DYX1C1	DISC1	SPOCK1	AXL	TOP2B	SEMA6A	NR4A2	APBB2	CCKAR	PAFAH1B1	DCDC2	PCNT	CELSR1	FYN	NDEL1	ITGA3	SATB2	PEX5	ATOH1	MNX1	ASCL1
positive regulation of cell adhesion	113	116	3.48312	0.000248	0.00684359	0	TPM1	ITGAL	FBLN2	PRKCE	CDH13	SERPINF2	ITGB1	KIF26B	VIT	NRG1	CHRD	IL12A	EDIL3	PLEKHA2	VAV1	PTPRJ	PRKCA	KIFAP3	MYO10	EGFLAM	COL8A1	SELP	FOXC2	TGM2	ERBB2	TEK	PPAP2B	CDK6	CCR7	VEGFA	WNT3A	CYR61	SAA2	HSD17B12	SFRP2	SMAD3	CD44	FGF1	CXCL13	PIEZO1	EMILIN1	FSTL3	SMOC2
receptor clustering	19	20	3.4782	0.000252	0.00691277	0	NRXN1	CACNA1A	MUSK	DLG2	MAGI2	LRP4	SHANK3	GRIK2	GRIN2B	NLGN1	SYNGAP1	SMO	DOK7	AGRN	CDK5	DNAJA3	DLG4	PICK1	DVL1	(FLNA)
amine transport	127	135	3.47575	0.000255	0.00693661	0	CADPS	SLC1A7	SLC38A8	PARK2	SLC25A26	CACNA1A	FCER1G	SLC22A1	CHRM5	ARL6IP5	ACACB	HTT	SLC6A3	SLC7A7	SLC7A2	SLC1A3	SLC1A6	OCA2	SLC1A1	SLC19A2	XBP1	SLC1A2	SLC36A2	SLC43A1	SLC6A19	FOLR1	SLC3A1	PDPN	SLC1A4	PRKAB2	EDN1	DDC	CPT1A	SLC6A7	SLC6A18	SLC18A1	SLC38A6	SLC38A4	TRPC4	SLC7A9	SLC22A4	SLC7A4	LY6E
heparin binding	125	132	3.47264	0.000258	0.00697776	0	FN1	APOA5	APOB	THBS4	COL23A1	TGFBR3	SLIT2	FGF2	APLP1	FGF7	RPL22	FGF14	COL5A1	CHRD	COL13A1	NAV2	SERPIND1	SELL	ADAMTS8	CXCL6	ZNF207	LTBP2	SELP	RSPO2	TNXB	COL25A1	ADAMTS3	APP	PF4V1	SERPINE2	LIPC	VEGFA	SERPINC1	CYR61	RSPO4	PGF	HSD17B12	FGF12	ANG	FGF1	FGFR2	FSTL1	PAFAH1B1
actin monomer binding	13	13	3.47019	0.00026	0.0070021	0	ABL2	MTSS1	PRKCE	PKNOX2	MYL4	MKL1	LIMA1	ABL1	TWF1	NOS3	MYL2	MYL3	TWF2
neuromuscular process controlling balance	45	45	3.46969	0.000261	0.0070021	0	NRXN1	CLRN1	CACNA1A	PCDH15	ADCY5	ABR	MYH10	GAA	SHANK3	SHANK1	CAMK2B	SLC1A3	TNR	CDH23	APP	MYO7A	NBN	PAFAH1B1	BCR	GM2A	CLN8	NKX6-2	NR4A3	CLIC5	USH1C	AARS	GRIN2C	USH1G	HEXA	HMX3	POU4F3	CNTNAP1	CLN3	GIGYF2	POU4F1	NLGN2	POU4F2	IGDCC3	APLP2	DLG4	RAC3	HEXB	FOXS1
positive regulation of receptor-mediated endocytosis	28	28	3.46612	0.000264	0.00703012	0	APOA5	PCSK9	HIP1	LDLRAP1	MAGI2	SELE	SYNJ1	VEGFA	WNT3A	SFRP4	CBL	PPT1	AHI1	HNRNPK	BICD1	GREM1	SCYL2	SYNJ2BP	DRD2	ATAD1	VTN	SERPINE1	ANGPT1	SGIP1	CCL21	PLD2	GH1	CCL19
positive regulation of Ras protein signal transduction	27	27	3.45439	0.000276	0.00730266	0	LPAR2	LPAR1	RASGRF1	IGF1	NRG1	ITPKB	ERBB2	HRAS	KRAS	RAC1	NRAS	FGF10	MAP2K1	ALS2	F2R	DGKI	CSF1	ARRB1	GPR55	NTRK1	NOTCH2	RASGRP4	ABRA	EPO	KITLG	SHOC2	F2RL1
regulation of actin cytoskeleton organization	144	163	3.44793	0.000282	0.00743824	0	ADD2	TPM1	ABL2	NCK1	PARK2	FZD10	SLIT2	PRKCE	ARHGEF10	SERPINF2	ARHGEF15	SPTB	TAC1	CAPZA3	SPTA1	CDK5R1	NCK2	CAV3	SYNPO	ADD1	VIL1	CCDC88A	ARPC1A	PDGFRA	SORBS3	GRHL3	DLG1	GSN	TRIOBP	KANK1	TEK	S1PR1	EP300	ARPC5L	MTOR	EDN1	CCR7	EPHA5	JAM3	SPTBN1	WNT11	EFNA5	FER
positive regulation of synaptic transmission	42	44	3.44387	0.000287	0.00750982	0	NRXN1	GFAP	PRKCE	GRIA4	ERBB4	SHANK3	TAC1	RELN	SLC1A3	TNR	OXTR	LAMA2	GRIK2	GRIN2B	SERPINE2	NLGN1	CRHR1	LGI1	GRIK1	PLK2	PTGS2	TNF	SLC24A2	CHRNB2	PRKCZ	SNCA	DRD1	PINK1	GIP	CCKBR	TACR1	NR2E1	NMU	ADORA2A	NPTN	NLGN2	RGS14	IFNG	DLG4	ARRB2	CCL2	OXT	(KISS1R)
actinin binding	16	16	3.44355	0.000287	0.00750982	0	PALLD	PTPRT	ITGB1	SYNPO2	PKD2L1	NPHS1	MAGI1	PDLIM2	TTN	PROM1	PDLIM5	PDLIM3	NRAP	PKD2	MYPN	DAG1
regulation of alpha-amino-3-hydroxy-5-methyl-4-isoxazole propionate selective glutamate receptor activity	16	17	3.43754	0.000294	0.00760445	0	NRXN1	CACNG2	CACNG3	SHANK3	SHANK1	RELN	CACNG7	NLGN1	CNIH3	CACNG4	CNIH2	CACNG5	MINK1	NLGN2	MAPK8IP2	CACNG8	(NLGN3)
cortical cytoskeleton	51	54	3.42767	0.000304	0.00784395	0	EPB41L2	GYPC	SELE	SPTB	CAPZA3	SPTA1	LANCL2	LLGL1	MYZAP	LASP1	PDLIM2	EPB41	PPP1R9A	TMOD1	TPM3	CALD1	SPTBN1	NOS2	TRPC4	SPTAN1	SCNN1A	SLC4A1	KNCN	MYH9	MYO1A	DSTN	MYO1F	SPTBN4	TRPV4	ACTB	CAPZA1	SPTBN5	EZR	ACTN1	ACTN2	CORO1A	ACTR2	WASL	EPB49	SPTBN2	INPP5D	CAPZB	GYS2
neuron cell-cell adhesion	11	12	3.41832	0.000315	0.00807491	0	NRXN1	CNTN4	CDK5R1	NCAM2	TNR	NLGN1	CTNND2	RET	ASTN1	NINJ2	NLGN2	(NLGN3)
muscle myosin complex	17	18	3.41586	0.000318	0.00810484	0	MYH4	MYH8	MYH13	MYLPF	MYH11	MYH2	(MYH1)	MYL4	MYBPC3	MYH6	TRIM32	MYH7	MYOM1	MYL3	MYL6B	MYL5	MYL9	MYL1
myosin II complex	21	23	3.41139	0.000323	0.00819522	0	MYH4	MYH8	MYH13	MYLPF	MYH11	MYH10	MYH2	(MYH1)	MYL4	MYBPC3	MYH6	MYH9	SHROOM1	TRIM32	MYH7	MYOM1	MYL3	MYL6B	MYL5	MYL12B	MYL9	MYL1	(SHROOM4)
Ras protein signal transduction	127	132	3.40531	0.00033	0.00833579	0	ARHGDIA	RFXANK	ABCA1	APOA1	(APOC3)	CDH13	FGF2	GRAP2	MCF2L	PLCE1	IGF1	G3BP2	CRKL	SOS1	RASGRP3	ARHGAP1	RHOB	RREB1	RAP2A	RSU1	RHOG	MAPKAPK5	SRGAP1	ARHGEF3	GRAP	ROPN1B	MAPK1	DHCR24	FARP2	RAF1	HRAS	MAPK3	KRAS	SGSM3	PLD1	MRAS	PHACTR4	ELMO1	GNB1	NRAS	GRB2	RALA	HACE1
serine-type endopeptidase inhibitor activity	87	96	3.40311	0.000333	0.00835936	0	SERPINA1	CRIM1	SERPINB4	WFDC3	SPINK2	SERPINF2	SPINT2	SERPINB7	SERPINB3	SERPING1	SERPINF1	SERPINB13	SERPINA11	SERPINA9	SERPIND1	SERPINA10	SPINK6	SERPINB11	WFDC13	RECK	WFDC10A	SERPINA6	SPINK13	SPINK5	SPINK8	WFIKKN1	APP	CD109	SERPINE2	SERPINC1	WFDC1	SPOCK1	COL28A1	ITIH5	CPAMD8	SERPINA12	SPINT4	ITIH2	WFDC6	WFDC8	WFDC2	HRG	SERPINB6
cadherin binding	22	22	3.38686	0.000353	0.00882414	0	CTNNA2	PTPRT	CTNNA3	CDH13	JUP	CDK5R1	PTPRM	NUMB	PROM1	FER	TRPC4	CTNNA1	VCL	CTNND1	NDRG1	TBC1D2	PSEN1	CTNNAL1	APC	CTNNB1	P2RX4	FXYD5
endothelial cell proliferation	15	17	3.38574	0.000355	0.00882414	0	APOA1	CD34	BMPER	LOXL2	NOX5	ANGPT4	HMOX1	DLG1	SCARB1	TEK	MMP14	BMP4	ACVRL1	THAP1	CALCA	(NRARP)	(PRKX)
adenylate cyclase-inhibiting G-protein coupled receptor signaling pathway	43	44	3.38254	0.000359	0.00887174	0	CHRM5	ADCY1	ADCY5	OPRD1	ADCY2	APLP1	GRM4	INSL3	ADCY7	ADCY9	ADCY8	OPRM1	S1PR1	NPR3	GRIK3	PTGDR2	P2RY1	GNAL	ADORA1	NPY1R	GNAI3	SSTR5	GNAZ	ADCY6	RXFP2	ADCY3	DRD2	GNAI1	OPRK1	MCHR1	GNAI2	SSTR2	NPY2R	DRD3	HTR1A	DRD4	RGS1	ADRA2A	S1PR3	OPRL1	CHRM4	ADCY4	CORT
positive regulation of endocytosis	67	70	3.37375	0.000371	0.00911305	0	APOA5	AMPH	PCSK9	HIP1	FCER1G	ABR	LDLRAP1	MAGI2	ITGB1	SELE	SPACA3	CALY	SYNJ1	NLGN1	NEDD4L	VEGFA	WNT3A	SFRP4	TUB	CBL	CLEC7A	TULP1	PPT1	AHI1	MBL2	CD36	BCR	SLC11A1	HNRNPK	BICD1	CAMK1D	SNCA	GREM1	SCYL2	MIB1	SYNJ2BP	CBLL1	BIN1	SFTPD	C3	DRD2	CLIP3	WASL
neuropeptide signaling pathway	83	92	3.36424	0.000384	0.00938489	0	CELSR2	GPR125	LPHN3	SORCS2	BAI3	GPR114	OPRD1	BAI1	SORCS3	TAC1	QRFP	LPHN2	SCG5	GPR115	CPE	PRLHR	GPR111	CRHR1	NPS	NXPH3	GALR1	ECEL1	PKD1L2	SORCS1	CARTPT	HCRTR1	GPR133	CELSR1	EMR3	NPY	PKDREJ	PROK2	GPR126	GPR110	GPR116	HCRTR2	PDYN	GAL	NPVF	NMUR1	GRP	GPR98	GPR56
microfilament motor activity	19	19	3.36339	0.000385	0.00938489	0	MYH4	MYH13	MYO1D	MYH10	MYH2	MYO1E	MYO10	MYO5A	MYO7A	MYH6	MYH9	MYO5B	MYO9B	MYO6	MYH7	MYH3	MYO3A	MYO1B	MYL7
negative regulation of locomotion	125	131	3.34823	0.000407	0.00984364	0	TPM1	PLCB1	PODN	TGFBR3	ROBO2	SLIT2	ABR	FGF2	SCAI	MAGI2	MCC	PTPRO	CHRD	ANGPT4	PTPRU	SLIT1	RAP2A	KRIT1	HMOX1	SULF1	SHH	PTPRM	TGFB1	CLIC4	PTPRJ	DACH1	HDAC5	TRIB1	KLF4	IL33	PDGFB	MUC2	ARAP3	WNT3A	WNT11	PTPRK	SFRP2	PTEN	CXCL13	MAP2K5	WNT3	RNF20	BMP5
divalent inorganic cation transport	168	173	3.34462	0.000412	0.00992279	0	ITPR2	RYR3	CACNA1S	CAMK2D	PRKCE	FGF2	STIM2	JPH2	CACNG3	TRPM2	PLCZ1	CACNB2	NIPAL4	TMEM66	PPP3CA	CLDN16	IBTK	SLC39A11	SLC30A8	ATP2B2	ITPR3	CAMK2B	REST	MS4A2	SLC39A7	ZDHHC17	ITPR1	CACNA2D1	ATP2A3	CLCA1	CASR	CDH23	CACNG7	SLC39A8	SLC30A2	ADRA1A	P2RX7	ATP2C1	CHRNA7	SLC30A6	TRPV1	TUSC3	GLP1R
heterophilic cell-cell adhesion	24	26	3.3332	0.000429	0.0102872	0	ITGAL	NRXN1	CDH4	PTPRD	AMIGO1	SELE	AMICA1	ITGA4	SELP	NLGN1	CDH2	CADM1	CADM3	ICAM1	PVRL1	CD209	VCAM1	AMIGO2	ITGA5	CD164	CXADR	REG3A	LGALS7	AMIGO3	(IL1RAPL1)	(L1CAM)
regulation of exocytosis	74	79	3.33183	0.000431	0.0102872	0	SYT9	EXPH5	CADPS	PLCB1	CACNA1A	FCER1G	ABR	FGF2	RAB3D	SYT1	FGR	REST	MS4A2	HMOX1	SERPINA10	RAB3C	RAB27A	RAB5A	ADORA2B	NLGN1	PRAM1	NAPB	RAPGEF4	CRHR1	RALA	SYT7	RAB27B	ZP2	SYK	NCS1	NSF	PKDREJ	BCR	B4GALT1	SNCA	RAB3A	FCER1A	NOTCH1	RPH3AL	TRPV6	CCR2	ADORA3	PFN2
T-tubule	23	24	3.32643	0.00044	0.0104361	0	KCNJ3	CACNA1S	CAMK2D	KCNJ12	KCNJ5	ESR1	CAV3	AKAP7	CACNA2D1	SLC8A1	SCN5A	VDR	SCN2A	KCNJ18	RYR1	CASQ1	KCNJ11	CACNB1	SLC30A1	EDNRA	CAPN3	TGFB3	PRKAR2A	(estrogen receptor)
adult behavior	92	94	3.32159	0.000448	0.0105666	0	NRXN1	PARK2	CACNA1A	GRM7	OPRD1	CHL1	ADAM22	ABAT	DAB1	FXN	LEP	CNTN2	ATXN1	GDNF	SLC1A2	DBH	TSHR	CHD7	HIPK2	NPC1	OPRM1	GRIN2D	APP	PBX3	NTAN1	CHRNA5	CHAT	EFNB3	NR4A2	CHRNA3	CHRNB4	GRIK1	PAFAH1B1	CHRNA4	ATP1A3	KLHL1	CARTPT	PPT1	NGF	NPY	CHRNB2	NTSR1	CLN8
basement membrane	83	89	3.31965	0.000451	0.0105882	0	THBS4	USH2A	APLP1	FRAS1	FREM2	ITGB1	NTN4	RUNX1	TGFBI	COL5A1	LOXL2	ENTPD1	COL15A1	LAD1	COL18A1	LAMB3	EGFLAM	COL8A1	LAMA1	LAMA5	NTN1	LAMA2	HMCN1	COL4A2	SPARC	VEGFA	ERBB2IP	NID2	COL4A1	COL28A1	ANG	TINAG	FBN1	LEPREL1	SMOC2	COL4A4	LAMA3	FREM1	HSPG2	TNC	COL2A1	FBLN1	LAMC2
lipid translocation	13	14	3.31653	0.000456	0.0106549	0	ABCA1	ATP10A	ATP10B	ATP8B1	ATP11A	P2RX7	ATP8A1	ATP9A	ATP10D	ATP9B	ATP8B3	KCNN4	ATP11B	(ATP11C)
phospholipid translocation	13	14	3.31653	0.000456	0.0106549	0	ABCA1	ATP10A	ATP10B	ATP8B1	ATP11A	P2RX7	ATP8A1	ATP9A	ATP10D	ATP9B	ATP8B3	KCNN4	ATP11B	(ATP11C)
positive regulation of neurological system process	47	50	3.31166	0.000464	0.0107371	0	NRXN1	GFAP	PRKCE	GRIA4	ERBB4	SHANK3	TAC1	RELN	SLC1A3	TNR	OXTR	LAMA2	GRIK2	GRIN2B	SERPINE2	NLGN1	CRHR1	LGI1	GRIK1	PLK2	PTGS2	DICER1	RNF10	CARTPT	TNF	SLC24A2	CHRNB2	PRKCZ	SNCA	DRD1	PINK1	GIP	CCKBR	TACR1	NR2E1	NMU	ADORA2A	NPTN	HCRT	IL6	NLGN2	RGS14	IFNG
regulation of actin filament-based process	150	170	3.31072	0.000465	0.0107371	0	ADD2	TPM1	ABL2	NCK1	PARK2	FZD10	SLIT2	PRKCE	ARHGEF10	SERPINF2	ARHGEF15	SPTB	TAC1	CAPZA3	SPTA1	CDK5R1	NCK2	CAV3	SYNPO	ADD1	VIL1	CCDC88A	ARPC1A	PDGFRA	SORBS3	GRHL3	DLG1	GSN	TRIOBP	KANK1	TEK	S1PR1	MYBPC3	EP300	ARPC5L	MTOR	EDN1	CCR7	EPHA5	JAM3	SPTBN1	WNT11	SCN2B
carboxypeptidase activity	40	43	3.3081	0.00047	0.0107708	0	CILP2	CPA6	ODZ2	AGBL5	CPD	C15orf24	CPXM1	CPQ	PEPD	BLMH	AGTPBP1	AGBL2	CPE	CPVL	CPXM2	CPM	AGBL4	CPB1	CPZ	CPA3	CPA2	CPA4	CNDP2	FOLH1	CPA1	PRCP	NAALAD2	CPN1	AGBL3	NAALADL1	ACE	CNDP1	CPO	NOMO3	CPA5	CTSA	SCPEP1	NOMO1	AEBP1	CPB2	(ACE2)	(AGBL1)	(NOMO2)
respiratory system development	159	168	3.30729	0.000471	0.0107708	0	FOXP1	ADAMTS2	DISP1	BASP1	TSHZ3	CLCN2	TNS3	SPDEF	FGF2	BMPR1A	GLI3	MAPK8IP3	FGF7	IGF1	C11orf73	HEG1	EDARADD	MSC	HOPX	SHH	GATA4	LIPA	LTBP3	PDGFRA	CHD7	LAMA1	LAMA5	NUMB	RSPO2	SMAD2	PDPN	AGER	EP300	WNT2	CFTR	MMP14	RBP4	SPARC	VEGFA	ALDH1A2	NFIB	ASS1	WNT11
clathrin-coated vesicle	177	192	3.29669	0.000489	0.0111114	0	APOB	AMPH	SYT9	SYN3	VAMP3	HIP1	SNAP91	BRSK1	LDLRAP1	SYT6	IGF2R	ZNRF1	SYT1	GABRA2	DAB2	CYP19A1	SH3BP4	CLVS1	NECAP2	ECE1	PCLO	DMXL2	LRRK2	MYO1E	CACFD1	SV2C	RAB3C	NCALD	SLC40A1	AP2A2	EGFR	RPH3A	TRIM9	AAK1	ICA1	FCHO1	CD207	GGA2	GABBR1	RGS19	GRIN2B	GLP1R	AP3B1
positive regulation of axonogenesis	39	43	3.29311	0.000495	0.011201	0	ARHGDIA	CDH4	ROBO2	SLIT2	DSCAM	NTRK2	AMIGO1	TIAM1	FXN	NTN1	NGFR	EP300	STK25	WNT3A	PAFAH1B1	WNT3	SCARF1	ROBO1	ADNP	NGF	NDEL1	BCL11A	PLXNB2	CXCL12	DIXDC1	MAP1B	SEMA4D	LIMK1	TRPV2	PLXNB1	TNFRSF12A	ISLR2	SEMA7A	MAPT	ILK	SKIL	CNTF	TWF2	RHOA	(ANAPC2)	(CDKL5)	(NTRK3)	(STK11)
positive regulation of angiogenesis	75	76	3.29304	0.000496	0.011201	0	PRKCB	ANGPTL3	PRKD1	FGF2	ANXA3	CD34	ERAP1	RUNX1	DDAH1	ANGPT4	RHOB	TNFSF12	HMOX1	GATA4	PRKCA	HDAC9	HIPK2	CHRNA7	FOXC2	TEK	VEGFA	CCR3	BTG1	SFRP2	FGF1	ANGPTL4	PTGS2	ADM	TNFRSF1A	ADM2	NOS3	PLCG1	FLT1	EPHA1	HIF1A	VASH2	VEGFB	RAMP2	AGGF1	PTGIS	C3	CX3CR1	MTDH
negative regulation of lipase activity	10	10	3.29225	0.000497	0.011201	0	ANGPTL3	APOA2	APOC3	PLA2R1	POR	ANGPTL4	BICD1	RGS2	APOC1	SORT1
inward rectifier potassium channel activity	22	22	3.2866	0.000507	0.011303	0	KCNQ5	KCNJ3	KCNJ12	KCNJ5	KCNJ15	KCNK6	KCNJ1	KCNJ6	KCNH7	KCNK1	KCNJ16	KCNJ2	KCNJ18	KCNH2	KCNJ11	KCNJ14	KCNJ9	KCNJ10	KCNJ4	KCNJ8	KCNH6	KCNJ13
positive regulation of microtubule polymerization	11	12	3.27876	0.000521	0.0115679	0	PSRC1	CAV3	ARL2	MAP1B	CAV1	TERF1	CLIP1	APC	SLAIN2	MAPT	CDKN1B	(FES)
sialyltransferase activity	18	21	3.27074	0.000536	0.0118461	0	ST6GALNAC3	ST8SIA5	ST3GAL4	ST3GAL3	ST3GAL1	ST8SIA1	ST3GAL5	ST6GALNAC2	ST8SIA6	ST6GAL1	ST6GAL2	ST3GAL2	ST6GALNAC5	ST6GALNAC4	(ST6GALNAC6)	ST6GALNAC1	ST8SIA4	ST3GAL6	ST8SIA3	(SIA8F)	(ST8SIA2)
cellular response to cadmium ion	12	12	3.2651	0.000547	0.0120291	0	MT1A	MT1F	MT1G	MT1H	MT1E	HMOX1	GSN	MT1X	MT3	AKR1C3	CYP11A1	CYP1A2
activation of transmembrane receptor protein tyrosine kinase activity	10	10	3.2635	0.00055	0.012042	0	NRG3	EGF	PDGFC	NRG1	ANGPT4	PRLR	CHRNA3	ADRB2	ANGPT1	PILRB
transmembrane receptor protein tyrosine phosphatase activity	18	18	3.26186	0.000553	0.0120569	0	PTPRN	PTPRD	PTPRO	PTPRR	PTPRN2	PTPRZ1	PTPRU	PTPRM	PTPRG	PTPRK	PTPRF	PTPRE	PTPRS	PTPRB	PTPN6	PTPRC	PTPRA	PTPRH
transmembrane receptor protein phosphatase activity	18	18	3.26186	0.000553	0.0120569	0	PTPRN	PTPRD	PTPRO	PTPRR	PTPRN2	PTPRZ1	PTPRU	PTPRM	PTPRG	PTPRK	PTPRF	PTPRE	PTPRS	PTPRB	PTPN6	PTPRC	PTPRA	PTPRH
regulation of glutamate receptor signaling pathway	21	22	3.25736	0.000562	0.0121393	0	NRXN1	CACNG2	CACNG3	SHANK3	SHANK1	RELN	CACNG7	OPRM1	NLGN1	DAPK1	CNIH3	CACNG4	CNIH2	CRH	CACNG5	CRHBP	MINK1	NLGN2	DLG4	MAPK8IP2	CACNG8	(NLGN3)
high-density lipoprotein particle remodeling	12	14	3.25031	0.000576	0.0123886	0	CETP	APOA2	APOA1	(APOA4)	(APOC3)	ABCG1	SCARB1	LIPC	LCAT	APOM	LIPG	ABCA5	APOC1	APOE
myosin complex	63	65	3.24895	0.000579	0.0123923	0	MYH4	MYH8	MYH13	MYLPF	MYH11	MYO1D	MYH10	MYH2	(MYH1)	MYO3B	MYL4	MYO5C	MYO1E	MYO18B	MYO10	MYBPC1	MYO7B	CGNL1	MYBPC3	MYO5A	MYO16	MYH15	MYO9A	MYO7A	MYBPC2	FILIP1L	MYOM2	MYH6	MYH9	MYO1A	SHROOM1	MYO1F	MYO1C	TRIM32	MYO5B	MYO9B	MYO18A	MYO1H	MYO6	BMF	MYO15A	MYO15B	MYH7B
axolemma	10	10	3.24569	0.000586	0.0124794	0	ROBO2	MYO1D	MAPK8IP3	CNTNAP2	SLC1A2	GABBR1	ADORA1	ROBO1	ADORA2A	KCNC3
nephron development	74	78	3.24304	0.000591	0.0125406	0	ENPEP	PAX2	BASP1	MTSS1	ACTA2	PLCE1	CD34	MAGI2	SIX2	KIF26B	HEYL	PTPRO	NPHS1	MYO1E	SULF1	GDNF	PDGFRA	FOXC2	TEK	PDGFB	JAG1	PROM1	HES5	AHI1	COL4A4	PDGFRB	HNF1B	BCL2	ACAT1	PODXL	MEF2C	GREM1	WWTR1	KLHL3	WNT9B	SOX9	TFAP2A	SMO	OSR1	EGR1	COL4A3	PECAM1	NPHS2
pallium development	94	97	3.24267	0.000592	0.0125406	0	PLCB1	SLIT2	NDE1	CCDC85C	NTRK2	ANXA3	GLI3	CYP19A1	DAB1	LRP8	TACC2	CNTNAP2	CDON	RELN	CDK5R1	POU3F2	EMX2	RTN4	EGFR	VLDLR	LHX6	TACC1	SRD5A1	HSD17B3	GRIN2B	GRIN2A	YWHAE	CDK6	EPHA5	WNT3A	ID4	PTEN	PAFAH1B1	TACC3	GNG12	FOXP2	DICER1	MKKS	ROBO1	ZEB2	NDEL1	NPY	HIF1A
regulation of cell-cell adhesion	68	70	3.24025	0.000597	0.0125526	0	CELSR2	ITGAL	SERPINF2	KIF26B	PRKG1	EPHA7	TNR	TGFB1	PRKCA	KIFAP3	MYO10	KLF4	SERPINE2	PPAP2B	WNT3A	EFNA5	CDH1	DPP4	CD44	B4GALNT2	CXCL13	MAP2K5	MAP2K1	PIEZO1	FSTL3	PIK3R1	PRKCQ	CITED2	TNF	SYK	ADA	PODXL	LGALS1	IL1RN	ADAM8	PRKCD	SIRPG	LEF1	HAS2	JAK2	IL1B	WNT5A	TNFSF11
clathrin coated vesicle membrane	89	95	3.23546	0.000607	0.0127097	0	APOB	AMPH	SYT9	SYN3	VAMP3	HIP1	LDLRAP1	SYT6	ZNRF1	SYT1	GABRA2	DAB2	NECAP2	DMXL2	CACFD1	SV2C	NCALD	AP2A2	EGFR	RPH3A	ICA1	CD207	AP3B1	PICALM	LDLR	NECAP1	SYNPR	DTNBP1	SLC18A1	EPN2	ATP6V1G2-DDX39B	SYT2	AP1B1	SYT7	AP2A1	TMEM163	VAMP1	ABCC8	AFTPH	SYNGR1	TYRP1	GAD1	RAB3A
positive regulation of synaptic transmission, glutamatergic	12	13	3.234	0.00061	0.0127189	0	NRXN1	GRIA4	SHANK3	RELN	TNR	OXTR	NLGN1	PTGS2	DRD1	CCKBR	ADORA2A	NLGN2	(NLGN3)
chylomicron	11	12	3.22775	0.000624	0.0129442	0	APOA5	APOB	APOA2	APOA4	(APOC3)	LSR	APOH	APOBR	LPL	APOC1	APOE	APOC2
positive regulation of transmission of nerve impulse	45	47	3.22739	0.000625	0.0129442	0	NRXN1	GFAP	PRKCE	GRIA4	ERBB4	SHANK3	TAC1	RELN	SLC1A3	TNR	OXTR	LAMA2	GRIK2	GRIN2B	SERPINE2	NLGN1	CRHR1	LGI1	GRIK1	PLK2	PTGS2	CARTPT	TNF	SLC24A2	CHRNB2	PRKCZ	SNCA	DRD1	PINK1	GIP	CCKBR	TACR1	NR2E1	NMU	ADORA2A	NPTN	HCRT	IL6	NLGN2	RGS14	IFNG	DLG4	ARRB2
regulation of calcium ion transport via voltage-gated calcium channel activity	45	47	3.21815	0.000645	0.0132704	0	CACNG2	CACNA1S	CACNA1A	OPRD1	CACNG3	CACNB2	PKD2L1	CAV3	CACNA2D1	CACNG7	OPRM1	GLP1R	CACNB4	CACNA1I	CACNG6	CACNA1D	SESTD1	CCKAR	CACNG4	ADRB2	NCS1	RHOC	CACNA1C	CACNA1B	VDR	AGT	RYR1	CACNG5	ADRB1	DRD2	CXCL12	CACNB1	GNAI2	ITGAV	CACNA1E	PKD2	GAS6	DRD4	ADORA2A	ADRA2A	TPCN2	CACNB3	NKX2-5
sodium channel regulator activity	14	14	3.21186	0.000659	0.0135063	0	SGK3	NEDD4	YWHAH	CAV3	SGK1	TMPRSS3	RANGRF	NEDD4L	SCN2B	SCLT1	PRSS8	SGK2	GPLD1	SCN1B
integrin binding	73	77	3.20992	0.000664	0.0135399	0	THBS4	ANGPTL3	COL16A1	GFAP	ADAM22	ITGB1	ITGB6	IGF1	TGFBI	COL5A1	EDIL3	TNR	ADAMTS13	ADAMTS8	FBLN5	CD226	LAMA5	TNXB	PPAP2B	MMP14	LTBP4	ADAM23	JAM3	ERBB2IP	CYR61	ADAMTS5	SFRP2	ITGA1	ADAM10	ADAM11	VWF	SYK	ADAM9	THY1	ICAM1	ICAM4	GPNMB	CTGF	ITGB5	TNN	ECM2	COL4A3	ACTN1
intracellular lipid transport	15	15	3.20219	0.000682	0.0138494	0.00425532	ABCA1	LDLRAP1	ACACB	COL4A3BP	ABCG1	VPS4B	PRKAB2	CPT1A	PRKAG2	PRKAA2	LRP6	CPT1B	CPT2	SLC25A20	NPC2
striated muscle contraction	51	54	3.19348	0.000703	0.0142141	0.00423729	MAP2K3	TPM1	RYR3	CACNA1S	CAMK2D	ANK2	TNNC2	GAA	MYL4	MAP2K6	CASQ2	MYBPC3	TTN	NOS1	SCN2B	RYR2	TNNT1	SCN5A	ADRB2	ALDOA	TNF	MYH6	PSEN2	DTNA	RCSD1	VEGFB	HOMER1	PGAM2	TNNT3	TLR4	MB	CHRNA1	KBTBD10	TNNI3	SMAD5	ADRBK1	ARHGEF11	ACTC1	MYL3	RPS6KB1	PIK3CA	SCN1B	ARG2
lamellipodium assembly	19	19	3.18909	0.000714	0.0143709	0.00421941	NCK1	CDH13	LRRC16A	PTPRO	NCK2	PXN	CCDC88A	RAC1	CYFIP1	SPATA13	VCL	ARFIP2	FGD4	ARHGEF4	CAPZB	VAV2	AJUBA	WASF2	NUP85
nucleobase-containing compound kinase activity	40	49	3.1886	0.000715	0.0143709	0.00420168	NOL9	DLG2	AK5	AK4	NME1	(NME1-NME2)	(NME2)	ADK	AK3	MPP2	AK7	NME4	DLG1	NME6	MAGI3	TAF9	GUK1	TK1	CARD11	AK8	N4BP2	CMPK1	MPP3	NME9	DCK	NME5	AKD1	TK2	UCKL1	TJP2	NME3	NME7	UCK2	DTYMK	SPEF2	DGUOK	AK1	PNKP	CMPK2	UCK1	AK2	CLP1	(CASK)
cortical actin cytoskeleton	31	33	3.18656	0.00072	0.0143764	0.0041841	EPB41L2	SPTB	SPTA1	LANCL2	LLGL1	MYZAP	LASP1	PDLIM2	EPB41	PPP1R9A	CALD1	SPTBN1	SPTAN1	SCNN1A	KNCN	MYO1A	DSTN	MYO1F	SPTBN4	TRPV4	SPTBN5	ACTN1	ACTN2	CORO1A	ACTR2	WASL	SPTBN2	GYS2	RAB3IP	INPPL1	CAP1	(SHROOM2)	(SHROOM4)
protein kinase C activity	16	16	3.18474	0.000724	0.0144074	0.00416667	PRKCB	PRKD1	PRKCE	PRKCG	PRKCA	PKN3	PRKCQ	PRKD3	PRKCZ	PRKCI	PRKCD	PRKD2	PKN2	PRKCH	CCL3	PKN1
regulation of cholesterol transport	28	32	3.18321	0.000728	0.0144237	0.00414938	CETP	ABCA1	APOA2	APOA1	(APOA4)	(APOC3)	EGF	ABCG1	LEP	ABCG5	(ABCG8)	SHH	NFKBIA	PON1	NR1H3	PTCH1	LRP1	PPARG	TSPO	LIPG	LAMTOR1	SIRT1	PLA2G10	NR1H2	NFKB1	ADIPOQ	APOC1	APOE	ABCA2	SREBF2	APOC2	(IRAK1)
regulation of sterol transport	28	32	3.18321	0.000728	0.0144237	0.00414938	CETP	ABCA1	APOA2	APOA1	(APOA4)	(APOC3)	EGF	ABCG1	LEP	ABCG5	(ABCG8)	SHH	NFKBIA	PON1	NR1H3	PTCH1	LRP1	PPARG	TSPO	LIPG	LAMTOR1	SIRT1	PLA2G10	NR1H2	NFKB1	ADIPOQ	APOC1	APOE	ABCA2	SREBF2	APOC2	(IRAK1)
skeletal muscle organ development	108	114	3.18254	0.00073	0.0144237	0.00411523	FOXP1	DISP1	BASP1	MYLPF	CACNG2	CACNA1S	MUSK	PDZRN3	ADAM12	FOXL2	IGF1	LRP4	CACNB2	PPP3CA	CDON	CAPN2	MSC	NPHS1	LRRK2	CNTFR	SHH	SVIL	KCNH1	RCAN1	MEOX2	ERBB2	DNER	HLX	APP	EP300	CHAT	NOS1	CSRP3	MEGF10	ASS1	COL19A1	VAMP5	COL4A1	STRA6	PAX7	PITX1	FOXP2	ALS2
external side of plasma membrane	175	188	3.17852	0.00074	0.0144794	0.00409836	ENPEP	ITGAL	PCSK9	GPR125	TNFRSF13B	KCNJ3	TGFBR3	FCER1G	ITGAE	CD34	ITGB1	ABCG1	F10	CD74	KCNJ5	TMEM123	TGFBR2	MS4A1	HEG1	BCAM	HLA-DRB1	ECE1	NCAM1	LHCGR	STAB2	NRCAM	TNFSF13	MS4A2	CD5	SELL	CD40	FCRL6	P2RX7	ITGA4	SELP	RTN4RL2	CUBN	S1PR1	SERPINE2	LDLR	CCR7	EPHA5	IL13
epithelial cell differentiation involved in kidney development	14	16	3.17598	0.000747	0.0145475	0.00408163	BASP1	MTSS1	MAGI2	PTPRO	NPHS1	MYO1E	FOXC2	PROM1	PODXL	MEF2C	NPHS2	BMP4	WT1	LAMB2	(CD24)	(IQGAP1)
regulation of protein polymerization	83	96	3.17485	0.00075	0.0145475	0.00406504	PSRC1	ADD2	NCK1	SLIT2	PRKCE	SPTB	CAPZA3	SPTA1	NCK2	CAV3	ADD1	VIL1	ARPC1A	STMN2	DLG1	GSN	TRIOBP	KANK1	ARPC5L	MTOR	CCR7	SPTBN1	FER	RDX	ARPC1B	RASA1	SPTAN1	TBCD	ARF6	TWF1	RHOC	MAP3K1	PTK2B	SNCA	SPTBN4	CAPZA1	CAPG	ACTR3	ARL2	SPTBN5	PFN2	BAIAP2L1	PRKCD
magnesium ion binding	167	179	3.16786	0.000768	0.0148396	0.00809717	ATP8A2	DCTPP1	ABL2	OXSR1	ATP8B4	BRSK1	ATP10A	PPM1B	ATP10B	ATP8B1	NME1	RPS6KA5	SIK3	NT5C1A	PGM2	CERK	PCK1	NT5C3	FEN1	MAST4	NUDT7	ENOPH1	RPS6KA1	MTHFD2	ATP11A	FARSB	MSH6	FAN1	P2RX7	ATP8A1	FOXK1	MAST2	LHPP	NLRC4	FDXACB1	ATP9A	MAP3K5	STK36	ERN2	MAP3K8	ILVBL	PDXK	TSSK1B
cellular lipid catabolic process	113	118	3.16279	0.000781	0.0150398	0.00806452	APOA5	APOB	ANGPTL3	ACADS	PNPLA3	SLC27A4	APOA2	APOC3	PLA2G4A	ACOX2	HSD17B4	LEP	ACOXL	ABCD2	ACOX3	ACOX1	ECHS1	PEX7	ACADM	SMPDL3B	MGLL	PCCA	PLA2G4E	ACOT7	CPS1	HAO1	AMACR	PPARD	PLD1	LIPC	PHYH	ACOT8	PRDX6	CPT1A	ECI1	PLA2G4D	PLA2G4C	ETFDH	PPT1	NAPEPLD	MUT	MCEE	PLCG1
regulation of dendritic spine development	21	21	3.16075	0.000787	0.0150848	0.00803213	LPAR1	SHANK3	LRP8	CAMK2B	SRCIN1	RELN	CDK5R1	LRRK2	EFNA1	NGEF	NLGN1	PTEN	ARF6	PDLIM5	EPHA4	SIPA1L1	CAMK1	CAPRIN1	CDK5	CAPRIN2	PALM
dicarboxylic acid transmembrane transporter activity	15	15	3.15838	0.000793	0.0151476	0.008	SLC1A7	SLC13A3	SLC1A3	SLC1A6	SLC1A1	SLC1A2	SLC26A7	SLC25A10	SLC1A4	SLC13A2	SLC26A8	SLC1A5	SLC13A5	SLC26A1	SLC25A11
oxidoreductase activity, acting on CH or CH2 groups	10	10	3.1581	0.000794	0.0151476	0.00796813	XDH	CYP2C8	ACOX2	CYP2C9	RRM1	CYP3A4	RRM2B	AOX1	RRM2	CYP1A2
cell cortex part	81	86	3.15728	0.000796	0.0151476	0.00793651	EPB41L2	2014-09-01	GYPC	MYH2	SELE	EXOC2	MAEA	SPTB	EXOC4	CAPZA3	SPTA1	LANCL2	LLGL1	MYZAP	LASP1	PDLIM2	EPB41	PPP1R9A	TMOD1	TPM3	CALD1	SPTBN1	2014-09-10	NOS2	2014-09-11	TRPC4	ANLN	SPTAN1	SCNN1A	SLC4A1	KNCN	MYH9	MYO1A	DSTN	PRKCZ	MYO1F	SPTBN4	TRPV4	ACTB	CAPZA1	FABP1	EXOC6	ASPH
contractile fiber	145	152	3.15706	0.000797	0.0151476	0.00790514	TPM1	MYH4	MYH8	ABLIM2	MYH13	MYLPF	CACNA1S	PALLD	MYH11	ANK2	PPP1R12A	ACTA2	SYNE1	JPH2	TNNC2	MYH2	SYNPO2	JUP	PPP3CA	(MYH1)	SORBS2	MYL4	CDK5R1	LDB3	KAT2B	CRYAB	CAV3	MYZAP	MYO18B	SVIL	MYBPC1	TNNT2	ANK1	MYOZ3	GRIN2B	TMOD1	TPM3	CALD1	MYBPC3	MYH15	SMTNL1	TTN	SPTBN1
renal system development	177	186	3.15336	0.000807	0.0151689	0.00787402	ENPEP	PAX2	PCSK9	BASP1	TSHZ3	MTSS1	ROBO2	ACTA2	PLCE1	CD34	MAGI2	SIX2	GLI3	KIF26B	TP63	HEYL	LRP4	PCSK5	PTPRO	WFS1	BMP6	SERPINF1	NPHS1	LRRK2	MYO1E	ITGA8	SULF1	GDNF	SHH	EYA1	PDGFRA	FOXC2	TIPARP	RRM2B	ZNF354A	TEK	PDGFB	RBP4	JAG1	VEGFA	ALDH1A2	IQCJ-SCHIP1	ZBTB16
phosphotransferase activity, phosphate group as acceptor	32	41	3.15077	0.000814	0.0152442	0.00784314	DLG2	AK5	AK4	NME1	(NME1-NME2)	(NME2)	AK3	MPP2	PPIP5K2	AK7	NME4	IP6K3	DLG1	NME6	MAGI3	TAF9	GUK1	PMVK	CARD11	AK8	CMPK1	MPP3	NME9	NME5	TJP2	PPIP5K1	NME3	NME7	DTYMK	AK1	CMPK2	AK2	IP6K2	IP6K1	(CASK)	(DLG3)	(MPP1)	(NME2P1)	(RP2)	(TXNDC3)	(TXNDC6)
triglyceride-rich lipoprotein particle	15	20	3.15028	0.000816	0.0152442	0.0078125	APOA5	APOB	APOA2	APOA1	(APOA4)	(APOC3)	APOL1	VLDLR	APOM	LSR	APOH	APOBR	LPL	PCYOX1	APOC1	APOE	APOC2	(APOC4)	(APOO)	(SELS)
very-low-density lipoprotein particle	15	20	3.15028	0.000816	0.0152442	0.0078125	APOA5	APOB	APOA2	APOA1	(APOA4)	(APOC3)	APOL1	VLDLR	APOM	LSR	APOH	APOBR	LPL	PCYOX1	APOC1	APOE	APOC2	(APOC4)	(APOO)	(SELS)
plasma lipoprotein particle clearance	20	22	3.14569	0.000828	0.0153314	0.00775194	APOB	APOA2	APOA1	(APOC3)	LDLRAP1	HMOX1	VLDLR	SCARB1	LDLR	LIPC	MSR1	LMF1	CD36	LRP6	EHD1	APOM	ADIPOQ	APOC1	APOE	APOC2	DGAT2	(LA16c-360B4.1)
regulation of cholesterol storage	13	13	3.13557	0.000858	0.0158098	0.00772201	APOB	ABCA1	ABCG1	SCARB1	PPARA	MSR1	NR1H3	CD36	PPARG	EHD1	NR1H2	LPL	SREBF2
glycerolipid catabolic process	23	25	3.13493	0.000859	0.0158098	0.00769231	APOA5	APOB	PNPLA3	APOA2	APOC3	MGLL	CPS1	LIPC	PLA2G4C	PRKACG	PPP1CA	PRKACB	DRD1	PLA2G4B	PPP1CC	SMPD4	PPP1CB	ENPP2	LPL	FABP4	ABHD5	PNPLA2	LIPE	(PLIN1)	(PRKACA)
body morphogenesis	38	40	3.13403	0.000862	0.0158098	0.00766283	GATAD2A	NRXN1	CDON	PAX9	TGFB1	PDGFRA	SSBP3	COL1A1	TIPARP	IQCJ-SCHIP1	ARID5B	STRA6	SCHIP1	WNT3	DKK1	RAB3GAP1	IHH	TBX1	TCF7L2	SKI	TFAP2A	LRP6	ASPH	MAB21L2	NIPBL	IFT122	MSX1	LEF1	NOG	FLVCR1	CSRNP1	MMP2	GNAS	SGPL1	DLX5	FUZ	PLEKHA1	TGFB3	(GPC3)	(TWIST2)
anion transmembrane transporter activity	137	150	3.12212	0.000898	0.0163615	0.00763359	ABCA1	CLCN2	SLC1A7	TOMM40L	SLC4A4	VDAC1	GABRG3	SLC13A3	GABRA2	CLCA2	ANO2	ANKH	ANO3	SLC1A3	SLC4A11	SLC1A6	OCA2	SLC26A2	SLC1A1	CLCA1	SLC4A5	ADAMTS8	CLIC4	APOL1	GLRA3	BEST1	SLC1A2	SLC26A7	ABCC2	SLC25A10	SLC1A4	CFTR	GABRB1	ANO4	SLC13A2	ANO5	ANO10	ANO6	TTYH1	GABRB3	SLCO1B3	SLCO2B1	CLCN3
regulation of dendritic spine morphogenesis	16	16	3.11933	0.000906	0.0164544	0.00760456	SHANK3	LRP8	CAMK2B	SRCIN1	RELN	CDK5R1	LRRK2	EFNA1	NGEF	PTEN	PDLIM5	EPHA4	SIPA1L1	CAPRIN1	CDK5	CAPRIN2
positive regulation of CREB transcription factor activity	12	13	3.1125	0.000928	0.0167765	0.00757576	PRKD1	RPS6KA5	LRP8	RELN	EPHA5	VEGFA	CRTC1	RPS6KA4	CAMK1D	TSSK4	PRKD2	CRTC2	(CRTC3)
potassium ion transport	95	97	3.10921	0.000938	0.0169007	0.00754717	SLC12A8	KCNMA1	KCNJ3	KCNAB1	KCNA6	KCNQ1	KCNJ12	KCNK9	KCNE1	KCNJ5	PKD2L1	KCNK3	KCNJ15	KCNK6	KCNJ1	VPS4B	KCND3	KCNT1	KCNMB3	KCNH1	KCNMB2	KCNB2	KCNN1	KCNJ6	KCNA1	KCNQ3	KCNK1	SLC24A4	KCNK13	KCNJ16	KCNK10	KCNJ2	KCNMB1	ATP1A3	SLC12A2	KCNU1	KCNAB3	KCNT2	ABCC8	SLC24A2	SLC12A5	NSF	SLC12A6
triglyceride homeostasis	19	20	3.10643	0.000947	0.0169966	0.0075188	APOA5	CETP	ANGPTL3	APOC3	SCARB1	LIPC	GPIHBP1	ANGPTL4	HNF4A	NR1H3	GIP	GCKR	SIRT1	LPL	FITM2	ACSM2A	MLXIPL	APOC2	(APOC4)	DGAT2
main axon	32	33	3.10381	0.000955	0.0170834	0.00749064	ROBO2	NFASC	MYO1D	DLG2	MAPK8IP3	CNTN2	CNTNAP2	KCNAB2	SLC1A2	DBH	GABBR1	DLG1	KCNA1	SPOCK1	CDH1	ADORA1	ROBO1	MBP	SCN2A	SCN8A	BIN1	UCN3	CRHBP	CNTNAP1	ADORA2A	MAG	KCNA2	ERMN	DLG4	KCNC3	CCK	DAG1	(TUBB4A)
multicellular organismal metabolic process	39	42	3.10335	0.000957	0.0170834	0.00746269	ENPEP	ADAMTS2	APOA4	MMP3	COL5A1	MMP1	MMP16	PLA2G1B	PEPD	P2RX7	COL1A1	TIPARP	TNXB	ADAMTS3	MMP7	ADAMTS14	MMP26	LEPREL1	MNAT1	MMP10	SERPINH1	HIF1A	GHR	ACACA	TRAM2	MMP27	MMP9	MMP2	ACE	MMP8	MMP11	COL3A1	ADAM15	AKR1C3	CEL	MMP13	MMP19	ID1	PRSS2	(ACE2)	(KLK6)	(PRTN3)
negative regulation of cell projection organization	65	65	3.09283	0.000991	0.0175972	0.00743494	ARHGDIA	SLIT2	GFAP	LPAR1	ITGB1	DAB1	PTPRO	YWHAH	RUFY3	XYLT1	SLIT1	RNF6	TNR	DCC	RTN4	STMN2	NTN1	NGFR	KIAA0319	SPOCK1	WNT3A	EPHB2	PTEN	PAFAH1B1	WNT3	SPP1	PTPRF	GFI1	LINGO1	SEMA3A	MBP	BCL11A	SEMA3F	THY1	ITM2C	TRPV4	LGALS1	SYNGAP1	PMP22	RTN4R	EPHA4	PRKCD	TACSTD2
multicellular organismal catabolic process	25	28	3.08779	0.00100824	0.017832	0.00740741	ENPEP	ADAMTS2	APOA4	MMP3	MMP1	MMP16	PLA2G1B	PEPD	P2RX7	ADAMTS3	MMP7	ADAMTS14	MMP26	MMP10	MMP27	MMP9	MMP2	ACE	MMP8	MMP11	ADAM15	CEL	MMP13	MMP19	PRSS2	(ACE2)	(KLK6)	(PRTN3)
extracellular matrix structural constituent	71	80	3.08314	0.00102414	0.0180466	0.00738007	FN1	COL24A1	FBLN2	COL11A2	COL27A1	COL5A1	FBN3	FBN2	COL15A1	COL13A1	LAMA1	MUC6	COL1A1	STATH	COL4A2	WNT3A	TUFT1	COL19A1	COL4A1	MFAP5	TECTB	COL1A2	MATN3	FBN1	MUC4	EMILIN1	COL5A3	COL5A2	COL4A4	COL9A3	PXDN	WNT9A	IMPG1	AMBN	CD4	COL2A1	FBLN1	LAMA4	MEPE	TFPI2	COL4A3	EMILIN2	TINAGL1
cell-cell junction organization	115	119	3.07965	0.00103621	0.0181926	0.00735294	MARVELD2	FRMPD2	CDH11	CDH18	CDH4	NFASC	CDH13	OCLN	ITGB1	MPP7	FBF1	JUP	HEG1	PTPRO	CADM2	CDH12	INADL	TGFB1	GJC1	PVRL2	NUMB	CLDN9	CDH5	DSP	DLG1	PARD3	CDH9	RAB8B	CDH8	WNT11	CDH1	TJP1	SMAD3	CDH2	CDH7	CTNNA1	TBCD	CLDN14	CDH10	HNF4A	CLDN18	CADM1	RHOC
amine binding	128	141	3.07799	0.00104202	0.0182278	0.00732601	APOA5	CETP	APOA2	GRM7	APOA4	NEDD4	HTR3A	SLC6A3	ALDOB	DDAH1	SLC1A3	ADRB3	NDUFAB1	SLC1A1	YARS2	GCHFR	SLC19A2	UBR2	GLRA3	NOX4	BCHE	FONG	GLUD1	CHRNA7	GSR	GRIN2D	GRIN2B	CPS1	FOLR1	GRIN2A	CHRNA5	YWHAE	CHAT	SHMT1	DDC	GRIN3A	NOS1	MTHFS	GPX3	NOS2	SESTD1	CHRNA3	CHRNB4
axon part	115	121	3.07632	0.00104785	0.0182631	0.00729927	AMPH	NRXN1	ROBO2	NFASC	MYO1D	LDLRAP1	OPRD1	DLG2	MAPK8IP3	CYP19A1	GRIA4	CNTN2	CNTNAP2	ESR1	PTPRN2	KCNAB2	DLGAP2	SLC1A2	DBH	SYNJ2	AAK1	P2RX7	GPM6A	NEFM	GABBR1	DLG1	GRIK2	GRIN2B	HAP1	MAPK1	GRIN2A	PRSS12	KCNA1	YWHAE	GRIK3	CHRM1	DISC1	SPOCK1	CDH1	GRIK4	CRHR1	DTNBP1	NEFH
positive regulation of microtubule polymerization or depolymerization	14	15	3.06604	0.00108458	0.0188347	0.00727273	PSRC1	CAV3	STMN2	TRPV4	ARL2	MAP1B	CAV1	TERF1	CLIP1	APC	SLAIN2	KATNB1	MAPT	CDKN1B	(FES)
striated muscle tissue development	197	207	3.06544	0.00108675	0.0188347	0.00724638	FOXP1	TPM1	MYLPF	CACNG2	CACNA1S	TGFBR3	MUSK	MYH11	PDZRN3	ADAM12	MYH10	ITGB1	GAA	FOXL2	IGF1	LRP4	CACNB2	PPP3CA	NRG1	CDON	CAPN2	UBE4B	MSC	NPHS1	LRRK2	RXRB	MYO18B	ACVR1	TBX3	SHH	GATA4	SVIL	EYA1	PDGFRA	ACADM	GJC1	KCNH1	FKBP1A	RCAN1	FOXC2	TNNT2	MEOX2	ERBB2
negative regulation of cell growth	128	136	3.0642	0.00109128	0.0188347	0.00722022	PSRC1	NDUFA13	DCUN1D3	SLIT2	FGF2	DAB2	CDA	FRZB	CRYAB	SLIT1	SLIT3	RNF6	TNR	DCC	DCBLD2	DNAJB2	TGFB1	RTN4	IL7	PTPRJ	FOXK1	NDUFS3	INHBA	SMARCA2	NTN1	GNG4	NME6	SERPINE2	WFDC1	BTG1	WNT3A	WNT11	NPR1	SFRP2	SMAD3	APBB2	BDKRB1	WNT3	CGREF1	DNAJC2	HNF4A	CCDC85B	SPP1
sphingolipid biosynthetic process	56	61	3.05011	0.00114377	0.0196491	0.00719425	PRKD1	LARGE	SGMS2	SPTLC3	ST8SIA5	SGPP2	A4GALT	KDSR	COL4A3BP	CERS6	UGCG	ST8SIA1	P2RX7	PPAP2B	DEGS1	CERS1	SGMS1	PPM1L	ST3GAL5	SAMD8	PPAP2C	VAPB	ST8SIA6	CLN8	SPTSSA	ACER2	DEGS2	SPHK2	ST6GALNAC5	SPTLC2	ST6GALNAC6	CERS4	SMPD1	GAL3ST1	GBA	VAPA	ACER3	SMPD4	SPTLC1	ST8SIA4	SGPP1	ACER1	SPHK1
positive regulation of blood vessel endothelial cell migration	17	19	3.04957	0.00114583	0.0196491	0.00716846	PRKD1	FGF2	ANGPT4	TGFB1	PRKCA	HDAC9	VEGFC	FOXC2	PDGFB	VEGFA	PTGS2	PLCG1	PRKD2	ANGPT1	HDAC7	THBS1	AKT1	(AMOT)	(SRPX2)
striated muscle cell development	75	78	3.04467	0.00116467	0.0198656	0.00714286	FOXP1	TPM1	CACNG2	CACNA1S	MUSK	MYH11	PDZRN3	MYH10	ITGB1	LRP4	CACNB2	PPP3CA	LRRK2	MYOZ1	MYO18B	PDGFRA	RCAN1	TNNT2	ERBB2	DNER	TMOD1	APP	MYBPC3	VEGFA	CHAT	TTN	COL4A1	ALS2	F2R	PDGFRB	MYH6	MEF2C	TNC	ACTB	HOMER1	ACTG1	SKI	NEBL	RYR1	CHRNA1	LEF1	SDC1	DOK7
positive regulation of Ras GTPase activity	90	94	3.04291	0.00117151	0.0199116	0.00711744	GMIP	DOCK7	TBC1D10B	FZD10	DOCK4	RASGRF1	SOS1	RASGRP3	ARHGAP1	PIP5K1A	CD40	PKP4	ARHGAP26	RHOG	GRHL3	ERBB2	ARHGAP15	S1PR1	SYDE1	CCR7	ARAP3	WNT11	SYDE2	JUN	ARHGAP8	RASA1	CXCL13	RALGAPA2	RASAL1	RABGAP1L	MAP2K1	PREX1	ALS2	RAPGEF2	RAB3GAP1	DLC1	NDEL1	RALGAPA1	TAX1BP3	SCRIB	EPHA1	PTK2B	ARAP1
calcium channel complex	36	38	3.03973	0.00118395	0.0200518	0.0070922	CACNG2	CACNA1S	CACNA1A	CATSPER1	CACNG3	CACNB2	CACNA2D1	CACNG7	CACNB4	CACNA1I	CACNG6	CACNA1D	RYR2	SESTD1	TRPC4	CATSPER3	CATSPERB	AKAP6	CACNA1C	CACNA1B	CATSPER4	CATSPERG	ATP2A1	CACNA1G	PPP2R4	CACNB1	HSPA2	CACNA1E	FKBP1B	CATSPERD	PPM1A	CACNB3	CACNA1H	CATSPER2	CACNG1	CACNG8	(CACNA1F)	(TRPC5)
kidney development	170	179	3.03535	0.0012013	0.0202741	0.00706714	ENPEP	PAX2	PCSK9	BASP1	TSHZ3	MTSS1	ROBO2	ACTA2	PLCE1	CD34	MAGI2	SIX2	GLI3	KIF26B	HEYL	LRP4	PCSK5	PTPRO	WFS1	BMP6	SERPINF1	NPHS1	LRRK2	MYO1E	ITGA8	SULF1	GDNF	SHH	EYA1	PDGFRA	FOXC2	TIPARP	RRM2B	ZNF354A	TEK	PDGFB	JAG1	VEGFA	ALDH1A2	IQCJ-SCHIP1	ZBTB16	PROM1	ARID5B
positive regulation of lipid catabolic process	19	19	3.02746	0.0012331	0.0207377	0.00704225	APOA5	ANGPTL3	APOA2	APOA4	PRKCE	ABCD2	PPARA	CPT1A	AADAC	FABP1	PRKCD	IL1B	AKT2	TWIST1	IRS1	IRS2	APOC2	ABHD5	PNPLA2
cell junction organization	158	165	3.0272	0.00123415	0.0207377	0.00701754	MARVELD2	FRMPD2	CDH11	CDH18	CDH4	NFASC	CDH13	OCLN	ITGB1	MPP7	FBF1	JUP	HEG1	PTPRO	CADM2	PARVB	CDH12	INADL	PXN	PIP5K1A	TGFB1	LAMB3	SORBS1	RSU1	GJC1	PVRL2	LAMA5	NUMB	LIMS2	CLDN9	CDH5	DSP	DLG1	PARD3	CDH9	TESK2	RAB8B	CDH8	KRT5	FBLIM1	WNT11	PTPRK	CDH1
neuromuscular junction development	23	24	3.02283	0.0012521	0.0209106	0.00699301	CACNG2	CACNA1S	MUSK	PDZRN3	LRP4	CACNB2	LRRK2	ERBB2	APP	CHAT	COL4A1	ALS2	F2R	TNC	CHRNA1	DOK7	GPHN	NRD1	DNAJA3	DVL1	AFG3L2	SNTA1	LAMB2	(COL4A5)
metalloexopeptidase activity	36	38	3.0212	0.00125887	0.0209506	0.00696864	ENPEP	CPA6	ERAP1	AGBL5	CPD	CPXM1	CPQ	PEPD	METAP1D	AGTPBP1	AGBL2	CPE	CPXM2	CPM	AGBL4	CPB1	CPZ	CPA3	DPEP2	(DPEP3)	XPNPEP1	CPA2	CPA4	METAP1	DPEP1	CPA1	CPN1	RNPEP	AGBL3	CPO	LAP3	CPA5	METAP2	ZMPSTE24	AEBP1	NPEPL1	CPB2	(AGBL1)
[truncated: 164 more columns]

## Sheet: tchol-kegg
Supplemental File 8. Results of the pathway-based analysis using the program GSA-SNP (see Materials and Methods section for additional information).
hsa number	gene set name	gene count	set size	z-score	p-value	corrected p-value	FDR	gene symbols
hsa04720	Long-term potentiation	63	71	5.34933	4.41e-08	8.43e-06	0	PRKCB	ITPR2	PLCB1	CAMK2D	ADCY1	CALML6	GRM1	PPP1R12A	PPP3CA	CHP2	ITPR3	CAMK2B	PLCB4	RPS6KA1	ITPR1	PRKCG	PRKCA	ADCY8	PPP3CC	GRIN2D	GRIA1	GRIN2B	MAPK1	GRIN2A	RAF1	HRAS	EP300	MAPK3	KRAS	RPS6KA2	RAP1B	NRAS	PLCB3	MAP2K1	GRM5	CAMK4	PPP3R1	CACNA1C	PPP3R2	PRKACG	PPP1CA	PLCB2
hsa04020	Calcium signaling pathway	165	179	5.28455	6.3e-08	8.43e-06	0	PRKCB	ITPR2	PLCB1	RYR3	PLCD3	CACNA1S	CACNA1A	CAMK2D	CHRM5	ADCY1	CALML6	GRM1	VDAC1	ADCY2	PLCE1	P2RX5	TNNC2	PLCZ1	ATP2B4	ERBB4	PPP3CA	CHP2	ATP2B2	ITPR3	CAMK2B	LHCGR	ADRB3	ITPKB	PLCB4	ITPR1	MYLK	ATP2A3	ADCY7	PRKCG	EGFR	PDGFRA	PRKCA	ADRA1A	ADCY9	OXTR	ADCY8	P2RX7
hsa04510	Focal adhesion	190	202	4.91109	4.53e-07	2.88e-05	0	FN1	PRKCB	THBS4	MYLPF	COL11A2	VAV3	PPP1R12A	EGF	RASGRF1	ITGB1	ITGB6	IGF1	PDGFC	COL5A1	CRKL	SOS1	DOCK1	RELN	PARVB	CAPN2	MAPK9	CAV3	MAPK8	TNR	COL6A6	ITGA8	PXN	MYLK	LAMB3	VAV1	PRKCG	MAPK10	EGFR	PIK3R5	PDGFRA	SHC4	PRKCA	BIRC2	BIRC3	LAMA1	PIK3R3	COL1A1
hsa04540	Gap junction	83	91	4.6717	1.49e-06	7.13e-05	0	PRKCB	GUCY1A2	ITPR2	PLCB1	ADCY1	LPAR1	ADCY5	GRM1	ADCY2	EGF	PDGFC	PRKG1	SOS1	ITPR3	PLCB4	ITPR1	ADCY7	PRKCG	EGFR	PDGFRA	PRKCA	ADCY9	ADCY8	TUBA3C	TUBA8	MAPK1	TUBA4A	RAF1	HRAS	MAPK3	PDGFB	KRAS	PDGFD	NRAS	GRB2	TJP1	PLCB3	TUBA1C	MAP2K5	MAP2K1	GRM5	TUBA3D
hsa04970	Salivary secretion	83	90	4.5263	3e-06	0.000115	0	PRKCB	GUCY1A2	KCNMA1	ITPR2	PLCB1	RYR3	ADCY1	CALML6	ADCY5	CST2	ADCY2	ATP2B4	PRKG1	ATP2B2	ITPR3	ADRB3	AMY1A	(AMY1B)	(AMY1C)	PLCB4	ITPR1	ADCY7	PRKCG	PRKCA	ADRA1A	ADCY9	ADCY8	HTN1	STATH	FXYD2	NOS1	CAMP	PLCB3	ATP1A3	SLC12A2	ADRB2	ATP1A1	ATP1B2	LPO	ADCY6	PRKACG	ADCY3
hsa05414	Dilated cardiomyopathy	86	93	4.48392	3.66e-06	0.000117	0	TPM1	CACNG2	CACNA1S	ADCY1	ADCY5	ADCY2	CACNG3	ITGB1	ITGB6	IGF1	CACNB2	SGCG	CACNA2D3	SGCD	ITGA8	CACNA2D1	ADCY7	TGFB1	CACNG7	ADCY9	ADCY8	ITGA4	TNNT2	LAMA2	TPM3	SLC8A1	SGCA	MYBPC3	CACNB4	CACNG6	CACNA1D	TTN	ITGA2	RYR2	ITGB8	ITGA11	ITGA1	CACNG4	ATP2A2	TNF	MYH6	ITGB3
hsa04012	ErbB signaling pathway	84	88	4.39921	5.43e-06	0.000148	0	PRKCB	ABL2	NCK1	CAMK2D	NRG3	NRG2	EGF	ERBB4	NRG1	CRKL	SOS1	CAMK2B	NCK2	MAPK9	MAPK8	CBLB	PRKCG	MAPK10	EGFR	PIK3R5	SHC4	EIF4EBP1	PRKCA	PIK3R3	ERBB2	MAPK1	RAF1	HRAS	MAPK3	KRAS	MTOR	PAK2	NRAS	JUN	GRB2	STAT5B	MAP2K1	CBL	ABL1	PIK3R1	MAP2K7	SHC3
hsa05416	Viral myocarditis	66	76	4.39407	5.56e-06	0.000148	0	ABL2	ITGAL	MYH4	MYH8	MYH13	EIF4G1	MYH11	HLA-B	MYH10	MYH2	SGCG	(MYH1)	HLA-DRB1	BID	EIF4G3	SGCD	CD40	HLA-DQB1	HLA-DRA	HLA-G	LAMA2	SGCA	MYH15	RAC1	ITGB2	PRF1	ABL1	MYH6	MYH9	FYN	HLA-DOA	CD80	CD86	CASP8	ICAM1	CD55	ACTB	ACTG1	HLA-DQA2	HLA-DPA1	HLA-DPB1	CCND1
hsa04912	GnRH signaling pathway	96	102	4.32332	7.68e-06	0.000163	0	MAP2K3	PRKCB	ITPR2	PLCB1	CACNA1S	CAMK2D	ADCY1	CALML6	ADCY5	PLA2G4A	ADCY2	SOS1	ITPR3	CAMK2B	MAP2K6	MAPK9	PLCB4	MAPK8	ITPR1	ADCY7	MAPK10	PLA2G1B	EGFR	PRKCA	ADCY9	ADCY8	PLA2G4E	MAPK1	RAF1	HRAS	MAPK3	MMP14	KRAS	CACNA1D	PLD1	NRAS	JUN	GRB2	PLCB3	MAP2K1	MAP2K7	MAP3K1
hsa04360	Axon guidance	119	130	4.29868	8.59e-06	0.000164	0	NCK1	ABLIM2	DPYSL5	ROBO2	SLIT2	NTNG1	ITGB1	NTN4	PLXNA2	LRRC4C	ABLIM1	EPHB1	PPP3CA	CHP2	EPHA7	NCK2	UNC5C	SLIT1	SLIT3	DCC	EFNA1	SRGAP1	SEMA6D	PPP3CC	NGEF	NTN1	MAPK1	HRAS	ARHGEF12	SRGAP3	SEMA5A	MAPK3	EPHA6	KRAS	PAK2	EPHA5	RAC1	EFNA5	NRAS	EPHB2	EFNB3	SEMA6A
hsa04730	Long-term depression	65	71	4.15756	1.61e-05	0.000279	0	PRKCB	GUCY1A2	ITPR2	PLCB1	CACNA1A	GRM1	PLA2G4A	IGF1	PRKG1	ITPR3	GRID2	PLCB4	ITPR1	PRKCG	PLA2G1B	PRKCA	GRIA1	PLA2G4E	MAPK1	RAF1	HRAS	MAPK3	KRAS	PPP2R1B	NOS1	NRAS	CRHR1	PLCB3	MAP2K1	GRM5	GNAI3	GNAZ	CRH	PLA2G5	PLCB2	PLA2G6	JMJD7-PLA2G4B	(PLA2G4B)	PLA2G3	RYR1	BRAF	GNA12
hsa04971	Gastric acid secretion	71	75	4.11222	1.96e-05	0.000312	0	PRKCB	ITPR2	PLCB1	CAMK2D	ADCY1	CALML6	ADCY5	ADCY2	KCNQ1	KCNJ15	ITPR3	CAMK2B	KCNJ1	PLCB4	ITPR1	MYLK	ADCY7	PRKCG	GAST	PRKCA	ADCY9	ADCY8	SLC26A7	CFTR	KCNJ16	KCNK10	PLCB3	KCNJ2	ATP1A3	HRH2	ATP1A1	ATP1B2	GNAI3	ADCY6	ACTB	PRKACG	ADCY3	PLCB2	PRKACB	EZR	CHRM3	ATP1A4
hsa04270	Vascular smooth muscle contraction	111	117	3.9689	3.61e-05	0.00053	0	PRKCB	GUCY1A2	KCNMA1	ITPR2	PLCB1	CACNA1S	ADCY1	CALML6	MYH11	ADCY5	PRKCE	PPP1R12A	ACTA2	PLA2G4A	ADCY2	PRKG1	ITPR3	PLCB4	ITPR1	MYLK	ADCY7	PRKCG	KCNMB3	PLA2G1B	PRKCA	ADRA1A	ADCY9	ADCY8	KCNMB2	CYP4A22	PLA2G4E	MAPK1	RAF1	CALD1	ADORA2B	ARHGEF12	MAPK3	CACNA1D	NPR1	PLCB3	KCNMB1	MAP2K1
hsa04514	Cell adhesion molecules (CAMs)	123	137	3.88582	5.1e-05	0.000696	0	ITGAL	VCAN	NRXN1	CDH4	NFASC	NEGR1	CD34	OCLN	HLA-B	ITGB1	SELE	CNTN1	CLDN16	HLA-DRB1	CNTN2	NCAM1	CNTNAP2	NRCAM	SDC2	NCAM2	ITGA8	SELL	CD40	PTPRM	CD58	PVRL2	ITGA4	SELP	HLA-DQB1	HLA-DRA	CD226	HLA-G	CLDN6	(CLDN9)	CDH5	NLGN1	GLG1	SELPLG	JAM3	CDH1	ITGB2	CDH2
hsa04914	Progesterone-mediated oocyte maturation	77	88	3.84216	6.1e-05	0.000776	0	ANAPC11	ADCY1	ADCY5	ANAPC4	ADCY2	PDE3A	CDC23	CDC27	IGF1	CDC25B	MAPK9	MAPK8	RPS6KA1	ADCY7	MAPK10	PIK3R5	ADCY9	ADCY8	MAD1L1	PIK3R3	MAPK1	RAF1	MAPK3	KRAS	CDC25A	RPS6KA2	MAD2L1	MAP2K1	PIK3R1	PGR	CCNB2	PIK3CB	GNAI3	CDC25C	ADCY6	HSP90AA1	CDC26	BUB1	PRKACG	CCNB1	ADCY3	MAPK14
hsa05412	Arrhythmogenic right ventricular cardiomyopathy (ARVC)	72	77	3.83495	6.28e-05	0.000776	0	CTNNA2	CACNG2	CACNA1S	CTNNA3	CACNG3	ITGB1	ITGB6	CACNB2	JUP	SGCG	CACNA2D3	SGCD	ITGA8	CACNA2D1	CACNG7	ITGA4	DSP	LAMA2	SLC8A1	SGCA	CACNB4	CACNG6	CACNA1D	PKP2	ITGA2	RYR2	DSG2	CDH2	ITGB8	ITGA11	ITGA1	CTNNA1	CACNG4	ATP2A2	ITGB3	CACNA1C	ITGA3	ITGA7	TCF7L2	CACNA2D4	ACTB	ACTG1
hsa04070	Phosphatidylinositol signaling system	77	79	3.74672	8.96e-05	0.00100646	0	PRKCB	ITPR2	PLCB1	PLCD3	CALML6	INPP4B	PLCE1	PLCZ1	DGKG	DGKB	ITPR3	ITPKB	PLCB4	PI4KA	ITPR1	PIP5K1A	DGKH	PRKCG	PIK3R5	PRKCA	SYNJ2	DGKZ	PIK3C2G	PIK3R3	PLCD4	SYNJ1	PIP4K2B	PLCB3	PTEN	INPP5K	PIP4K2A	PIK3R1	ITPK1	DGKI	PIK3CB	PLCG1	PIKFYVE	PLCG2	INPP5E	INPP5A	PIP5K1B	PIP5K1C
hsa04664	Fc epsilon RI signaling pathway	77	80	3.41599	0.000318	0.00337174	0	MAP2K3	PRKCB	FCER1G	VAV3	PRKCE	PLA2G4A	SOS1	MAP2K6	MAPK9	MAPK8	MS4A2	VAV1	MAPK10	PLA2G1B	PIK3R5	PRKCA	PIK3R3	PLA2G4E	MAPK1	RAF1	HRAS	LCP2	MAPK3	KRAS	IL13	RAC1	NRAS	GRB2	MAP2K1	PIK3R1	MAP2K7	IL5	TNF	SYK	FYN	PIK3CB	PLCG1	PLCG2	FCER1A	PLA2G5	MAPK14	MAPK11
hsa04114	Oocyte meiosis	102	115	3.35536	0.000396	0.00398393	0	ANAPC11	ITPR2	CAMK2D	ADCY1	CALML6	ADCY5	ANAPC4	ADCY2	CDC23	CDC27	PLCZ1	IGF1	PPP3CA	CHP2	ITPR3	CAMK2B	YWHAH	RPS6KA1	ITPR1	ADCY7	CUL1	ADCY9	ADCY8	PPP3CC	PPP2R5A	MAPK1	MAPK3	YWHAE	REC8	RPS6KA2	PPP2R1B	MAD2L1	MAP2K1	CCNE1	PPP2R5B	PGR	CCNB2	PPP3R1	PPP2R5E	BTRC	PPP3R2	CDC25C
hsa05410	Hypertrophic cardiomyopathy (HCM)	81	86	3.35507	0.000397	0.00398393	0	TPM1	CACNG2	CACNA1S	CACNG3	ITGB1	ITGB6	IGF1	CACNB2	SGCG	CACNA2D3	SGCD	ITGA8	CACNA2D1	TGFB1	CACNG7	ITGA4	TNNT2	LAMA2	PRKAB1	TPM3	SLC8A1	SGCA	MYBPC3	CACNB4	CACNG6	PRKAB2	CACNA1D	TTN	ITGA2	RYR2	ITGB8	ITGA11	ITGA1	CACNG4	ATP2A2	TNF	MYH6	ITGB3	CACNA1C	ITGA3	PRKAG2	PRKAA2
hsa01040	Biosynthesis of unsaturated fatty acids	21	22	3.33308	0.000429	0.00398393	0	SCD5	ACOT2	FADS1	FADS2	ACOX3	SCD	ACOX1	ACOT7	ELOVL6	ELOVL5	ACOT4	HSD17B12	ACOT1	PTPLA	ELOVL2	PTPLB	ACAA1	BAAT	TECR	HADHA	PECR	(Biosynthesis of unsaturated fatty acids)
hsa05146	Amoebiasis	101	106	3.32094	0.000449	0.00398393	0	FN1	PRKCB	PLCB1	COL11A2	ADCY1	SERPINB4	C9	COL5A1	C8B	IL12A	SERPINB3	SERPINB13	PLCB4	TGFB1	LAMB3	PRKCG	PIK3R5	PRKCA	LAMA1	PIK3R3	COL1A1	LAMA5	LAMA2	RAB5A	COL4A2	MUC2	COL4A1	NOS2	PLCB3	ITGB2	GNA14	COL1A2	GNAL	CXCL1	ITGAM	COL5A3	C8A	COL5A2	PIK3R1	CTSG	COL4A4	TNF
hsa04530	Tight junction	128	135	3.32034	0.00045	0.00398393	0	PRKCB	MYH4	EPB41L2	CTNNA2	MYH8	MYH13	EXOC3	MYLPF	MYH11	CTNNA3	PRKCE	PPP2R2A	OCLN	MAGI2	MYH10	PPP2R2C	MYH2	CLDN16	(MYH1)	EXOC4	INADL	PPP2R2B	LLGL1	LLGL2	PRKCG	MAGI1	PRKCA	EPB41	CLDN6	(CLDN9)	PARD3	MAGI3	HRAS	KRAS	MYH15	PPP2R1B	JAM3	MRAS	NRAS	TJP1	PTEN	SPTAN1
hsa03320	PPAR signaling pathway	65	70	3.31867	0.000452	0.00398393	0	APOA5	SCD5	SLC27A4	APOA2	APOA1	(APOC3)	FABP6	ACOX2	PCK1	MMP1	FADS2	ME1	ACOX3	RXRB	SCD	ACOX1	SORBS1	ACADM	CYP4A22	CYP27A1	PPARA	PPARD	OLR1	RXRA	CPT1A	ANGPTL4	CYP7A1	NR1H3	CD36	ACSL1	FABP1	RXRG	UBC	ACSL5	ACSL3	HMGCS2	DBI	SCP2	PPARG	CYP8B1	ACAA1	FABP2
hsa02010	ABC transporters	39	45	3.29613	0.00049	0.00398393	0	ABCC1	ABCA1	ABCB1	ABCG1	ABCG5	(ABCG8)	ABCD2	ABCC6	ABCA8	ABCA4	ABCB4	TAP1	(TAP2)	ABCC2	ABCA12	CFTR	ABCA3	ABCB11	ABCA13	ABCC8	ABCC4	ABCG4	ABCC11	ABCB9	ABCC5	ABCC3	ABCB5	ABCA6	ABCD3	ABCD4	ABCB6	ABCG2	ABCA5	ABCA10	ABCC9	ABCA9	ABCA2	ABCB10	ABCB8	ABCC10	ABCC12	(ABC transporters)
hsa05214	Glioma	62	66	3.03529	0.00120153	0.00882664	0	PRKCB	CAMK2D	CALML6	EGF	IGF1	SOS1	CAMK2B	E2F3	PRKCG	EGFR	PIK3R5	PDGFRA	SHC4	PRKCA	PIK3R3	MAPK1	RAF1	HRAS	MAPK3	PDGFB	KRAS	MTOR	CDK6	NRAS	GRB2	PTEN	MAP2K1	PIK3R1	PDGFRB	RB1	SHC3	PIK3CB	PLCG1	PLCG2	SHC1	BRAF	CCND1	E2F2	CDKN1A	CAMK2A	TP53	TGFA
hsa05223	Non-small cell lung cancer	53	55	2.846	0.00221359	0.0156591	0	PRKCB	FHIT	EGF	RASSF5	SOS1	RXRB	E2F3	PRKCG	EGFR	PIK3R5	PRKCA	PIK3R3	ERBB2	MAPK1	RAF1	HRAS	MAPK3	KRAS	CDK6	RXRA	NRAS	GRB2	MAP2K1	PIK3R1	RB1	PIK3CB	PLCG1	PLCG2	RARB	RXRG	BAD	BRAF	CCND1	E2F2	STK4	TP53	TGFA	SOS2	E2F1	PIK3CD	PIK3R2	CASP9
hsa04512	ECM-receptor interaction	82	85	2.76989	0.00280376	0.0191256	0	FN1	THBS4	COL11A2	ITGB1	ITGB6	COL5A1	RELN	SDC2	TNR	COL6A6	ITGA8	SV2C	LAMB3	LAMA1	COL1A1	ITGA4	LAMA5	TNXB	LAMA2	COL4A2	COL4A1	ITGA2	CD44	COL1A2	ITGB8	ITGA11	ITGA1	COL5A3	COL5A2	SPP1	COL4A4	VWF	COL6A1	CD36	LAMA3	ITGB3	ITGA3	HSPG2	IBSP	TNC	ITGA7	COL2A1
hsa00604	Glycosphingolipid biosynthesis - ganglio series	14	16	2.73914	0.00308005	0.0202859	0	ST6GALNAC3	GLB1	ST8SIA5	ST3GAL1	ST8SIA1	ST3GAL5	ST3GAL2	ST6GALNAC5	ST6GALNAC4	(ST6GALNAC6)	HEXA	SLC33A1	B3GALT4	B4GALNT1	HEXB	(Glycosphingolipid biosynthesis - ganglio series)
hsa00052	Galactose metabolism	25	27	2.71726	0.00329126	0.0209544	0	GLB1	GAA	PGM2	GALK2	HK2	PFKP	GCK	G6PC2	PFKL	UGP2	PGM1	MGAM	AKR1B1	LCT	HK1	B4GALT2	GALT	B4GALT1	HK3	G6PC	GALK1	PFKM	LALBA	GANC	GALE	(Galactose metabolism)	(GLA)
hsa05100	Bacterial invasion of epithelial cells	69	74	2.69199	0.00355132	0.0218807	0	FN1	CTNNA2	2014-09-01	CTNNA3	ITGB1	CRKL	DNM1L	DOCK1	CAV3	CBLB	PXN	DNM1	ARPC1A	PIK3R5	SHC4	RHOG	PIK3R3	DNM3	ARPC5L	ELMO1	RAC1	CDH1	ARPC1B	WASF1	CTNNA1	CBL	PIK3R1	HCLS1	SHC3	VCL	PIK3CB	ARHGAP10	CD2AP	ACTB	ACTG1	ARHGEF26	MAD2L2	SHC1	ARPC3	DNM2	WASL	ITGA5
hsa04810	Regulation of actin cytoskeleton	197	217	2.65075	0.00401571	0.0239688	0	FN1	ITGAL	MYLPF	CHRM5	VAV3	FGF2	PPP1R12A	ITGAE	EGF	MYH10	ITGB1	FGF7	ITGB6	FGF14	PDGFC	TIAM1	ARHGEF7	CRKL	SOS1	DOCK1	FGF23	ITGA8	PXN	MYLK	PIP5K1A	ARPC1A	VAV1	EGFR	PIK3R5	PDGFRA	PIK3R3	ITGA4	FGF5	GSN	MAPK1	IQGAP2	RAF1	HRAS	ARHGEF12	ARPC5L	MAPK3	PDGFB
hsa00230	Purine metabolism	151	162	2.62197	0.00437116	0.0252998	0	GUCY1A2	XDH	ADCY1	ADCY5	PAPSS1	FHIT	PDE4D	ADCY2	PDE3A	AK5	PRHOXNB	PDE9A	AK4	NME1	(NME1-NME2)	(NME2)	NT5C1A	PGM2	NT5E	ADK	ENTPD1	NT5C3	ITPA	ADSL	POLR2J	POLR1A	PDE11A	ZNRD1	ADCY7	PDE10A	AK7	POLR2A	ADCY9	RRM1	ADCY8	NME4	RRM2B	NME6	AMPD3	POLR2I	PDE8B	APRT
hsa04666	Fc gamma R-mediated phagocytosis	91	96	2.61818	0.00442006	0.0252998	0	PRKCB	AMPH	VAV3	PRKCE	PLA2G4A	CRKL	DNM1L	PIP5K1A	DNM1	ARPC1A	VAV1	PRKCG	PIK3R5	PRKCA	MYO10	PIK3R3	DOCK2	PLA2G4E	GSN	MAPK1	RAF1	PPAP2B	DNM3	ARPC5L	MAPK3	ASAP3	PLD1	FCGR2B	RAC1	ARPC1B	WASF1	PLA2G4D	MAP2K1	PPAP2C	PIK3R1	ARF6	SYK	PIK3CB	PLCG1	PLCG2	SPHK2	PIP5K1B
hsa04144	Endocytosis	194	206	2.44162	0.00731085	0.0398963	0	PSD3	DNAJC6	SMAD6	LDLRAP1	NEDD4	EGF	HLA-B	GRK5	ADRBK2	DAB2	ERBB4	TGFBR2	EHD3	DNM1L	ADRB3	RAB11FIP1	VPS4B	CAV3	GRK4	CBLB	PIP5K1A	TGFB1	DNM1	AP2A2	EGFR	PDGFRA	SH3GLB2	STAM	RAB11FIP3	VTA1	HSPA6	HLA-G	EEA1	PARD3	SMAD2	VPS37C	FOLR1	RAB5A	HRAS	DNM3	LDLR	PSD2
[truncated: 175 more columns]

## Sheet: hdl-go
Supplemental File 8. Results of the pathway-based analysis using the program GSA-SNP (see Materials and Methods section for additional information).
set name	gene count	set size	z-score	p-value	corrected p-value	FDR	gene symbols
protein-lipid complex subunit organization	25	27	14.924	0	0	0	CETP	ABCA1	APOA5	LIPC	LPL	APOA1	(APOC3)	APOA4	MPO	PLA2G2A	APOA2	SCARB1	LCAT	APOB	LIPG	APOC1	(APOE)	ABCG1	AGTR1	SOAT2	APOM	ABCA5	SOAT1	PLA2G7	DGAT1	AGT	APOC2
plasma lipoprotein particle organization	25	27	14.924	0	0	0	CETP	ABCA1	APOA5	LIPC	LPL	APOA1	(APOC3)	APOA4	MPO	PLA2G2A	APOA2	SCARB1	LCAT	APOB	LIPG	APOC1	(APOE)	ABCG1	AGTR1	SOAT2	APOM	ABCA5	SOAT1	PLA2G7	DGAT1	AGT	APOC2
protein-lipid complex remodeling	21	23	13.9234	0	0	0	CETP	APOA5	LIPC	LPL	APOA1	(APOC3)	APOA4	MPO	PLA2G2A	APOA2	SCARB1	LCAT	APOB	LIPG	APOC1	(APOE)	ABCG1	AGTR1	APOM	ABCA5	PLA2G7	AGT	APOC2
plasma lipoprotein particle remodeling	21	23	13.9234	0	0	0	CETP	APOA5	LIPC	LPL	APOA1	(APOC3)	APOA4	MPO	PLA2G2A	APOA2	SCARB1	LCAT	APOB	LIPG	APOC1	(APOE)	ABCG1	AGTR1	APOM	ABCA5	PLA2G7	AGT	APOC2
macromolecular complex remodeling	21	23	13.9234	0	0	0	CETP	APOA5	LIPC	LPL	APOA1	(APOC3)	APOA4	MPO	PLA2G2A	APOA2	SCARB1	LCAT	APOB	LIPG	APOC1	(APOE)	ABCG1	AGTR1	APOM	ABCA5	PLA2G7	AGT	APOC2
regulation of plasma lipoprotein particle levels	36	39	13.5782	0	0	0	CETP	ABCA1	APOA5	LIPC	LPL	APOA1	(APOC3)	APOA4	MPO	VLDLR	ADIPOQ	PLA2G2A	APOA2	SCARB1	LCAT	APOB	LIPG	APOC1	(APOE)	DGAT2	ABCG1	CD36	LMF1	AGTR1	MSR1	SOAT2	LRP6	APOM	HMOX1	LDLR	ABCA5	SOAT1	LDLRAP1	PLA2G7	DGAT1	AGT	EHD1	APOC2	(LA16c-360B4.1)
reverse cholesterol transport	16	17	13.333	0	0	0	CETP	ABCA1	LIPC	APOA1	(APOC3)	APOA4	APOA2	SCARB1	LCAT	LIPG	APOE	ABCG1	APOM	ABCA5	HNF1A	CLU	APOC2
sterol transporter activity	14	14	13.1044	0	0	0	CETP	ABCA1	APOA1	APOA4	NPC1	STARD3	APOA2	APOB	APOE	ABCG1	ABCG8	ABCG5	ABCG4	STAR
cholesterol transporter activity	13	13	12.8331	0	0	0	CETP	ABCA1	APOA1	APOA4	STARD3	APOA2	APOB	APOE	ABCG1	ABCG8	ABCG5	ABCG4	STAR
high-density lipoprotein particle remodeling	12	14	12.7114	0	0	0	CETP	LIPC	APOA1	(APOC3)	APOA4	APOA2	SCARB1	LCAT	LIPG	APOC1	(APOE)	ABCG1	APOM	ABCA5
low-density lipoprotein particle remodeling	11	11	11.574	0	0	0	CETP	LIPC	MPO	PLA2G2A	APOA2	APOB	APOE	ABCG1	AGTR1	PLA2G7	AGT
phosphatidylcholine binding	10	11	11.2046	0	0	0	CETP	APOA5	APOA4	APOA2	SERPINA5	ALDOB	APOC1	SESTD1	GPR12	PCTP	(GPR119)
triglyceride homeostasis	20	20	11.1485	0	0	0	CETP	APOA5	LIPC	LPL	APOC3	SCARB1	GPIHBP1	DGAT2	MLXIPL	HNF4A	FITM2	ANGPTL3	SIRT1	GIP	ANGPTL4	GCKR	NR1H3	APOC2	APOC4	ACSM2A
negative regulation of macrophage derived foam cell differentiation	13	13	9.92291	0	0	0	CETP	ABCA1	ADIPOQ	ITGAV	ABCG1	PPARG	ITGB3	PPARA	NFKBIA	ABCA5	NR1H2	NR1H3	CRP
regulation of macrophage derived foam cell differentiation	27	27	9.8709	0	0	0	CETP	ABCA1	LPL	CSF1	ADIPOQ	PLA2G2A	PRKCH	APOB	ITGAV	CSF2	ABCG1	CD36	PPARG	AGTR1	ITGB3	MSR1	PPARA	NFKBIA	MAPK9	PLA2G10	ABCA5	NR1H2	NR1H3	AGT	PF4	NFKB1	CRP
high-density lipoprotein particle	21	25	9.74778	0	0	0	CETP	APOA5	LIPC	APOA1	(APOC3)	APOA4	APOA2	LCAT	GPIHBP1	APOC1	(APOE)	HPR	APOM	PON1	APOH	SAA2	(SAA4)	HDLBP	CLU	APOL1	SAA1	APOF	APOC2	APOC4	(APOO)
plasma lipoprotein particle	32	37	9.71764	0	0	0	CETP	APOA5	LIPC	LPL	APOA1	(APOC3)	APOA4	VLDLR	PCYOX1	APOA2	LCAT	APOB	GPIHBP1	APOC1	(APOE)	HPR	MSR1	APOM	SORL1	PON1	APOH	LDLR	SAA2	(SAA4)	PLA2G7	HDLBP	CLU	LSR	APOL1	SAA1	LPA	APOF	APOC2	APOC4	APOBR	(APOO)	(SELS)
quaternary ammonium group binding	14	15	9.6665	0	0	0	CETP	APOA5	APOA4	APOA2	SERPINA5	BCHE	ALDOB	APOC1	CHKA	CHAT	SESTD1	GPR12	CRP	PCTP	(GPR119)
protein-lipid complex	33	38	9.45299	0	0	0	CETP	APOA5	LIPC	LPL	APOA1	(APOC3)	APOA4	VLDLR	PCYOX1	APOA2	LCAT	APOB	GPIHBP1	APOC1	(APOE)	HPR	MSR1	APOM	SORL1	PON1	APOH	LDLR	SAA2	(SAA4)	PLA2G7	HDLBP	CLU	LSR	APOL1	PEX3	SAA1	LPA	APOF	APOC2	APOC4	APOBR	(APOO)	(SELS)
cholesterol homeostasis	52	54	9.109	0	0	0	CETP	ABCA1	APOA5	LIPC	APOA1	(APOC3)	APOA4	NPC1	APOA2	SCARB1	LCAT	APOB	GPIHBP1	LIPG	ALMS1	NR5A2	APOE	DGAT2	PCSK9	ABCG1	ABCG8	MYLIP	PEX2	ABCG5	ANGPTL3	SOAT2	SIRT1	NPC1L1	APOM	NCOR1	ACSM1	PLA2G10	TMEM97	LDLR	PTCHD2	CAV1	SOAT1	CAV3	LDLRAP1	AKR1C1	LRP5	G6PC	NR1H3
sterol homeostasis	52	54	9.109	0	0	0	CETP	ABCA1	APOA5	LIPC	APOA1	(APOC3)	APOA4	NPC1	APOA2	SCARB1	LCAT	APOB	GPIHBP1	LIPG	ALMS1	NR5A2	APOE	DGAT2	PCSK9	ABCG1	ABCG8	MYLIP	PEX2	ABCG5	ANGPTL3	SOAT2	SIRT1	NPC1L1	APOM	NCOR1	ACSM1	PLA2G10	TMEM97	LDLR	PTCHD2	CAV1	SOAT1	CAV3	LDLRAP1	AKR1C1	LRP5	G6PC	NR1H3
phospholipid transport	28	32	9.08451	0	0	0	CETP	ABCA1	APOA1	(APOC3)	APOA4	APOA2	SCARB1	ATP10A	ATP10D	ATP11A	ATP8B1	ABCA4	APOC1	(APOE)	ATP10B	ABCG1	ABCG8	ATP8A1	ATP9B	PLA2G10	P2RX7	LDLR	PITPNA	ATP9A	ATP8B3	KCNN4	APOC2	NPC2	ATP11B	PCTP	(ABCA7)	(ATP11C)
sterol transport	39	41	9.07709	0	0	0	CETP	ABCA1	LIPC	APOA1	(APOC3)	APOA4	NPC1	APOA2	SCARB1	LCAT	APOB	LIPG	STX12	APOC1	(APOE)	ABCG1	ABCG8	CD36	MSR1	ABCG5	OSBPL5	SOAT2	VPS4B	NPC1L1	LRP6	APOM	CFTR	LDLR	ABCA5	CAV1	SOAT1	HNF1A	LDLRAP1	AKR1C1	CLU	ABCG4	CEL	PNLIP	APOC2	NPC2	ARV1
cholesterol transport	39	41	9.07709	0	0	0	CETP	ABCA1	LIPC	APOA1	(APOC3)	APOA4	NPC1	APOA2	SCARB1	LCAT	APOB	LIPG	STX12	APOC1	(APOE)	ABCG1	ABCG8	CD36	MSR1	ABCG5	OSBPL5	SOAT2	VPS4B	NPC1L1	LRP6	APOM	CFTR	LDLR	ABCA5	CAV1	SOAT1	HNF1A	LDLRAP1	AKR1C1	CLU	ABCG4	CEL	PNLIP	APOC2	NPC2	ARV1
phosphatidylcholine metabolic process	25	28	8.45418	0	0	0	CETP	LIPC	APOA1	APOA4	CDS1	APOA2	FGF7	LCAT	PLA2G15	ENPP2	PNPLA6	CHKA	CHPT1	PEMT	FABP3	PON1	CCL5	CHKB	AGPAT6	SLC27A1	GPLD1	PCYT1A	PLA2G1B	FABP5P3	FABP5	(KGFLP1)	(KGFLP2)	(PCYT1B)
lipid homeostasis	76	78	8.42992	0	0	0	CETP	ABCA1	APOA5	LIPC	LPL	APOA1	(APOC3)	APOA4	NPC1	APOA2	SCARB1	LCAT	GOT1	APOB	GPIHBP1	LIPG	ALMS1	NR5A2	APOE	DGAT2	PCSK9	ABCG1	PRKAA2	MLXIPL	LYST	ABCG8	PPARG	HNF4A	MYLIP	PEX2	FITM2	ASGR2	ABCG5	USF1	COL4A3BP	ANGPTL3	SOAT2	SIRT1	NPC1L1	FBXW7	APOM	NCOR1	ACSM1
phospholipid transporter activity	27	29	8.3029	0	0	0	CETP	ABCA1	ATP8A2	ATP10A	ATP10D	ATP11A	ATP8B1	ABCA4	ATP8B4	PITPNC1	ATP10B	ABCG1	PITPNM3	PITPNM1	ATP8A1	ATP9B	PLSCR4	PITPNA	ATP9A	PLSCR1	ATP8B2	PITPNB	PLSCR2	ATP8B3	PLSCR3	ATP11B	PCTP	(ABCA7)	(ATP11C)
regulation of cholesterol transport	29	32	8.02901	0	0	0	CETP	ABCA1	APOA1	(APOC3)	APOA4	ADIPOQ	APOA2	LIPG	APOC1	(APOE)	ABCG1	TSPO	ABCG8	PPARG	EGF	LEP	ABCG5	SIRT1	NFKBIA	PLA2G10	PON1	NR1H2	SREBF2	PTCH1	LRP1	NR1H3	LAMTOR1	ABCA2	NFKB1	APOC2	SHH	(IRAK1)
regulation of sterol transport	29	32	8.02901	0	0	0	CETP	ABCA1	APOA1	(APOC3)	APOA4	ADIPOQ	APOA2	LIPG	APOC1	(APOE)	ABCG1	TSPO	ABCG8	PPARG	EGF	LEP	ABCG5	SIRT1	NFKBIA	PLA2G10	PON1	NR1H2	SREBF2	PTCH1	LRP1	NR1H3	LAMTOR1	ABCA2	NFKB1	APOC2	SHH	(IRAK1)
regulation of cholesterol efflux	17	18	8.00136	0	0	0	CETP	ABCA1	ADIPOQ	APOE	ABCG1	EGF	SIRT1	NFKBIA	PLA2G10	PON1	NR1H2	SREBF2	PTCH1	LRP1	NR1H3	LAMTOR1	SHH	(IRAK1)
cholesterol binding	21	23	7.58756	1.55e-14	2.4e-12	0	CETP	ABCA1	APOA1	(APOC3)	STARD3	APOA2	ABCG1	TSPO	CYP11A1	IHH	SOAT2	TSPO2	CAV1	SOAT1	PTCH1	STAR	NR1H3	APOD	APOF	NPC2	CRP	PMP2	(SYP)
lipid transporter activity	61	64	7.35945	9.24e-14	1.38e-11	0	CETP	ABCA1	APOA1	APOA4	ATP8A2	NPC1	STARD3	APOL3	PLEKHA8	APOA2	ATP10A	ATP10D	RFT1	ATP11A	ATP8B1	APOB	ABCA4	FABP2	ATP8B4	PITPNC1	APOE	ATP10B	GLTP	ABCG1	PITPNM3	ABCG8	PITPNM1	ATP8A1	SLCO2A1	ABCG5	GLTPD2	ATP9B	CFHR4	APOM	PLSCR4	PLEKHA8P1	FABP3	APOL6	SLC27A2	PITPNA	SLC27A4	ATP9A	PLSCR1
chylomicron	11	12	6.97539	1.53e-12	2.21e-10	0	APOA5	LPL	APOC3	APOA4	APOA2	APOB	APOC1	(APOE)	APOH	LSR	APOC2	APOBR
lipid localization	159	168	6.97141	1.57e-12	2.21e-10	0	CETP	ABCA1	APOA5	LIPC	APOA1	(APOC3)	ACACB	APOA4	NPC1	PRKAG2	VLDLR	ABCA12	SPNS2	APOL3	APOA2	SERPINA5	SCARB1	LCAT	ATP10A	CIDEA	B4GALNT1	ATP10D	ENPP1	OSBPL1A	ATP11A	ATP8B1	APOB	ABCA4	DRD3	GPIHBP1	LIPG	OSBPL10	OSBPL3	INHBA	STX12	SLC27A6	APOC1	(APOE)	ATP10B	DGAT2	BDKRB2	CHKA	GLTP
plasma lipoprotein particle assembly	10	12	6.93851	1.98e-12	2.71e-10	0	ABCA1	APOA1	(APOC3)	APOA4	APOA2	APOB	APOC1	(APOE)	SOAT2	APOM	SOAT1	DGAT1
protein-lipid complex assembly	10	12	6.93851	1.98e-12	2.71e-10	0	ABCA1	APOA1	(APOC3)	APOA4	APOA2	APOB	APOC1	(APOE)	SOAT2	APOM	SOAT1	DGAT1
alcohol binding	39	42	6.88408	2.91e-12	3.76e-10	0	CETP	APOA5	ADRA2A	APOA4	PRKCE	ITPR3	APOA2	SERPINA5	SLC6A3	DRD1	TRPC3	DRD3	DPM1	BCHE	ALDOB	APOC1	CHKA	TRPC6	DRD2	RPH3A	CHAT	ADRB2	SESTD1	TRPC4	ADAP1	ADH7	DRD4	TRPC1	ADAP2	ADRA2B	ADRA2C	TH	ADRB3	CDIPT	GPR12	CRP	PCTP	DRD5	ADRB1	(GPR119)	(GPR143)	(TRPC5)
ethanolamine-containing compound metabolic process	45	48	6.84316	3.87e-12	4.88e-10	0	CETP	LIPC	APOA1	APOA4	CDS1	APOA2	FGF7	LCAT	PLA2G15	ALDH7A1	ENPP2	PISD	PNPLA6	BCHE	ETNK2	ENPP6	DMGDH	CHKA	PCYT2	CHPT1	CHDH	PLA2G4A	CHAT	PEMT	COLQ	FABP3	PON1	CEPT1	CCL5	LPCAT2	DBH	SLC5A7	PLA2G5	CHKB	AGPAT6	SLC27A1	EPT1	GPLD1	ACHE	PCYT1A	PAFAH1B1	PLA2G1B	FABP5P3
glycerolipid catabolic process	23	25	6.81903	4.58e-12	5.63e-10	0	APOA5	LIPC	LPL	APOC3	PRKACG	PLA2G4B	APOA2	DRD1	ENPP2	APOB	PPP1CC	PPP1CB	CPS1	PLA2G4C	MGLL	PNPLA3	PPP1CA	PRKACB	PNPLA2	LIPE	FABP4	ABHD5	SMPD4	(PLIN1)	(PRKACA)
lipoprotein metabolic process	88	95	6.75711	7.04e-12	8.43e-10	0	CETP	ABCA1	APOA5	LPL	ZDHHC2	APOA1	(APOC3)	APOA4	HHAT	HSPG2	APOL3	APOA2	ZDHHC7	SCARB1	LCAT	PIGH	NMT1	APOB	DPM1	APOC1	(APOE)	PCSK9	PIGK	ZDHHC1	ABCG1	PIGG	PIGM	PGAP3	NMT2	ATM	PLAUR	APOLD1	APOL4	PGAP1	ZDHHC17	PPARA	NPC1L1	ALG12	PIGQ	CUBN	PPT1	ATG10	BMP1
glycerol ether catabolic process	18	20	6.74845	7.47e-12	8.72e-10	0	APOA5	LIPC	LPL	APOC3	PRKACG	APOA2	APOB	PPP1CC	PPP1CB	CPS1	MGLL	PNPLA3	PPP1CA	PRKACB	PNPLA2	LIPE	FABP4	ABHD5	(PLIN1)	(PRKACA)
neutral lipid catabolic process	18	20	6.74845	7.47e-12	8.72e-10	0	APOA5	LIPC	LPL	APOC3	PRKACG	APOA2	APOB	PPP1CC	PPP1CB	CPS1	MGLL	PNPLA3	PPP1CA	PRKACB	PNPLA2	LIPE	FABP4	ABHD5	(PLIN1)	(PRKACA)
acylglycerol catabolic process	18	20	6.74845	7.47e-12	8.72e-10	0	APOA5	LIPC	LPL	APOC3	PRKACG	APOA2	APOB	PPP1CC	PPP1CB	CPS1	MGLL	PNPLA3	PPP1CA	PRKACB	PNPLA2	LIPE	FABP4	ABHD5	(PLIN1)	(PRKACA)
lipid transport	144	153	6.72286	8.91e-12	9.7e-10	0	CETP	ABCA1	APOA5	LIPC	APOA1	(APOC3)	ACACB	APOA4	NPC1	PRKAG2	VLDLR	ABCA12	SPNS2	APOL3	APOA2	SERPINA5	SCARB1	LCAT	ATP10A	ATP10D	OSBPL1A	ATP11A	ATP8B1	APOB	ABCA4	DRD3	GPIHBP1	LIPG	OSBPL10	OSBPL3	INHBA	STX12	SLC27A6	APOC1	(APOE)	ATP10B	BDKRB2	CHKA	GLTP	ABCG1	PRKAA2	STARD4	RBP4
regulation of lipid transport	53	56	6.58614	2.26e-11	2.4e-09	0	CETP	ABCA1	APOA1	(APOC3)	APOA4	TNFSF11	THBS1	ADIPOQ	APOA2	LIPG	ITGAV	APOC1	(APOE)	ABCG1	TSPO	ABCG8	PPARG	CYP4A11	PLA2R1	ITGB3	EGF	P2RY2	LEP	ABCG5	GDF9	SIRT1	PPARA	OXT	NFKBIA	TNFRSF11A	NCOR1	PLA2G10	P2RX7	PON1	PRKCD	SYK	PTCHD2	HNRNPK	IRS2	NR1H2	IL1B	SREBF2	P2RX4
sterol binding	28	30	6.58012	2.35e-11	2.45e-09	0	CETP	ABCA1	APOA1	(APOC3)	STARD3	APOA2	C20orf79	ABCG1	TSPO	CYP11A1	IHH	OSBPL5	SOAT2	SCP2	HSDL2	TSPO2	CAV1	SOAT1	OSBP	PTCH1	STAR	NR1H3	STOML1	HSD17B4	APOD	APOF	NPC2	CRP	PMP2	(SYP)
triglyceride-rich lipoprotein particle	16	20	6.5272	3.35e-11	3.41e-09	0	APOA5	LPL	APOA1	(APOC3)	APOA4	VLDLR	PCYOX1	APOA2	APOB	APOC1	(APOE)	APOM	APOH	LSR	APOL1	APOC2	APOC4	APOBR	(APOO)	(SELS)
very-low-density lipoprotein particle	16	20	6.5272	3.35e-11	3.41e-09	0	APOA5	LPL	APOA1	(APOC3)	APOA4	VLDLR	PCYOX1	APOA2	APOB	APOC1	(APOE)	APOM	APOH	LSR	APOL1	APOC2	APOC4	APOBR	(APOO)	(SELS)
calcium channel activity	89	92	6.52063	3.5e-11	3.42e-09	0	CACNG3	CACNB2	RYR3	ITPR1	GRIN2B	TRPV6	PANX1	GRIN3A	PDE2A	ITPR2	CACNB4	TRPV5	ITPR3	JPH3	TRPM1	CACNA2D3	CACNA2D1	CACNG1	TRPM2	JPH2	CACNA1C	CACNA1S	TRPC3	TRPV2	TRPM3	CATSPER4	TRPC7	CALHM1	RYR2	CACNG4	ITGAV	PKD2	TRPV3	CACNA1E	GRM7	CACNA1A	TRPC6	MCU	CYTH3	CACNG6	CACNB3	CATSPER2	CACNA1I
triglyceride catabolic process	17	19	6.48743	4.37e-11	4.18e-09	0	APOA5	LIPC	LPL	APOC3	PRKACG	APOB	PPP1CC	PPP1CB	CPS1	MGLL	PNPLA3	PPP1CA	PRKACB	PNPLA2	LIPE	FABP4	ABHD5	(PLIN1)	(PRKACA)
regulation of cholesterol storage	13	13	6.1582	3.68e-10	3.45e-08	0	ABCA1	LPL	SCARB1	APOB	ABCG1	CD36	PPARG	MSR1	PPARA	NR1H2	SREBF2	NR1H3	EHD1
calcium ion transmembrane transporter activity	104	109	6.08771	5.73e-10	5.27e-08	0	CACNG3	CACNB2	RYR3	ITPR1	GRIN2B	TRPV6	PANX1	GRIN3A	PDE2A	ITPR2	CACNB4	TRPV5	ITPR3	JPH3	TRPM1	CACNA2D3	CACNA2D1	CACNG1	TRPM2	JPH2	CACNA1C	CACNA1S	TRPC3	SLC24A3	TRPV2	TRPM3	CATSPER4	TRPC7	CALHM1	RYR2	CACNG4	ITGAV	PKD2	TRPV3	CACNA1E	GRM7	CACNA1A	ATP2C2	SLC8A3	TRPC6	MCU	CYTH3	CACNG6
voltage-gated ion channel activity	168	177	6.08292	5.9e-10	5.33e-08	0	KCNIP1	CACNG3	CACNB2	KCNE4	KCNMA1	KCNK9	HCN4	CACNB4	KCNH4	CACNA2D3	KCNJ3	CACNA2D1	TOMM40L	KCNE2	SCN9A	CACNG1	SCN11A	KCNJ1	KCNK5	CACNA1C	KCNG1	CACNA1S	KCNK3	NALCN	KCNK13	CATSPER4	KCNJ15	KCNK10	KCNQ5	KCNAB3	KCNK16	KCNK17	KCNIP4	KCNC4	KCNQ1	KCNC3	CLCN1	CACNG4	ITGAV	KCNQ2	PKD2	CLIC4	KCNJ4
voltage-gated channel activity	168	177	6.08292	5.9e-10	5.33e-08	0	KCNIP1	CACNG3	CACNB2	KCNE4	KCNMA1	KCNK9	HCN4	CACNB4	KCNH4	CACNA2D3	KCNJ3	CACNA2D1	TOMM40L	KCNE2	SCN9A	CACNG1	SCN11A	KCNJ1	KCNK5	CACNA1C	KCNG1	CACNA1S	KCNK3	NALCN	KCNK13	CATSPER4	KCNJ15	KCNK10	KCNQ5	KCNAB3	KCNK16	KCNK17	KCNIP4	KCNC4	KCNQ1	KCNC3	CLCN1	CACNG4	ITGAV	KCNQ2	PKD2	CLIC4	KCNJ4
acylglycerol metabolic process	85	91	6.04039	7.69e-10	6.69e-08	0	CETP	APOA5	LIPC	LPL	APOC3	AGPAT1	INSIG1	CDS1	PRKACG	APOA2	AGPAT4	NKX2-3	DGKD	APOB	ALMS1	MOGAT2	APOC1	(APOE)	SLC22A4	DGAT2	PCSK9	HSD17B12	PNLIPRP2	PGS1	PLCE1	ELOVL1	LPCAT1	PPP1CC	PPP1CB	ELOVL6	CPS1	AGPAT5	TECR	MOGAT3	ELOVL5	FASN	PCK1	SIRT1	ACSL6	LPIN2	CYP2E1	CPT1A	LPIN1
[truncated: 134 more columns]

## Sheet: hdl-kegg
Supplemental File 8. Results of the pathway-based analysis using the program GSA-SNP (see Materials and Methods section for additional information).
hsa number	gene set name	gene count	set size	z-score	p-value	corrected p-value	FDR	gene symbols
hsa04360	Axon guidance	119	130	6.1586	3.67e-10	7.01e-08	0	EFNA3	EFNA4	PAK7	EFNA1	SEMA3G	SLIT1	EFNA5	LRRC4C	SEMA5A	EPHB6	SEMA6A	ITGB1	EPHB1	NFATC3	ROBO2	SEMA5B	ROCK1	CDK5	SEMA6D	SRGAP1	EPHA7	DPYSL5	PAK1	SRGAP2	CFL1	ABLIM2	PTK2	LIMK2	SEMA4A	NTN1	NTNG1	SRGAP3	PLXNC1	DCC	SLIT3	EPHA3	MAPK1	UNC5D	PLXNA2	SEMA4D	CXCL12	EPHA4
hsa04970	Salivary secretion	83	90	5.72101	5.29e-09	5.06e-07	0	NOS1	ADCY2	CALML6	PRKG2	ADCY9	SLC4A2	RYR3	ITPR1	KCNMA1	CHRM3	TRPV6	ITPR2	ADRA1A	PRKACG	ITPR3	GUCY1A2	LPO	ATP1A1	CALML3	CALM2	ATP1B1	ADCY1	PRKCA	ADCY8	PLCB1	PRKCB	PRKG1	PLCB4	ADCY5	LYZ	DMBT1	ATP2B4	GNAQ	ADCY6	ATP2B1	BST1	PRB2	CALM1	MUC7	FXYD2	ATP1A2	CALM3
hsa04270	Vascular smooth muscle contraction	110	117	4.91593	4.42e-07	2.81e-05	0	ADCY2	CALML6	ADCY9	PRKCE	ITPR1	KCNMA1	CALD1	ITPR2	ADRA1A	PRKACG	ITPR3	GUCY1A2	PLA2G2A	JMJD7-PLA2G4B	(PLA2G4B)	MRVI1	CALML3	PRKCH	ROCK1	CALM2	CACNA1C	CACNA1S	KCNMB3	ADCY1	PRKCA	ADCY8	PLCB1	PRKCB	PLA2G2D	PLA2G3	PRKG1	PLA2G4E	PLCB4	ADCY5	MAPK1	PLA2G6	GNA11	PRKCQ	AGTR1	CYP4A22	CYP4A11	GNAQ
hsa04971	Gastric acid secretion	71	75	4.85271	6.09e-07	2.91e-05	0	ADCY2	CALML6	ADCY9	SLC4A2	ITPR1	CHRM3	ITPR2	PRKACG	ITPR3	ATP1A1	KCNE2	CALML3	CALM2	KCNJ1	ATP1B1	ADCY1	PRKCA	KCNJ15	ADCY8	PLCB1	KCNK10	PRKCB	KCNQ1	PLCB4	ADCY5	CAMK2A	GNAQ	GNAI1	ADCY6	SSTR2	KCNK2	CAMK2D	ATP4A	KCNJ2	CALM1	MYLK2	KCNJ10	ATP1A2	CALM3	MYLK	CALML5	CFTR
[truncated: 88 more columns]

## Sheet: ldl-go
Supplemental File 8. Results of the pathway-based analysis using the program GSA-SNP (see Materials and Methods section for additional information).
set name	gene count	set size	z-score	p-value	corrected p-value	FDR	gene symbols
synaptic membrane	180	204	6.80322	5.11e-12	2.45e-08	0	CHRNA7	ERC2	CHRNA5	GRM8	CHRNA3	CHRNB4	GRM1	SHANK3	NRXN1	DLG2	SHANK2	PSD3	ERC1	CLSTN2	HOMER3	NETO1	GABBR1	GRIN2B	GRM7	GABRG3	RIMS2	DISC1	ANKS1B	SYT1	MUSK	GRID2	UNC13C	CNIH3	CHRNB3	GRIN2D	CHRM1	GRIK1	GLRA3	GABRA2	DLGAP1	CHRNA6	GRID2IP	SHC4	SYNE1	OPRD1	LRRC4B	HTR3C	CHRM5
locomotory behavior	136	138	6.37773	8.99e-11	2.15e-07	0	GAA	CHRNA3	CHRNB4	GRM1	ANKH	SHANK3	ATXN1	ADCY5	NPAS3	DSCAM	CHL1	PRKCE	PCDH15	NRG1	GNG7	NAV2	ABAT	APP	MCOLN3	C1QL1	CNTN2	DAB1	CACNA1A	OPRM1	KLHL1	PARK2	CDH23	GRIN2D	CLN8	HEXA	PBX3	GRM5	CACNA1E	ADAM22	SLC6A3	OPRD1	APBA2	ALS2	NPY1R	NPC1	HIPK2	CHD7	NPAS2
calcium ion transmembrane transporter activity	104	109	6.1265	4.49e-10	7.17e-07	0	ATP2A3	TRPM6	ORAI1	ITPR2	JPH2	RYR3	ATP2C1	REST	TRPV3	GRIN2B	GRM7	CATSPER1	TRPM3	CACNB4	TRPM1	TRPM2	CACNA1A	GPM6A	CACNA1D	SLC3A2	CACNA2D3	CACFD1	ATP2B4	FGF2	CACNA1E	CACNB2	ITGAV	CACNA2D1	ITPR1	SLC24A2	CACNA1S	PKD2	TRPV5	MS4A2	CACNG3	FKBP1A	TRPV6	ATP2C2	CACNA1I	CACNG2	RYR2	ATP2B2	SLC8A1
dendrite morphogenesis	23	29	6.073	6.28e-10	7.52e-07	0	CELSR2	SHANK3	DSCAM	DCLK1	CACNA1A	CTNNA2	EPHB2	EPHA5	SDC2	EPHB1	PTEN	KLF7	FAS	PICALM	MAP2	DLG4	SLC11A2	MINK1	CDK5	SHANK1	EPHB3	MAPK8IP2	DVL1	(ATP7A)	(CACNA1F)	(DCX)	(HPRT1)	(MEF2A)	(PAK3)
divalent inorganic cation transmembrane transporter activity	122	129	5.98248	1.1e-09	1.05e-06	0	ATP2A3	TRPM6	ORAI1	ITPR2	JPH2	RYR3	ATP2C1	REST	TRPV3	GRIN2B	ZDHHC13	GRM7	CATSPER1	ZDHHC17	TRPM3	CACNB4	TRPM1	TRPM2	CACNA1A	GPM6A	CACNA1D	SLC3A2	CACNA2D3	CACFD1	ATP2B4	FGF2	CACNA1E	CACNB2	ITGAV	CACNA2D1	ITPR1	SLC24A2	CACNA1S	PKD2	CLDN16	TRPV5	SLC39A4	MS4A2	CACNG3	SLC30A8	FKBP1A	TRPV6	ATP2C2
dendritic spine	140	151	5.60878	1.02e-08	8.14e-06	0	ASIC2	CHRNA3	GRM1	SHANK3	DLG2	SHANK2	PSD3	MAGI2	IGF2BP1	HOMER3	NETO1	GABBR1	GRIN2B	APP	LPAR1	DISC1	NCOA2	ANKS1B	GRID2	GPM6A	CHRM1	ERBB4	MIB1	PPP1R9A	SHISA9	GRM5	DLGAP1	MYO5B	ALS2	NLGN1	CYP19A1	AXIN1	PLCB4	CTNND2	SLC1A3	EPS8	SIPA1L1	ACTN2	ADD1	CABP1	SLC8A1	MPDZ	2014-09-11
neuron spine	140	151	5.60878	1.02e-08	8.14e-06	0	ASIC2	CHRNA3	GRM1	SHANK3	DLG2	SHANK2	PSD3	MAGI2	IGF2BP1	HOMER3	NETO1	GABBR1	GRIN2B	APP	LPAR1	DISC1	NCOA2	ANKS1B	GRID2	GPM6A	CHRM1	ERBB4	MIB1	PPP1R9A	SHISA9	GRM5	DLGAP1	MYO5B	ALS2	NLGN1	CYP19A1	AXIN1	PLCB4	CTNND2	SLC1A3	EPS8	SIPA1L1	ACTN2	ADD1	CABP1	SLC8A1	MPDZ	2014-09-11
calcium channel activity	89	92	5.47525	2.18e-08	1.31e-05	0	TRPM6	ORAI1	ITPR2	JPH2	RYR3	REST	TRPV3	GRIN2B	GRM7	CATSPER1	TRPM3	CACNB4	TRPM1	TRPM2	CACNA1A	GPM6A	CACNA1D	CACNA2D3	CACFD1	FGF2	CACNA1E	CACNB2	ITGAV	CACNA2D1	ITPR1	SLC24A2	CACNA1S	PKD2	TRPV5	MS4A2	CACNG3	FKBP1A	TRPV6	CACNA1I	CACNG2	RYR2	TRPM7	TRPC6	CACNG5	CHRNA10	CUL5	GRIN2A	JPH3
extracellular matrix part	176	189	5.47519	2.19e-08	1.31e-05	0	COL23A1	COL27A1	THBS4	FREM2	TNXB	THSD4	COL24A1	LOXL2	LAMA2	EMID2	GRIN2B	C1QL1	C1QB	(C1QC)	GLDN	COL9A1	COL19A1	USH2A	COL11A2	COL9A3	COL22A1	LAMB3	SCARA3	LAD1	RUNX1	C1QTNF7	ITGB1	COL18A1	COL4A2	COL5A1	AMTN	C1QTNF1	COL13A1	COL1A1	TINAG	COL8A1	FBLN5	TGFBI	C1QTNF3	NID2	COL16A1	NTN4	SLC1A3
postsynaptic membrane	156	177	5.47328	2.21e-08	1.31e-05	0	CHRNA7	CHRNA5	CHRNA3	CHRNB4	SHANK3	DLG2	SHANK2	PSD3	CLSTN2	HOMER3	NETO1	GABBR1	GRIN2B	GRM7	GABRG3	DISC1	ANKS1B	MUSK	GRID2	CNIH3	CHRNB3	GRIN2D	CHRM1	GRIK1	GLRA3	GABRA2	DLGAP1	CHRNA6	GRID2IP	SHC4	SYNE1	OPRD1	HTR3C	CHRM5	EPHA7	NLGN1	SIPA1L1	CABP1	GRIP1	KCTD16	GLRB	MPDZ	SNAP91
dendrite development	48	56	5.43773	2.7e-08	1.31e-05	0	CELSR2	RELN	SHANK3	DSCAM	APP	DCLK1	DAB1	CACNA1A	KLHL1	CTNNA2	EPHB2	SS18L1	EPHA5	IGSF9	SDC2	EPHB1	PRKG1	LST1	PTEN	SYNGAP1	TRAPPC4	SCARF1	KLF7	FAS	PICALM	MAP2	BMP7	CHAT	MAP1B	DLG4	GRIN3A	SLC11A2	MINK1	GHRL	STRN	CDK5	SHANK1	BBS4	EPHB3	TULP1	SRGAP2	ABI2	PAK1
regulation of neuron projection development	186	194	5.42747	2.86e-08	1.31e-05	0	ABL2	CHRNA3	LRRC4C	RELN	SHANK3	CDH4	NRCAM	CAMK2B	TNIK	NTRK2	DSCAM	KIAA0319	SLIT2	NEDD4	SSH1	PTPRD	ROBO2	CNTN2	LPAR1	TIAM1	DISC1	DCC	DAB1	XYLT1	CACNA1A	ROBO1	PRKD1	CCDC88A	CNR1	RTN4	PTK7	POU3F2	SLIT1	THY1	GFAP	EPHB2	BMP5	ITGB1	ARHGDIA	VLDLR	KALRN	WNT7A	LRP8
guanyl-nucleotide exchange factor activity	153	167	5.42399	2.91e-08	1.31e-05	0	PLEKHG5	PLCE1	DOCK7	SOS1	PLEKHG3	PSD3	DOCK6	DOCK4	ARHGEF15	CYTH1	ARHGEF33	ECT2L	ARHGEF10	TIAM1	PLEKHG4B	DOCK1	RASGRF2	MCF2L	PLEKHG7	TRIO	RAB3IL1	PLEKHG1	RAPGEF5	KALRN	DOCK9	RIN2	ARHGEF3	ARHGEF37	ALS2	FARP1	TBC1D10A	RANGRF	IQSEC1	RASGRF1	DOCK3	VAV2	EIF2B3	BCAR3	ARHGEF7	MCF2L2	DOCK10	SOS2	FGD4
receptor complex	156	162	5.33394	4.81e-08	1.64e-05	0	LRP5	ITGBL1	CHRNA7	CHRNA5	CHRNA3	CHRNB4	SHANK2	CD247	IL6ST	AHR	ITGAD	CD40	LHCGR	ITGA2	GRIN2B	ITGB6	GRID2	CNIH3	CHRNB3	GRIN2D	ITGAX	ITGAE	GRIK1	PLXNA4	SORBS1	ITGB1	ITGAM	ITGA4	TLR1	SHISA9	ITGAL	CD74	CHRNA6	TGFBR2	ITGAV	ITGB3	ITGB2	ITGA8	TRIL	LIME1	SMAD3	EPS8	ITGA1
regulation of synapse structure and activity	45	49	5.3167	5.28e-08	1.69e-05	0	NCAN	ASIC2	RELN	SHANK3	NRXN1	CAMK2B	ARHGEF15	ROBO2	APP	MUSK	SLIT1	CTNNA2	EPHB2	LRRC4B	WNT7A	NLGN1	CYP19A1	CAMK1	EPHB1	DMPK	ADNP	SYNDIG1	SYNGAP1	GHSR	MEF2C	PDLIM5	THBS2	OXTR	PVRL1	GHRL	CDC20	EPHB3	PTPRF	WNT5A	AGRN	NLGN2	PPT1	OXT	SNAP25	UBE2V2	KLK8	PTK2	BDNF
ligand-gated ion channel activity	123	137	5.21452	9.21e-08	2.76e-05	0	CHRNA7	CHRNA5	ASIC2	CHRNA3	CHRNB4	KCNQ5	P2RX5	ORAI1	ITPR2	JPH2	RYR3	KCNJ1	GRIN2B	CNGB3	GABRG3	KCNK1	GRID2	CHRNB3	GRIN2D	GRIK1	P2RX7	GLRA3	GABRA2	KCNK6	CHRNA6	HTR3C	(HTR3D)	KCNJ5	ITPR1	PKD2	FKBP1A	KCNJ6	GLRB	RYR2	TRPC6	HTR3B	GRID1	PEX5L	CHRNA10	GRIA4	GRIN2A	KCNH7	CHRNA4
ligand-gated channel activity	123	137	5.21452	9.21e-08	2.76e-05	0	CHRNA7	CHRNA5	ASIC2	CHRNA3	CHRNB4	KCNQ5	P2RX5	ORAI1	ITPR2	JPH2	RYR3	KCNJ1	GRIN2B	CNGB3	GABRG3	KCNK1	GRID2	CHRNB3	GRIN2D	GRIK1	P2RX7	GLRA3	GABRA2	KCNK6	CHRNA6	HTR3C	(HTR3D)	KCNJ5	ITPR1	PKD2	FKBP1A	KCNJ6	GLRB	RYR2	TRPC6	HTR3B	GRID1	PEX5L	CHRNA10	GRIA4	GRIN2A	KCNH7	CHRNA4
voltage-gated ion channel activity	168	177	5.18381	1.09e-07	2.89e-05	0	KCNIP1	KCNQ5	KCNMA1	CLIC4	VDAC1	KCNH5	REST	KCNIP4	KCNJ1	NALCN	KCNAB2	GRM7	CATSPER1	KCNK10	KCNAB1	KCNK1	CACNB4	KCND3	CACNA1A	CACNA1D	TOMM40L	GRIN2D	SCN5A	CACNA2D3	GRIK1	KCNK12	KCNQ1	KCNK6	KCNH8	FGF2	CACNA1E	CACNB2	KCNJ5	ITGAV	CACNA2D1	CLIC5	CACNA1S	PKD2	KCNA1	SCN10A	KCNV2	KCNQ4	CLCNKB
voltage-gated channel activity	168	177	5.18381	1.09e-07	2.89e-05	0	KCNIP1	KCNQ5	KCNMA1	CLIC4	VDAC1	KCNH5	REST	KCNIP4	KCNJ1	NALCN	KCNAB2	GRM7	CATSPER1	KCNK10	KCNAB1	KCNK1	CACNB4	KCND3	CACNA1A	CACNA1D	TOMM40L	GRIN2D	SCN5A	CACNA2D3	GRIK1	KCNK12	KCNQ1	KCNK6	KCNH8	FGF2	CACNA1E	CACNB2	KCNJ5	ITGAV	CACNA2D1	CLIC5	CACNA1S	PKD2	KCNA1	SCN10A	KCNV2	KCNQ4	CLCNKB
regulation of synapse organization	39	43	5.17574	1.14e-07	2.89e-05	0	NCAN	ASIC2	RELN	SHANK3	NRXN1	CAMK2B	ARHGEF15	ROBO2	MUSK	SLIT1	CTNNA2	EPHB2	LRRC4B	WNT7A	NLGN1	CAMK1	EPHB1	DMPK	ADNP	SYNDIG1	GHSR	PDLIM5	THBS2	OXTR	PVRL1	GHRL	CDC20	EPHB3	WNT5A	AGRN	NLGN2	OXT	SNAP25	UBE2V2	KLK8	PTK2	BDNF	CHRNB2	NEUROD2	(ANAPC2)	(CSPG3 variant protein)	(FRMPD4)	(NLGN3)
postsynaptic density	101	111	5.09955	1.7e-07	3.88e-05	0	CHRNA3	GRM1	SHANK3	DLG2	SHANK2	PSD3	MAGI2	HOMER3	NETO1	GRIN2B	DISC1	NCOA2	ANKS1B	GRID2	CHRM1	ERBB4	MIB1	GRM5	DLGAP1	ALS2	NLGN1	AXIN1	PLCB4	CTNND2	EPS8	SIPA1L1	CABP1	MPDZ	SNAP91	SYNDIG1	DTNBP1	ARC	SYNPO	CACNG5	GRIA4	DNM2	GRIN2A	DLG1	ARHGAP32	CALD1	SPOCK1	NCS1	CACNA1C
dendritic spine head	101	111	5.09955	1.7e-07	3.88e-05	0	CHRNA3	GRM1	SHANK3	DLG2	SHANK2	PSD3	MAGI2	HOMER3	NETO1	GRIN2B	DISC1	NCOA2	ANKS1B	GRID2	CHRM1	ERBB4	MIB1	GRM5	DLGAP1	ALS2	NLGN1	AXIN1	PLCB4	CTNND2	EPS8	SIPA1L1	CABP1	MPDZ	SNAP91	SYNDIG1	DTNBP1	ARC	SYNPO	CACNG5	GRIA4	DNM2	GRIN2A	DLG1	ARHGAP32	CALD1	SPOCK1	NCS1	CACNA1C
Rho guanyl-nucleotide exchange factor activity	68	75	5.08691	1.82e-07	3.88e-05	0	PLEKHG5	SOS1	PLEKHG3	ARHGEF15	ARHGEF33	ECT2L	ARHGEF10	TIAM1	PLEKHG4B	RASGRF2	MCF2L	PLEKHG7	TRIO	PLEKHG1	KALRN	ARHGEF3	ARHGEF37	ALS2	FARP1	RASGRF1	VAV2	ARHGEF7	MCF2L2	DOCK10	SOS2	FGD4	ARHGEF2	ITSN1	DOCK2	ABR	VAV3	VAV1	RGNEF	ARHGEF26	ITSN2	FGD5	PREX1	ARHGEF38	SPATA13	ECT2	ARHGEF11	NGEF	ARHGEF4
regulation of cell morphogenesis involved in differentiation	165	172	5.03498	2.39e-07	4.77e-05	0	CHRNA3	LRRC4C	RELN	SHANK3	CDH4	TGFBR3	NRCAM	CAMK2B	TNIK	NTRK2	DSCAM	SLIT2	NEDD4	SSH1	PTPRD	ROBO2	PAX2	CNTN2	TIAM1	DCC	WWTR1	DAB1	XYLT1	CACNA1A	ROBO1	RTN4	POU3F2	SLIT1	THY1	EPHB2	TGFB1	BMP5	ARHGDIA	COL1A1	WNT7A	LRP8	SPP1	SMAD7	TACSTD2	NTN1	TCF7L2	TNR	SMAD3
homophilic cell adhesion	100	142	5.00986	2.72e-07	5.22e-05	0	CELSR2	PVRL2	PTPRT	FREM2	CDH4	CLSTN2	PCDH15	CDH12	CDH13	ROBO2	CDH5	ROBO1	MPZL2	PCDH7	DCHS2	CDH23	CDHR2	PCDH10	PTPRM	DSC3	ITGB1	CDH11	CDHR1	PCDH1	CDH18	CDH9	CDH8	DSG2	CDH10	PCDH9	CDH17	FAT1	CDH20	FAT3	AMIGO2	CDH7	DSCAML1	PCDHB15	PVRL3	CDH6	CDHR3	PCDHB18	CDH22
ion channel complex	182	196	4.94509	3.81e-07	7.01e-05	0	CHRNA7	CHRNA5	CHRNA3	CHRNB4	KCNQ5	KCNMA1	CLIC4	KCNMB1	ANO6	ANO3	KCNJ1	CATSPER1	GABRG3	CNTN2	KCNK1	CACNB4	KCND3	CACNA1A	CACNA1D	CHRNB3	SCN5A	GLRA3	ANO4	GABRA2	KCNQ1	KCNK6	CHRNA6	CACNA1E	ANO2	CACNB2	KCNJ5	CACNA2D1	CLIC5	CACNA1S	KCNA1	SCN10A	KCNV2	CNTNAP2	KCNQ4	CLCNKB	KCNB1	CACNG3	BEST1
Ras guanyl-nucleotide exchange factor activity	86	93	4.89392	4.94e-07	8.77e-05	0	PLEKHG5	SOS1	PLEKHG3	ARHGEF15	ARHGEF33	ECT2L	ARHGEF10	TIAM1	PLEKHG4B	RASGRF2	MCF2L	PLEKHG7	TRIO	RAB3IL1	PLEKHG1	RAPGEF5	KALRN	RIN2	ARHGEF3	ARHGEF37	ALS2	FARP1	RASGRF1	VAV2	ARHGEF7	MCF2L2	DOCK10	SOS2	FGD4	ARHGEF2	ITSN1	RCC1	DOCK2	ABR	VAV3	VAV1	RASGRP3	RGNEF	RAPGEF4	ARHGEF26	ITSN2	FGD5	MADD
adherens junction organization	42	42	4.84194	6.43e-07	0.00011	0	PVRL2	CDH4	CADM2	CDH12	CDH13	JUP	TBCD	CDH5	CDH11	CDH18	CDH9	CDH8	SMAD7	CTNND1	PVR	CDH10	CDH7	MLLT4	ACTB	ACTG1	PVRL3	DSP	CDH6	ZNF703	RAB8B	NUMB	VCL	CADM1	PVRL4	CDH24	CDH15	PVRL1	NUMBL	PIP5K1C	CDH1	CDH2	CADM3	CDC42	CDH3	RAMP2	CTNNA1	CTNNB1
voltage-gated cation channel activity	127	130	4.79689	8.06e-07	0.000133	0	KCNQ5	KCNMA1	KCNH5	REST	KCNJ1	KCNAB2	GRM7	CATSPER1	KCNAB1	KCNK1	CACNB4	KCND3	CACNA1A	CACNA1D	GRIN2D	SCN5A	CACNA2D3	GRIK1	KCNQ1	KCNK6	KCNH8	FGF2	CACNA1E	CACNB2	KCNJ5	ITGAV	CACNA2D1	CACNA1S	PKD2	KCNA1	SCN10A	KCNV2	KCNQ4	KCNB1	CACNG3	KCNK3	KCNT2	KCNJ6	KCNAB3	CACNA1I	KCNU1	CACNG2	KCNB2
lipoprotein particle receptor binding	18	19	4.79446	8.16e-07	0.000133	0	APOB	PCSK9	RELN	MESDC2	SYT1	APOA2	LANCL1	LRP1	DKK1	LRPAP1	DNAJA1	MMP13	APOA5	HSP90B1	SNX17	APOE	LDLRAP1	APOA1	(APOC3)
regulation of dendrite development	54	57	4.76603	9.39e-07	0.000145	0	CHRNA3	RELN	SHANK3	CAMK2B	TNIK	KIAA0319	NEDD4	PTPRD	LPAR1	DCC	ROBO1	BMP5	VLDLR	KALRN	LRP8	NLGN1	CAMK1	SIPA1L1	BCL11A	EFNA1	PTEN	SMAD1	LRRK2	RAPGEF4	SRCIN1	NGEF	NUMB	CAMK1D	PDLIM5	KNDC1	YWHAH	RHOC	SEMA4D	BMP7	NUMBL	EPHA4	ACHE	CAPRIN1	CDK5R1	MET	CDC20	ILK	ARF6
sterol transporter activity	13	14	4.6997	1.3e-06	0.000195	0	APOB	ABCG8	ABCG1	APOA2	CETP	ABCG5	ABCA1	NPC1	STAR	ABCG4	APOE	APOA4	(APOA1)	STARD3
regulation of Rho protein signal transduction	151	161	4.65853	1.59e-06	0.000231	0	PLEKHG5	DLC1	DOCK7	SOS1	PLEKHG3	NTRK2	DOCK4	ARHGEF15	EPHA2	ARHGEF33	ECT2L	ARHGEF10	CD40	LPAR1	TIAM1	PLEKHG4B	RASGRF2	MCF2L	PLEKHG7	THY1	TRIO	PLEKHG1	GMIP	LPAR2	SCAI	PKP4	EPHA5	KALRN	EFNA5	ARHGAP8	ARHGEF3	ARHGEF37	ALS2	FARP1	RASGRF1	VAV2	ARHGAP5	RHOG	ARHGEF7	MCF2L2	FZD10	SOS2	FGD4
excitatory extracellular ligand-gated ion channel activity	45	48	4.65243	1.64e-06	0.000231	0	CHRNA7	CHRNA5	CHRNA3	CHRNB4	P2RX5	GRIN2B	GRID2	CHRNB3	GRIN2D	GRIK1	P2RX7	GLRA3	CHRNA6	GLRB	HTR3B	GRID1	CHRNA10	GRIA4	GRIN2A	CHRNA4	GRIK2	CHRND	HTR3A	CHRNA9	CHRNG	GRIK4	GRIK3	GRIA1	P2RX6	STX1B	P2RX4	P2RX3	GRIN3A	CHRNB1	CHRNE	P2RX1	CHRNA2	GRIK5	GRIA2	GRIN2C	P2RX2	CHRNA1	CHRNB2
integrin complex	30	30	4.64281	1.72e-06	0.000235	0	ITGBL1	ITGAD	ITGA2	ITGB6	ITGAX	ITGAE	ITGB1	ITGAM	ITGA4	ITGAL	ITGAV	ITGB3	ITGB2	ITGA8	ITGA1	ITGB7	ITGA5	MYH9	ITGA11	ITGA9	LYN	ITGA6	ITGA2B	ITGB8	ITGA3	ITGB4	ITGB5	NPNT	ITGA7	ITGA10
activation of transmembrane receptor protein tyrosine kinase activity	10	10	4.63361	1.8e-06	0.000239	0	CHRNA3	NRG3	NRG1	PRLR	EGF	ANGPT1	PDGFC	ANGPT4	ADRB2	PILRB
lipid localization	158	168	4.63225	1.81e-06	0.000239	0	APOB	OSBPL6	OSBPL10	ABCG8	PLA2G4A	ANGPTL3	ABCA12	ACACB	LHCGR	DGAT1	ABCG1	LDLR	SLC27A4	SOAT2	ATP9A	ATP10B	APOA2	CETP	ATP10A	ATP8B1	CLN8	P2RX7	ABCG5	HEXA	SCARB1	CLU	VLDLR	CPT1A	APOL6	CPT1B	ABCA1	NPC1	LIPC	COL4A3BP	OSBPL11	OSBPL8	TNF	ATP11A	APOL3	NRIP1	STAT5B	PPARD	CHKA
acetylcholine-activated cation-selective channel activity	16	16	4.58775	2.24e-06	0.000282	0	CHRNA7	CHRNA5	CHRNA3	CHRNB4	CHRNB3	CHRNA6	CHRNA10	CHRNA4	CHRND	CHRNA9	CHRNG	CHRNB1	CHRNE	CHRNA2	CHRNA1	CHRNB2
positive regulation of microtubule polymerization	11	12	4.58564	2.26e-06	0.000282	0	PSRC1	CAV3	TERF1	SLAIN2	ARL2	CLIP1	MAP1B	CAV1	CDKN1B	APC	MAPT	(FES)
cholesterol transporter activity	12	13	4.56602	2.49e-06	0.000298	0	APOB	ABCG8	ABCG1	APOA2	CETP	ABCG5	ABCA1	STAR	ABCG4	APOE	APOA4	(APOA1)	STARD3
cholesterol homeostasis	51	54	4.56056	2.55e-06	0.000298	0	APOB	LRP5	PCSK9	ABCG8	ANGPTL3	ABCG1	ACSM3	LDLR	SOAT2	ACSM1	APOA2	CETP	ABCG5	SCARB1	CAV3	ABCA1	NPC1	LIPC	DGAT2	NPC1L1	G6PC	EHD1	SOAT1	GPIHBP1	NR5A2	NPC2	ABCA2	PEX2	NR1H3	ALMS1	PTCHD2	CAV1	APOA5	APOM	MTTP	MYLIP	LIPG	NCOR1	APOE	AKR1C1	LAMTOR1	APOC2	LDLRAP1
sterol homeostasis	51	54	4.56056	2.55e-06	0.000298	0	APOB	LRP5	PCSK9	ABCG8	ANGPTL3	ABCG1	ACSM3	LDLR	SOAT2	ACSM1	APOA2	CETP	ABCG5	SCARB1	CAV3	ABCA1	NPC1	LIPC	DGAT2	NPC1L1	G6PC	EHD1	SOAT1	GPIHBP1	NR5A2	NPC2	ABCA2	PEX2	NR1H3	ALMS1	PTCHD2	CAV1	APOA5	APOM	MTTP	MYLIP	LIPG	NCOR1	APOE	AKR1C1	LAMTOR1	APOC2	LDLRAP1
presynaptic membrane	43	47	4.53845	2.83e-06	0.000316	0	ERC2	GRM8	GRM1	NRXN1	ERC1	GRIN2B	GRM7	RIMS2	SYT1	UNC13C	GRIK1	LRRC4B	KCTD16	SNAP91	GRIN2A	GRIK2	UNC13A	DENND1A	SLC1A2	GRM3	GRIK4	PDE2A	SCRIB	RIMS1	FOSL1	PICALM	ADORA1	ZNRF2	KCTD8	ACHE	2014-09-03	CAMK2A	SNCAIP	PICK1	ADORA2A	FBXO45	GRM2	PCDH8	GABRA6	KCTD12	NPTN	GRIA2	GAD2
regulation of synaptic transmission	170	177	4.48105	3.71e-06	0.000404	0	GRM8	CHRNA3	CHRNB4	GRM1	RELN	SHANK3	NRXN1	CAMK2B	PRKCE	LAMA2	NETO1	GABBR1	GRIN2B	CNTN4	CNTN2	SLC18A1	PTGS2	CACNA1A	CNR1	PARK2	ERBB4	GFAP	GRIK1	EPHB2	SHISA9	GRM5	HTR1B	GRID2IP	NRAS	LRP8	PPP3CA	GNAI3	SLC24A2	NLGN1	RASGRF1	HTR2A	CTNND2	SLC1A3	KCNQ4	TNR	LGI1	SIPA1L1	HTT
acetylcholine binding	13	13	4.47013	3.91e-06	0.000416	0	CHRNA7	CHRNA5	CHRNA3	CHRNB4	CHRNB3	CHRNA4	CHRND	CHRM3	SLC18A3	ACHE	CHRNB1	CHRNA1	CHRNB2
integrin-mediated signaling pathway	71	72	4.46824	3.94e-06	0.000416	0	ITGBL1	NEDD9	ANGPTL3	ITGAD	ITGA2	ITGB6	DOCK1	PRKD1	TYROBP	FCER1G	ITGAX	ITGAE	ADAMTS13	PXN	CIB2	ITGB1	ITGAM	ITGA4	ITGAL	ITGAV	ITGB3	ITGB2	ITGA8	COL16A1	ADAM33	ITGA1	ITGB7	LAMA5	VAV1	ITGA5	ADAMTS18	MYH9	SYK	ITGA11	PTK2B	ERBB2IP	ITGA9	ADAMTS1	ITGA6	TEC	HCK	ITGA2B	CCM2
collagen	90	94	4.38316	5.85e-06	0.000596	0	COL23A1	COL27A1	TNXB	COL24A1	EMID2	C1QL1	C1QB	(C1QC)	GLDN	COL9A1	COL19A1	COL11A2	COL9A3	COL22A1	SCARA3	C1QTNF7	COL18A1	COL4A2	COL5A1	C1QTNF1	COL13A1	COL1A1	COL8A1	C1QTNF3	COL16A1	FCN2	COL4A4	MBL2	COL21A1	COL28A1	COL2A1	COL1A2	SFTPD	C1QA	C1QTNF6	COL17A1	CCBE1	COL20A1	COL15A1	PLOD2	FCN1	C1QTNF5	C1QL3
potassium channel activity	109	110	4.37519	6.07e-06	0.000606	0	KCNN3	KCNIP1	KCNQ5	KCNMA1	KCNMB1	KCNH5	REST	KCNIP4	KCNJ1	KCNAB2	KCNK10	KCNAB1	KCNK1	KCND3	KCNK12	KCNQ1	KCNK6	KCNH8	CCT8L2	KCNJ5	PKD2	KCNA1	KCNV2	KCNQ4	KCNN2	KCNB1	KCNK3	ABCC8	KCNT2	KCNJ6	KCNAB3	KCNK5	KCNU1	KCNB2	KCNQ3	KCNG3	KCNMB2	KCNH7	KCNMB3	KCNJ14	KCNJ16	KCNK15	KCNK9
membrane depolarization	56	59	4.35072	6.78e-06	0.000663	0	CHRNA3	RELN	SHANK3	NRXN1	ATXN1	GRIN2B	CACNB4	GRID2	CACNA1A	SCN5A	GRIK1	P2RX7	AIFM3	CHRNA6	CACNA1E	PPP3CA	NLGN1	SMAD7	CACNG2	DMPK	PTEN	GRIN2A	CHRNA4	GRIK2	JUN	CACNG4	SCN3B	HCRT	CACNA1G	SCN1B	P2RX4	ADORA1	KCNE1	DLG4	CAV1	ADRB2	SCN2B	CACNB3	GHRL	EDN1	SNCA	ADORA2A	CDK5
ion gated channel activity	21	21	4.31498	7.98e-06	0.000765	0	KCNN3	ASIC2	KCNMA1	KCNMB1	CCT8L2	ANO2	KCNN2	KCNT2	KCNU1	ANO1	KCNMB2	KCNMB3	KCNT1	HPN	KCNMB4	KCNK18	PKD2L1	KCNN1	KCNN4	NMUR2	MTMR6
regulation of synaptic transmission, glutamatergic	27	29	4.27599	9.51e-06	0.000894	0	GRM1	RELN	SHANK3	NRXN1	PTGS2	CNR1	GRIK1	HTR1B	NLGN1	HTR2A	TNR	GRIA4	GRIK2	CCKBR	SERPINE2	GRIK3	DRD2	OXTR	ATAD1	ADORA1	ADORA2A	UCN	PSEN1	DRD1	NLGN2	MAPK8IP2	OPHN1	(NLGN3)	(PRKACA)
sarcoplasmic reticulum membrane	28	28	4.24745	1.08e-05	0.000996	0	ATP2A3	TRDN	ITPR2	CAMK2B	JPH2	SYNE2	RYR3	ART1	JSRP1	CAMK2D	FKBP1A	DMPK	JPH1	RYR2	JPH3	TMEM109	RYR1	TMEM38B	ATP2A2	SLN	FKBP1B	SRI	HRC	ATP2A1	TMEM38A	CHERP	CAMK2G	JPH4
regulation of neurological system process	197	205	4.24733	1.08e-05	0.000996	0	GRM8	CHRNA3	CHRNB4	GRM1	RELN	SHANK3	NRXN1	CAMK2B	PRKCE	LAMA2	NETO1	GABBR1	GRIN2B	CNTN4	CNTN2	SLC18A1	PTGS2	CACNA1A	CNR1	RTN4	PARK2	GRIN2D	ERBB4	GFAP	GRIK1	EPHB2	SHISA9	GRM5	HTR1B	GRID2IP	OPRD1	NRAS	LRP8	PPP3CA	GNAI3	SLC24A2	NLGN1	RASGRF1	HTR2A	CTNND2	SLC1A3	KCNQ4	TCF7L2
cell junction assembly	133	138	4.23808	1.13e-05	0.00100007	0	PVRL2	DLC1	FRMPD2	CDH4	CADM2	TESK2	CDH12	CDH13	JUP	TBCD	CDH5	TLN2	LAMB3	RSU1	THY1	PXN	SORBS1	ITGB1	CDH11	TNS1	LIMS2	CDH18	PRKCI	CDH9	CDH8	SMAD7	CTNND1	PVR	CLDN14	CDH10	ACTN2	PARD3	PARVB	GJA5	INADL	MPP7	LAMA5	CDH7	PTPRK	ITGA5	PLEC	DLG1	COL17A1
positive regulation of dendritic spine development	10	10	4.23299	1.15e-05	0.00100437	0	RELN	SHANK3	CAMK2B	LPAR1	LRP8	NLGN1	CAMK1	CAPRIN1	CAPRIN2	PALM
vesicle lumen	48	55	4.22652	1.19e-05	0.00101523	0	APOB	FN1	F13A1	SERPINA1	APP	F5	PLG	VWF	LEFTY2	TGFB1	CLU	SERPING1	EGF	ALDOA	ACTN2	SERPINF2	VEGFA	DEFA1B	ZG16	ADA	ACTN1	IGF1	PDGFB	FGB	FASLG	SPARC	HRG	VEGFB	THBS1	KNG1	TGFB2	SRGN	VEGFC	HGF	SERPINE1	A2M	DEFA3	GAS6	DBH	CFD	PF4	FGA	TGFB3
mitotic metaphase plate congression	13	13	4.20485	1.31e-05	0.00109798	0	PSRC1	RRS1	CCNB1	CDC23	PINX1	ZW10	SEH1L	CENPE	RB1	CHAMP1	KIF18A	CCDC99	CDCA5
regulation of transmission of nerve impulse	184	192	4.17615	1.48e-05	0.00122455	0	GRM8	CHRNA3	CHRNB4	GRM1	RELN	SHANK3	NRXN1	CAMK2B	PRKCE	LAMA2	NETO1	GABBR1	GRIN2B	CNTN4	CNTN2	SLC18A1	PTGS2	CACNA1A	CNR1	PARK2	ERBB4	GFAP	GRIK1	EPHB2	SHISA9	GRM5	HTR1B	GRID2IP	NRAS	LRP8	PPP3CA	GNAI3	SLC24A2	NLGN1	RASGRF1	HTR2A	CTNND2	SLC1A3	KCNQ4	TCF7L2	TNR	LGI1	SIPA1L1
cell adhesion molecule binding	50	52	4.17273	1.5e-05	0.00122455	0	PVRL2	PTPRT	NRXN1	CTNNA3	CDH13	JUP	PTPRD	GRIN2B	AMICA1	CPE	CTNNA2	PTPRM	ITGAL	NRXN2	ITGB3	SELL	NLGN1	CTNND1	PVR	GRIN2A	PVRL3	NDRG1	CD226	NUMB	VCL	FER	CADM1	PROM1	CTNNAL1	EZR	TRPC4	P2RX4	PVRL1	CXADR	CDH1	CDK5R1	TBC1D2	FXYD5	VCAM1	FGFR1	PSEN1	NLGN2	APC
actin filament binding	66	71	4.16786	1.54e-05	0.00122757	0	ABL2	GAS7	SPTB	SPTA1	ADD2	NEBL	PKNOX2	MYL4	FSCN3	ARPC4	LASP1	RCSD1	MYO5C	MAP1S	MYO10	EGFR	CORO2A	ACTN2	ADD1	FGD4	MYO16	LRPPRC	SLC6A4	MACF1	CORO2B	MYH9	SCIN	CYFIP1	SPTBN5	SVIL	ACTN1	AIF1	MYO5A	ANTXR1	TRPV4	CORO1A	MYO6	LIMA1	EZR	MYO1E	PLS1	SHROOM1	TNNC1
cell junction organization	158	165	4.15592	1.62e-05	0.00127228	0	PVRL2	DLC1	FRMPD2	CDH4	CADM2	TESK2	CDH12	CDH13	JUP	TBCD	CDH5	MARVELD2	TLN2	LAMB3	RSU1	THY1	PXN	TGFB1	SORBS1	ITGB1	CDH11	TNS1	LIMS2	CDH18	PRKCI	CDH9	MPZ	CDH8	SMAD7	CTNND1	PVR	CLDN14	SMAD3	CDH10	ACTN2	PARD3	PARVB	GJA5	INADL	MPP7	LAMA5	CDH7	PTPRK
acetylcholine-gated channel complex	16	16	4.15505	1.63e-05	0.00127228	0	CHRNA7	CHRNA5	CHRNA3	CHRNB4	CHRNB3	CHRNA6	CHRNA4	CHRND	CHRNA9	CHRNG	CHRNB1	CHRNE	CHRNA2	STXBP5	CHRNA1	CHRNB2
low-density lipoprotein particle receptor binding	14	14	4.15139	1.65e-05	0.00127228	0	APOB	PCSK9	MESDC2	SYT1	LANCL1	DKK1	LRPAP1	DNAJA1	MMP13	APOA5	HSP90B1	SNX17	APOE	LDLRAP1
protein tyrosine kinase activity	139	151	4.14989	1.66e-05	0.00127228	0	ABL2	MAP2K3	STYK1	EIF2AK2	CRIM1	BLK	TESK2	NTRK2	EPHA2	EPHA6	MUSK	ROR2	FLT4	PTK7	ALK	ERBB4	EPHB2	IGF2R	ROS1	JAK3	EPHA5	DYRK4	EGFR	SRC	EPHA7	EPHB1	MAP2K6	AXL	SGK223	DYRK2	DYRK1B	ABL1	FGFR2	PDGFRA	RIPK2	WEE1	EFNB3	EPHA3	MAP2K1	PTK6	TYK2	TTK	PDGFRB
positive regulation of microtubule polymerization or depolymerization	14	15	4.14558	1.69e-05	0.00127228	0	PSRC1	CAV3	TERF1	SLAIN2	TRPV4	ARL2	KATNB1	CLIP1	MAP1B	CAV1	STMN2	CDKN1B	APC	MAPT	(FES)
regulation of membrane potential	181	187	4.14141	1.73e-05	0.00127228	0	ASIC2	KCNIP1	CHRNA3	CHRNB4	RELN	SHANK3	NRXN1	ATXN1	KCNMA1	ARHGEF10	GRIN2B	CNTN2	LPAR1	ASPA	SBF2	CACNB4	GRID2	CACNA1A	CNR1	POU3F2	SCN5A	GRIK1	P2RX7	TGFB1	DHH	HEXA	KCNQ1	AIFM3	CHRNA6	CACNA1E	ADAM22	PPP3CA	CAV3	RANGRF	NLGN1	SMAD7	PID1	PRDX3	HTT	ID4	CACNG2	DMPK	PPARD
acetylcholine receptor activity	18	18	4.13829	1.75e-05	0.00127228	0	CHRNA7	CHRNA5	CHRNA3	CHRNB4	CHRM1	CHRNA6	CHRM5	CHRNA4	CHRM2	CHRNG	CHRM3	CHRNB1	CHRNE	CHRNA2	CHRM4	ANXA9	CHRNA1	CHRNB2
cognition	153	162	4.1365	1.76e-05	0.00127228	0	CHRNA7	ADCY1	SHANK3	NRXN1	ATXN1	NTRK2	VDAC1	CHL1	NETO1	GRIN2B	APP	GRM7	CNTN2	PTGS2	MUSK	CNR1	PARK2	CLN8	EPHB2	FOXB1	GRM4	CYP7B1	VLDLR	GRM5	CACNA1E	NRAS	ITGA8	SLC24A2	AMPH	RASGRF1	CHD7	HTR2A	CTNND2	GLP1R	TNR	TMOD2	HTT	PLCB1	BCHE	ADNP	CRHR1	FOS	PSEN2
calmodulin binding	151	161	4.12524	1.85e-05	0.00128573	0	KCNN3	ADCY1	PCNT	CAMK2B	MYH4	RYR3	KCNH5	MYH13	ADD2	EEA1	MYH8	SYT1	CDK5RAP2	RASGRF2	CACNA1A	SPATA17	MYO1D	SCN5A	ATP2B4	KCNQ1	MYH2	CAMK1G	RIT2	MYO5C	MYO5B	MYO10	PPP3CA	DAPK1	GAP43	CAMK2D	CAMK1	(MYH1)	TRPV5	MAP6D1	KCNN2	ADD1	PDE1C	TRPV6	PLCB1	RYR2	ATP2B2	SLC8A1	PLCB3
apical plasma membrane	193	207	4.12314	1.87e-05	0.00128573	0	ABCG8	SLC9A3	TRPM6	KCNMA1	KNCN	SLC4A5	NRG1	TCIRG1	AJAP1	PKHD1	CSPG4	DAB2	CUBN	KCNK1	USH2A	WDPCP	SLC3A2	CDHR2	ATP8B1	ABCG5	SLC26A4	PODXL	MGAM	MYO7B	SLC10A2	BMPR2	PRKCI	SLC34A2	SLC22A4	ATP6V0A4	ABCB1	KCNA1	VAMP3	SLC29A4	TRPV5	SLC14A2	CD34	SLC39A4	SLC23A2	ATP1B1	ANK2	TDGF1	CD300LG
neurotransmitter binding	21	22	4.10279	2.04e-05	0.00137726	0	CHRNA7	CHRNA5	CHRNA3	CHRNB4	GRIN2B	CHRNB3	GRIN2D	GRIN2A	CHRNA4	SLC6A11	CHRND	CHRM3	SLC18A3	ACHE	GRIN3A	SLC6A13	CHRNB1	IDE	CHRNA1	CHRNB2	GRIN3B	(GRIN1)
positive regulation of synaptic transmission, glutamatergic	12	13	4.09855	2.08e-05	0.0013832	0	RELN	SHANK3	NRXN1	PTGS2	NLGN1	TNR	GRIA4	CCKBR	OXTR	ADORA2A	DRD1	NLGN2	(NLGN3)
potassium ion transmembrane transporter activity	123	126	4.08371	2.22e-05	0.00145446	0	KCNN3	KCNIP1	KCNQ5	KCNMA1	KCNMB1	KCNH5	REST	KCNIP4	KCNJ1	KCNAB2	KCNK10	KCNAB1	KCNK1	KCND3	KCNK12	KCNQ1	KCNK6	KCNH8	CCT8L2	KCNJ5	PKD2	KCNA1	KCNV2	KCNQ4	ATP1B1	KCNN2	KCNB1	KCNK3	ABCC8	KCNT2	KCNJ6	KCNAB3	KCNK5	KCNU1	KCNB2	KCNQ3	KCNG3	SLC24A3	KCNMB2	KCNH7	KCNMB3	KCNJ14	KCNJ16
learning	80	83	4.07366	2.31e-05	0.00149816	0	SHANK3	NRXN1	ATXN1	NTRK2	VDAC1	NETO1	GRIN2B	APP	GRM7	CNTN2	PARK2	CLN8	EPHB2	FOXB1	GRM4	GRM5	CACNA1E	NRAS	SLC24A2	AMPH	CTNND2	GLP1R	TNR	HTT	PLCB1	BCHE	CRHR1	FOS	ARC	SYNGAP1	GRIN2A	HMGCR	HRAS	TH	JUN	HIF1A	SLC12A5	PTN	RIC8A	ATP1A3	FOXP2	NF1	DRD2
glutamate receptor activity	24	26	4.04513	2.61e-05	0.00167027	0	GRM8	GRM1	GRIN2B	GRM7	GRID2	GRIN2D	GRIK1	GRM4	GRM5	GRID1	GRIA4	GRIN2A	GRIK2	GRM6	GRM3	GRIK4	GRIK3	GRIA1	GRIN3A	GRIK5	GRM2	GRIA2	GRIN2C	GRIN3B	(GRIA3)	(GRIN1)
lipid transport	143	153	4.03836	2.69e-05	0.00169661	0	APOB	OSBPL6	OSBPL10	ABCG8	PLA2G4A	ABCA12	ACACB	LHCGR	ABCG1	LDLR	SLC27A4	SOAT2	ATP9A	ATP10B	APOA2	CETP	ATP10A	ATP8B1	CLN8	P2RX7	ABCG5	SCARB1	CLU	VLDLR	CPT1A	APOL6	CPT1B	ABCA1	NPC1	LIPC	COL4A3BP	OSBPL11	OSBPL8	ATP11A	APOL3	PPARD	CHKA	NPC1L1	SPNS3	ATP8A1	OSBPL3	CFHR4	OSBP2
neuromuscular process	75	75	4.03537	2.73e-05	0.00169661	0	CLRN1	GAA	SHANK3	NRXN1	ADCY5	CAMK2B	PCDH15	GRIN2B	APP	GRID2	CACNA1A	AGTPBP1	PARK2	CDH23	GRIN2D	CTNNA2	CLN8	HEXA	AARS	SLC6A3	CLIC5	SLC1A3	HOXD10	TNR	GLRB	USH1C	ABR	PTEN	GRIN2A	TCF15	CHRND	HEXB	ATXN2	NR4A3	GCH1	APLP2	DRD2	BCR	GIGYF2	DLG4	DRD3	POU4F1	FABP7
learning or memory	142	148	4.03108	2.78e-05	0.00170517	0	CHRNA7	ADCY1	SHANK3	NRXN1	ATXN1	NTRK2	VDAC1	NETO1	GRIN2B	APP	GRM7	CNTN2	PTGS2	MUSK	CNR1	PARK2	CLN8	EPHB2	FOXB1	GRM4	CYP7B1	VLDLR	GRM5	CACNA1E	NRAS	ITGA8	SLC24A2	AMPH	RASGRF1	HTR2A	CTNND2	GLP1R	TNR	TMOD2	HTT	PLCB1	BCHE	ADNP	CRHR1	FOS	PSEN2	SLC6A4	ARC
cellular response to zinc ion	11	13	4.01944	2.92e-05	0.00176895	0	MT1A	MT1B	(MT1F)	MT1M	MT1G	(MT1H)	MT1E	KCNK3	MT1L	GRIN2A	MT1X	TSPO	MT2A
neuromuscular process controlling balance	45	45	4.01646	2.95e-05	0.00176903	0	CLRN1	GAA	SHANK3	NRXN1	ADCY5	CAMK2B	PCDH15	APP	CACNA1A	CDH23	CLN8	HEXA	AARS	CLIC5	SLC1A3	TNR	USH1C	ABR	HEXB	NR4A3	APLP2	BCR	GIGYF2	DLG4	POU4F1	MYO7A	SHANK1	GM2A	MYH10	POU4F2	NBN	USH1G	HMX3	NLGN2	CNTNAP1	CLN3	IGDCC3	TPP1	PAFAH1B1	FOXS1	NKX6-2	GRIN2C	SOX2
establishment of chromosome localization	21	21	3.95215	3.87e-05	0.00229056	0	PSRC1	RRS1	CCNB1	FMN2	CDC23	DLGAP5	NDE1	BIRC5	BRCA2	PINX1	ZW10	SEH1L	MLH1	CENPE	RB1	CHAMP1	CENPF	SPICE1	KIF18A	CCDC99	CDCA5
chromosome localization	21	21	3.95215	3.87e-05	0.00229056	0	PSRC1	RRS1	CCNB1	FMN2	CDC23	DLGAP5	NDE1	BIRC5	BRCA2	PINX1	ZW10	SEH1L	MLH1	CENPE	RB1	CHAMP1	CENPF	SPICE1	KIF18A	CCDC99	CDCA5
regulation of excitatory postsynaptic membrane potential	31	34	3.9454	3.98e-05	0.00229926	0	CHRNA3	RELN	SHANK3	NRXN1	ATXN1	GRIN2B	GRID2	GRIK1	PPP3CA	NLGN1	DMPK	PTEN	GRIN2A	GRIK2	HCRT	P2RX4	ADORA1	DLG4	ADRB2	GHRL	SNCA	ADORA2A	CDK5	SHANK1	SLC29A1	SLC17A7	MTMR2	PRKCZ	NLGN2	MAPK8IP2	GRIN2C	(GRIN1)	(NLGN3)	(NLGN4X)
lipoprotein transport	13	13	3.91371	4.54e-05	0.00259196	0	APOB	PRKCB	UNC119B	ZDHHC17	CUBN	LRP1	CD36	MSR1	PPARG	MTTP	APOBEC1	APOC2	UNC119
1-phosphatidylinositol binding	23	23	3.8718	5.4e-05	0.00304472	0	FRMPD2	SNX9	EEA1	SNX10	SYT1	MCF2L	PLEKHA5	SCARB1	PLEKHA2	WDFY1	ZFYVE9	SNAP91	SCIN	PIK3R1	CYTH3	PICALM	EPB41	PLEKHA3	SESTD1	WDFY3	ZFYVE16	ZFYVE1	PLEKHA4
voltage-gated calcium channel activity	31	32	3.87029	5.44e-05	0.00304472	0	GRM7	CATSPER1	CACNB4	CACNA1A	CACNA1D	CACNA2D3	FGF2	CACNA1E	CACNB2	ITGAV	CACNA2D1	CACNA1S	PKD2	CACNG3	CACNA1I	CACNG2	CACNG5	CACNA1C	CACNA1H	CACNG7	CACNG4	CACNB1	CACNA1G	RYR1	TPCN2	CACNB3	GAS6	CACNG6	CACNA1B	CACNG8	CACNG1	(CACNA1F)
amine binding	128	141	3.86768	5.49e-05	0.00304472	0	CHRNA7	CHRNA5	CHRNA3	CHRNB4	NEDD4	GRIN2B	GRM7	YARS2	FTCD	RARS	FOLR1	CHRNB3	APOA2	GRIN2D	CETP	HTR1A	SLC19A2	DDAH1	GRIK1	C2orf83	GLRA3	AARS	HTR1B	SLC6A3	GPX3	MTHFS	PAH	GNMT	HTR2A	FOLR2	SLC1A3	FMO3	DPYS	CPS1	LANCL1	BCHE	GSR	GLRB	CHKA	YWHAE	TDO2	GRIN2A	YWHAB
response to nicotine	32	32	3.86732	5.5e-05	0.00304472	0	CHRNA7	CHRNA5	CHRNA3	CHRNB4	GABBR1	ABAT	KCNK1	CNR1	SLC6A3	IL13	TNF	BAD	CHRNA4	TH	HMOX1	SHC1	DRD2	NGF	BCL2	GNAT3	CHRNB1	IGF2	EDN1	SLC7A11	TACR1	MMP9	DBH	CASP12	BAG1	CHRNB2	AVP	NKX6-1
regulation of phospholipase C activity	63	65	3.85823	5.71e-05	0.00307409	0	ADCY1	DLC1	ADCY5	ITPR2	PRKCE	ADCYAP1R1	LPAR1	ADCY7	LPAR2	ADCY9	ADCY2	SELE	FGF2	EGFR	PRKCA	ITPR1	C5AR1	MS4A2	BICD1	PDE1C	PDGFRA	PLCB2	PDGFRB	AVPR1A	GNAQ	GPR55	ADCY8	FLT1	ITPR3	PDE1A	KIT	GNA15	PRKCD	NGF	ANG	ADCY3	ADRA1A	PRKAR1B	CAMK4	PRKACB	TXK	NMUR1	AVPR1B
GTPase binding	135	148	3.85002	5.91e-05	0.0031436	0	MYRIP	PLCE1	DOCK7	DOCK6	ERC1	DOCK4	SRGAP1	ADCYAP1R1	PTPRN	EXPH5	RIMS2	DOCK1	RASA1	DAAM2	RPH3A	ROCK1	DOCK9	MYO5B	MAPKAP1	ALS2	FMNL3	ABCA1	IPO7	DIAPH3	DOCK3	HACE1	GOLGA5	GOLGA4	BICD1	DOCK10	EXOC2	FMNL2	FGD4	ARHGEF2	KCTD13	CDC42BPB	FMNL1	RIN3	SLC6A4	DMXL2	DOCK2	BIRC5	NCF2
[truncated: 164 more columns]

## Sheet: ldl-kegg
Supplemental File 8. Results of the pathway-based analysis using the program GSA-SNP (see Materials and Methods section for additional information).
hsa number	gene set name	gene count	set size	z-score	p-value	corrected p-value	FDR	gene symbols
hsa04510	Focal adhesion	190	202	5.35046	4.39e-08	8.38e-06	0	FN1	PPP1R12A	MYLPF	RELN	THBS4	PRKCB	TNXB	SOS1	LAMA2	ITGA2	MAPK3	CRKL	ITGB6	DOCK1	PGF	PIK3R3	FLT4	COL11A2	TLN2	LAMB3	VWF	PXN	ITGB1	COL4A2	ITGA4	COL5A1	ROCK1	SHC4	COL1A1	EGFR	SRC	ITGAV	PRKCA	EGF	ITGB3	MAPK1	CAV3	PDGFC	ITGA8	RASGRF1	SPP1	VAV2
hsa04540	Gap junction	83	91	4.74732	1.03e-06	9.84e-05	0	GRM1	ADCY1	PRKCB	ADCY5	ITPR2	TUBA3C	SOS1	TUBA3D	MAPK3	LPAR1	GUCY1A2	ADCY7	PRKG2	ADCY9	GRM5	ADCY2	EGFR	NRAS	SRC	PRKCA	EGF	MAPK1	GNAI3	PDGFC	ITPR1	GUCY1A3	PLCB4	HTR2A	SOS2	TUBA8	PRKG1	PLCB1	PDGFRA	PLCB3	MAP2K1	PLCB2	PDGFRB	HRAS	GNAQ	ADCY8	GRB2	PDGFD
hsa04514	Cell adhesion molecules (CAMs)	123	137	4.71461	1.21e-06	9.84e-05	0	PVRL2	NRXN1	CDH4	HLA-B	NRCAM	VCAN	HLA-G	CNTN1	CD40	NCAM2	CNTN2	CDH5	NEGR1	NRXN3	PTPRM	NCAM1	ITGB1	ITGAM	HLA-DQB1	ITGA4	ITGAL	SELE	NRXN2	SDC2	ITGAV	ITGB2	ITGA8	SELL	NLGN1	MPZ	CNTNAP2	CLDN16	HLA-DOA	CD34	PVR	SELPLG	CLDN14	HLA-DQA1	SIGLEC1	HLA-DRB1	ITGB7	HLA-DRA
hsa04020	Calcium signaling pathway	165	179	4.40084	5.39e-06	0.000257	0	CHRNA7	GRM1	ADCY1	ATP2A3	PRKCB	PLCE1	P2RX5	ITPR2	CAMK2B	VDAC1	RYR3	LHCGR	TNNC2	CACNA1A	CACNA1D	GRIN2D	ADCY7	CHRM1	ERBB4	P2RX7	ATP2B4	ADCY9	CALML6	GRM5	ADCY2	HRH2	CACNA1E	ADORA2B	EGFR	CHRM5	PLCD3	PPP3CA	PRKCA	ITPR1	CAMK2D	CACNA1S	NTSR1	PLCB4	HTR2A	GNA14	PDE1C	PLCB1
hsa04360	Axon guidance	118	130	4.35632	6.61e-06	0.000257	0	LRRC4C	SLIT2	SRGAP1	EPHA2	SEMA6D	EPHA6	ROBO2	MAPK3	DCC	ROBO1	ABLIM2	NTNG1	SRGAP3	RASA1	NCK1	SLIT1	EPHB2	ITGB1	ROCK1	DPYSL5	EPHA5	EFNA5	NRAS	NFATC2	PPP3CA	MAPK1	EPHA7	GNAI3	ABLIM1	SEMA5A	NTN4	SLIT3	EPHB1	NFAT5	NTN1	PAK2	ABL1	RAC1	DPYSL2	EFNA1	NCK2	UNC5C
hsa02010	ABC transporters	41	45	4.20919	1.28e-05	0.000408	0	ABCG8	ABCC1	TAP1	TAP2	ABCA12	ABCD2	ABCG1	ABCG5	ABCG2	ABCC3	ABCA1	ABCB1	ABCC4	ABCC8	ABCB5	ABCA6	ABCC6	ABCB4	CFTR	ABCA4	ABCC11	ABCB9	ABCA2	ABCD3	ABCA5	ABCA13	ABCA9	ABCC5	ABCB11	ABCD4	ABCA10	ABCC10	ABCB10	ABCG4	ABCA8	ABCB6	ABCC9	ABCC2	ABCB8	ABCA3	ABCC12	(ABC transporters)
hsa04012	ErbB signaling pathway	84	88	4.20451	1.31e-05	0.000408	0	ABL2	PRKCB	NRG3	SOS1	CAMK2B	NRG1	CBLB	MAPK3	CRKL	PIK3R3	NCK1	ERBB4	CBL	SHC4	EGFR	NRAS	SRC	PRKCA	EGF	MAPK1	CAMK2D	SOS2	PIK3R5	PAK2	STAT5B	ABL1	CBLC	BAD	MTOR	NCK2	MAP2K1	NRG2	MAP2K4	HRAS	JUN	SHC3	MAPK10	GSK3B	PIK3R1	GRB2	PAK6	MAPK9
hsa04720	Long-term potentiation	63	71	4.11323	1.95e-05	0.000466	0	PPP1R12A	GRM1	ADCY1	PRKCB	ITPR2	CAMK2B	GRIN2B	MAPK3	GRIN2D	CALML6	GRM5	NRAS	PPP3CA	PRKCA	MAPK1	ITPR1	CAMK2D	PLCB4	PLCB1	RPS6KA2	PLCB3	GRIN2A	MAP2K1	PLCB2	HRAS	PPP1CA	GNAQ	CACNA1C	ADCY8	ITPR3	BRAF	RAPGEF3	PPP3CC	RAP1A	RAF1	GRIA1	EP300	RPS6KA1	PPP3R1	CAMK4	CALML3	PRKACB
hsa04971	Gastric acid secretion	71	75	4.08033	2.25e-05	0.000477	0	ADCY1	PRKCB	ADCY5	ITPR2	CAMK2B	GAST	SLC26A7	KCNJ1	KCNK10	ADCY7	KCNQ1	ADCY9	CALML6	ADCY2	HRH2	PRKCA	GNAI3	ITPR1	CAMK2D	PLCB4	ATP1B1	PLCB1	PLCB3	PLCB2	CCKBR	GNAQ	MYLK	ACTB	CFTR	KCNJ16	ADCY8	ATP1A3	KCNK2	ITPR3	SLC9A4	ATP1B2	EZR	CHRM3	KCNJ2	KCNJ10	ATP1A1	ADCY3
hsa05416	Viral myocarditis	66	76	4.00843	3.06e-05	0.000584	0	ABL2	HLA-B	BID	MYH4	CASP8	LAMA2	HLA-G	CD40	MYH13	MYH8	MYH2	HLA-DQB1	ITGAL	ITGB2	EIF4G3	(MYH1)	HLA-DOA	SGCA	HLA-DQA1	EIF4G2	HLA-DRB1	ABL1	RAC1	MYH11	HLA-DRA	SGCG	CCND1	HLA-DQA2	HLA-DRB3	MYH9	ACTB	ACTG1	EIF4G1	CD80	RAC2	MYH15	HLA-DMA	(HLA-DMB)	HLA-E	MYH3	CD86	PRF1
hsa05412	Arrhythmogenic right ventricular cardiomyopathy (ARVC)	72	77	3.90617	4.69e-05	0.000814	0	CTNNA3	LAMA2	JUP	ITGA2	ITGB6	CACNB4	CACNA1D	DES	CTNNA2	CACNA2D3	ITGB1	ITGA4	CACNB2	ITGAV	ITGB3	CACNA2D1	ITGA8	CACNA1S	SGCA	PKP2	TCF7L2	DSG2	ITGA1	CACNG3	ACTN2	ITGB7	CACNG2	RYR2	SLC8A1	TCF7L1	SGCG	ITGA5	CACNG5	LEF1	ACTB	ITGA11	ACTG1	CACNA1C	DSP	ITGA9	ACTN1	CACNG7
hsa05414	Dilated cardiomyopathy	86	93	3.90265	4.76e-05	0.000814	0	ADCY1	ADCY5	LAMA2	ITGA2	TPM1	ITGB6	CACNB4	CACNA1D	ADCY7	DES	TNNT2	CACNA2D3	TGFB1	ITGB1	ITGA4	ADCY9	ADCY2	CACNB2	ITGAV	ITGB3	CACNA2D1	ITGA8	CACNA1S	SGCA	ITGA1	CACNG3	TNF	ITGB7	CACNG2	RYR2	SLC8A1	SGCG	ITGA5	CACNG5	ACTB	ITGA11	ACTG1	CACNA1C	ITGA9	ADCY8	TPM3	MYBPC3
hsa04810	Regulation of actin cytoskeleton	197	217	3.73997	9.2e-05	0.00135201	0	FN1	PPP1R12A	MYLPF	SOS1	SSH1	ITGAD	ITGA2	MAPK3	TIAM1	CRKL	FGF12	ITGB6	DOCK1	PIK3R3	FGF14	CHRM1	ITGAX	ITGAE	PXN	FGF5	ARPC4	ITGB1	ITGAM	ITGA4	ITGAL	ROCK1	FGF2	RDX	EGFR	NRAS	CHRM5	ITGAV	EGF	ITGB3	ARPC5L	ITGB2	MAPK1	PDGFC	ITGA8	GSN	WASL	DIAPH3
hsa04912	GnRH signaling pathway	96	102	3.73219	9.49e-05	0.00135201	0	MAP2K3	ADCY1	PRKCB	ADCY5	ITPR2	SOS1	CAMK2B	PLA2G4A	MAPK3	CACNA1D	ADCY7	PLA2G4E	MAP3K4	ADCY9	CALML6	ADCY2	EGFR	NRAS	SRC	PRKCA	MAPK1	ITPR1	CAMK2D	CACNA1S	PLCB4	MAP2K6	SOS2	PLCB1	MAPK14	PLCB3	MAP2K1	PLCB2	MAP2K4	HRAS	JUN	GNAQ	MAPK10	CACNA1C	PTK2B	ADCY8	GRB2	MAPK9
hsa04270	Vascular smooth muscle contraction	111	117	3.50256	0.00023	0.00293378	0	PPP1R12A	ADCY1	PRKCB	ADCY5	KCNMA1	ITPR2	PLA2G4A	KCNMB1	PRKCE	MAPK3	GUCY1A2	CACNA1D	ADCY7	PLA2G4E	ACTA2	ADCY9	CALML6	ADCY2	ROCK1	ADORA2B	PRKCA	MAPK1	ITPR1	GUCY1A3	CACNA1S	PLCB4	PRKG1	PLCB1	KCNU1	ACTG2	PLCB3	MYH11	KCNMB2	MAP2K1	PLCB2	AVPR1A	PRKCQ	PPP1CA	CALD1	GNAQ	MYLK	CYP4A22
hsa04512	ECM-receptor interaction	82	85	3.48772	0.000244	0.00293378	0	FN1	RELN	THBS4	TNXB	LAMA2	ITGA2	ITGB6	COL11A2	LAMB3	VWF	ITGB1	COL4A2	ITGA4	COL5A1	COL1A1	SDC2	ITGAV	ITGB3	ITGA8	SPP1	TNR	ITGA1	COL4A4	ITGB7	COL2A1	LAMA5	SV2C	SV2A	COL1A2	ITGA5	ITGA11	ITGA9	CD36	LAMA1	HSPG2	LAMA3	SDC3	GP6	COL5A3	COL11A1	CD44	ITGA6
hsa04730	Long-term depression	65	71	3.4393	0.000292	0.00327627	0	GRM1	PRKCB	ITPR2	PLA2G4A	MAPK3	GUCY1A2	GRID2	CACNA1A	PRKG2	PLA2G4E	GRM5	NRAS	PRKCA	MAPK1	GNAI3	ITPR1	GUCY1A3	PLCB4	PRKG1	PLCB1	CRHR1	PLCB3	MAP2K1	PLCB2	HRAS	GNAQ	PLA2G1B	IGF1	ITPR3	LYN	BRAF	PPP2R1B	PPP2R1A	RAF1	PLA2G2D	GRIA1	PPP2CB	RYR1	PLA2G6	GNAO1	PLA2G3	GNA11
hsa05100	Bacterial invasion of epithelial cells	69	74	3.20137	0.000684	0.00725682	0	FN1	2014-09-01	CTNNA3	DNM1L	CBLB	CRKL	DOCK1	PIK3R3	CTNNA2	CBL	PXN	ARPC4	ITGB1	SHC4	SRC	ARPC5L	CAV3	WASL	RHOG	PIK3R5	CBLC	RAC1	ITGA5	DNM2	ARPC1A	ARHGEF26	ACTB	SHC3	ACTG1	ARHGAP10	PIK3R1	ELMO1	SHC1	VCL	WASF1	DNM3	ARPC1B	ARPC3	CDH1	DNM1	CAV1	MET
hsa00230	Purine metabolism	151	162	3.15732	0.000796	0.00800317	0	ADCY1	ADCY5	PDE3A	POLR2E	FHIT	AMPD3	NT5C1A	NME1	(NME1-NME2)	(NME2)	POLR2J	PDE4D	POLR1A	PRHOXNB	NME4	POLR1D	PDE3B	AK5	GUCY1A2	PGM1	POLR2B	ADCY7	PDE10A	CANT1	GUK1	NT5C3	XDH	APRT	PFAS	ADCY9	PDE6C	ADCY2	NUDT9	NT5C1B	PKM2	PDE7A	GUCY1A3	PGM2	ITPA	NME7	PDE1C	PDE9A
hsa04970	Salivary secretion	83	90	3.10592	0.000948	0.0090575	0	ADCY1	PRKCB	ADCY5	KCNMA1	ITPR2	RYR3	GUCY1A2	ADCY7	PRKG2	ATP2B4	CST2	ADCY9	CALML6	ADCY2	HTN1	PRKCA	ITPR1	GUCY1A3	PLCB4	ATP1B1	TRPV6	PRKG1	PLCB1	STATH	ATP2B2	MUC7	PLCB3	PLCB2	GNAQ	ADCY8	ATP1A3	ITPR3	PRB2	PRB1	AMY1A	(AMY1B)	(AMY1C)	LPO	ATP1B2	PRH2	CHRM3	ATP1A1
[truncated: 175 more columns]

## Sheet: tg-go
Supplemental File 8. Results of the pathway-based analysis using the program GSA-SNP (see Materials and Methods section for additional information).
set name	gene count	set size	z-score	p-value	corrected p-value	FDR	gene symbols
chylomicron	10	12	12.9351	0	0	0	APOA5	APOA4	(APOC3)	LPL	APOB	APOC1	(APOE)	APOA2	APOH	LSR	APOBR	APOC2
phosphatidylcholine binding	10	11	12.5214	0	0	0	APOA5	APOA4	CETP	GPR12	SERPINA5	SESTD1	APOC1	APOA2	ALDOB	PCTP	(GPR119)
quaternary ammonium group binding	14	15	11.7318	0	0	0	APOA5	APOA4	BCHE	CHAT	CETP	CRP	GPR12	SERPINA5	SESTD1	CHKA	APOC1	APOA2	ALDOB	PCTP	(GPR119)
triglyceride homeostasis	19	20	11.4811	0	0	0	APOA5	APOC3	GCKR	LPL	LIPC	SCARB1	GIP	GPIHBP1	MLXIPL	HNF4A	ACSM2A	CETP	SIRT1	ANGPTL4	ANGPTL3	FITM2	APOC2	(APOC4)	DGAT2	NR1H3
triglyceride-rich lipoprotein particle	14	20	11.3445	0	0	0	APOA5	APOA1	(APOA4)	(APOC3)	LPL	PCYOX1	APOL1	APOM	APOB	VLDLR	APOC1	(APOE)	APOA2	APOH	LSR	APOBR	APOC2	(APOC4)	(APOO)	(SELS)
very-low-density lipoprotein particle	14	20	11.3445	0	0	0	APOA5	APOA1	(APOA4)	(APOC3)	LPL	PCYOX1	APOL1	APOM	APOB	VLDLR	APOC1	(APOE)	APOA2	APOH	LSR	APOBR	APOC2	(APOC4)	(APOO)	(SELS)
positive regulation of fatty acid biosynthetic process	13	14	11.2826	0	0	0	APOA5	APOA4	AGT	MLXIPL	HNF4A	AVPR1A	PLA2G4A	PTGS2	ANXA1	APOC2	AVP	NR1H2	NR1H3	(MID1IP1)
triglyceride catabolic process	17	19	11.1463	0	0	0	APOA5	APOC3	LPL	PNPLA3	PRKACB	LIPC	MGLL	CPS1	APOB	PPP1CB	PPP1CA	FABP4	PNPLA2	PPP1CC	PRKACG	LIPE	ABHD5	(PLIN1)	(PRKACA)
lipoprotein particle receptor binding	18	19	10.9492	0	0	0	APOA5	APOA1	(APOC3)	SNX17	SYT1	RELN	LANCL1	PCSK9	HSP90B1	LRP1	APOB	MESDC2	LDLRAP1	LRPAP1	APOE	MMP13	DNAJA1	APOA2	DKK1
protein-lipid complex remodeling	20	23	10.8976	0	0	0	APOA5	APOA1	(APOA4)	(APOC3)	AGT	LPL	AGTR1	LIPC	SCARB1	ABCG1	PLA2G7	ABCA5	CETP	PLA2G2A	APOM	APOB	LIPG	APOC1	(APOE)	APOA2	MPO	APOC2	LCAT
plasma lipoprotein particle remodeling	20	23	10.8976	0	0	0	APOA5	APOA1	(APOA4)	(APOC3)	AGT	LPL	AGTR1	LIPC	SCARB1	ABCG1	PLA2G7	ABCA5	CETP	PLA2G2A	APOM	APOB	LIPG	APOC1	(APOE)	APOA2	MPO	APOC2	LCAT
macromolecular complex remodeling	20	23	10.8976	0	0	0	APOA5	APOA1	(APOA4)	(APOC3)	AGT	LPL	AGTR1	LIPC	SCARB1	ABCG1	PLA2G7	ABCA5	CETP	PLA2G2A	APOM	APOB	LIPG	APOC1	(APOE)	APOA2	MPO	APOC2	LCAT
glycerol ether catabolic process	18	20	10.723	0	0	0	APOA5	APOC3	LPL	PNPLA3	PRKACB	LIPC	MGLL	CPS1	APOB	PPP1CB	PPP1CA	FABP4	APOA2	PNPLA2	PPP1CC	PRKACG	LIPE	ABHD5	(PLIN1)	(PRKACA)
neutral lipid catabolic process	18	20	10.723	0	0	0	APOA5	APOC3	LPL	PNPLA3	PRKACB	LIPC	MGLL	CPS1	APOB	PPP1CB	PPP1CA	FABP4	APOA2	PNPLA2	PPP1CC	PRKACG	LIPE	ABHD5	(PLIN1)	(PRKACA)
acylglycerol catabolic process	18	20	10.723	0	0	0	APOA5	APOC3	LPL	PNPLA3	PRKACB	LIPC	MGLL	CPS1	APOB	PPP1CB	PPP1CA	FABP4	APOA2	PNPLA2	PPP1CC	PRKACG	LIPE	ABHD5	(PLIN1)	(PRKACA)
positive regulation of triglyceride metabolic process	16	16	10.1637	0	0	0	APOA5	APOA4	GPLD1	SCARB1	CTDNEP1	SREBF1	ACSL5	CNEP1R1	LDLR	GPAM	PNPLA2	APOC2	NR1H2	AADAC	ABHD5	NR1H3
protein-lipid complex subunit organization	24	27	9.86944	0	0	0	APOA5	APOA1	(APOA4)	(APOC3)	AGT	LPL	ABCA1	AGTR1	LIPC	SCARB1	ABCG1	PLA2G7	ABCA5	CETP	PLA2G2A	APOM	DGAT1	APOB	LIPG	APOC1	(APOE)	APOA2	SOAT1	MPO	APOC2	SOAT2	LCAT
plasma lipoprotein particle organization	24	27	9.86944	0	0	0	APOA5	APOA1	(APOA4)	(APOC3)	AGT	LPL	ABCA1	AGTR1	LIPC	SCARB1	ABCG1	PLA2G7	ABCA5	CETP	PLA2G2A	APOM	DGAT1	APOB	LIPG	APOC1	(APOE)	APOA2	SOAT1	MPO	APOC2	SOAT2	LCAT
glycerolipid catabolic process	23	25	9.61607	0	0	0	APOA5	APOC3	LPL	PNPLA3	PLA2G4C	PRKACB	LIPC	MGLL	PLA2G4B	CPS1	ENPP2	APOB	PPP1CB	PPP1CA	FABP4	APOA2	SMPD4	PNPLA2	PPP1CC	PRKACG	LIPE	DRD1	ABHD5	(PLIN1)	(PRKACA)
positive regulation of lipid catabolic process	19	19	9.37747	0	0	0	APOA5	APOA4	ABCD2	PRKCE	PPARA	IL1B	CPT1A	PRKCD	TWIST1	ANGPTL3	IRS2	IRS1	FABP1	APOA2	PNPLA2	AKT2	APOC2	AADAC	ABHD5
regulation of fatty acid biosynthetic process	25	28	9.05841	0	0	0	APOA5	APOA4	(APOC3)	AGT	INSIG1	PRKAG2	BRCA1	MLXIPL	PRKAB2	TRIB3	HNF4A	PRKAA2	INSIG2	SIRT1	AVPR1A	ACADVL	ACADL	PLA2G4A	APOC1	SCAP	PTGS2	ANXA1	APOC2	AVP	NR1H2	NR1H3	(MID1IP1)	(STK11)
regulation of triglyceride metabolic process	21	23	8.93744	0	0	0	APOA5	APOA4	(APOC3)	GPLD1	THRSP	SCARB1	CTDNEP1	SREBF1	LMF1	ACSL5	CNEP1R1	SIK1	LDLR	GPAM	FBXW7	PNPLA2	FITM2	APOC2	NR1H2	AADAC	ABHD5	NR1H3	(LA16c-360B4.1)
high-density lipoprotein particle	20	25	8.65181	0	0	0	APOA5	APOA1	(APOA4)	(APOC3)	LIPC	PON1	GPIHBP1	APOL1	HDLBP	CETP	APOM	SAA2	APOC1	(APOE)	APOA2	SAA4	APOH	SAA1	HPR	CLU	APOC2	(APOC4)	APOF	LCAT	(APOO)
positive regulation of lipid biosynthetic process	42	44	8.20543	0	0	0	APOA5	APOA4	AGT	ADORA2B	GPLD1	CREB1	SCARB1	CTDNEP1	SORBS1	IGF2	BMP6	CREBL2	ABCG1	IL1A	SREBF1	ZP3	MLXIPL	TNF	INS	HNF4A	POR	AKT1	MTOR	AVPR1A	FGF1	ACSL5	PRKAA1	CNEP1R1	PLA2G4A	PRKCD	WNT4	LDLR	CYP17A1	GPAM	IFNG	PTGS2	ANXA1	APOC2	AVP	NR1H2	CYR61	NR1H3	(IGF1R)
regulation of receptor-mediated endocytosis	39	39	8.17441	0	0	0	APOA5	APOC3	SFRP4	MAGI2	HIP1	VEGFA	SCYL2	RAC1	SYNJ1	DRD2	SGIP1	SELE	VTN	CBL	PICALM	BICD1	GREM1	RSPO1	PCSK9	SYNJ2BP	AHI1	SH3GL2	PLD2	PPT1	CCL21	ANGPT1	LDLRAP1	APOC1	ATAD1	SERPINE1	MTMR2	HNRNPK	GH1	WNT3A	APOC2	ATXN2	CCL19	DKK1	ARF6
regulation of lipid catabolic process	39	41	8.12578	0	0	0	APOA5	APOA4	(APOC3)	GPLD1	ABCD2	HCAR2	PRKCE	ADRA2A	CNR1	MLYCD	SCARB1	PPARA	THRA	LONP2	TNF	INS	IL1B	AKT1	GIMAP5	MTOR	CPT1A	PRKAA1	PRKCD	TYSND1	CIDEA	TWIST1	ANGPTL3	LDLR	IRS2	APOC1	IRS1	PDE3B	FABP1	APOA2	ADORA1	PNPLA2	AKT2	APOC2	AADAC	ABHD5	(FRAP1)
positive regulation of fatty acid metabolic process	26	27	8.05538	0	0	0	APOA5	APOA4	AGT	ABCD2	PPARA	PPARGC1A	MLXIPL	HNF4A	AVPR1A	C1QTNF2	CPT1A	ADIPOQ	PLA2G4A	TWIST1	IRS2	IRS1	FABP1	PPARG	PTGS2	ANXA1	AKT2	APOC2	AVP	GHSR	NR1H2	NR1H3	(MID1IP1)
regulation of lipoprotein lipase activity	24	27	8.03463	0	0	0	APOA5	APOA4	(APOC3)	FKBP1A	MAGI2	GPIHBP1	NCKAP1L	LMF1	AKAP6	MASTL	TIPRL	VRK3	ANGPTL4	JAK2	ANGPTL3	APOC1	APOH	PDGFRB	PPP2R4	FKBP1B	SORT1	APOC2	NR1H2	ABHD5	NR1H3	(AGTR2)	(LA16c-360B4.1)
low-density lipoprotein particle receptor binding	14	14	7.86929	1.33e-15	2.2e-13	0	APOA5	SNX17	SYT1	LANCL1	PCSK9	HSP90B1	APOB	MESDC2	LDLRAP1	LRPAP1	APOE	MMP13	DNAJA1	DKK1
protein-lipid complex	32	38	7.8666	1.78e-15	2.83e-13	0	APOA5	APOA1	(APOA4)	(APOC3)	SORL1	LPL	PCYOX1	LIPC	PON1	PEX3	GPIHBP1	APOL1	PLA2G7	HDLBP	CETP	LPA	APOM	APOB	MSR1	VLDLR	SAA2	LDLR	APOC1	(APOE)	APOA2	SAA4	APOH	LSR	SAA1	HPR	CLU	APOBR	APOC2	(APOC4)	APOF	LCAT	(APOO)	(SELS)
regulation of plasma lipoprotein particle levels	35	39	7.82639	2.66e-15	4.11e-13	0	APOA5	APOA1	(APOA4)	(APOC3)	AGT	LPL	ABCA1	AGTR1	LIPC	SCARB1	ABCG1	LMF1	PLA2G7	HMOX1	ABCA5	CETP	PLA2G2A	APOM	ADIPOQ	DGAT1	APOB	MSR1	LIPG	CD36	EHD1	VLDLR	LDLRAP1	LDLR	APOC1	(APOE)	APOA2	SOAT1	LRP6	MPO	APOC2	DGAT2	SOAT2	LCAT	(LA16c-360B4.1)
plasma lipoprotein particle	31	37	7.8066	3.55e-15	5.31e-13	0	APOA5	APOA1	(APOA4)	(APOC3)	SORL1	LPL	PCYOX1	LIPC	PON1	GPIHBP1	APOL1	PLA2G7	HDLBP	CETP	LPA	APOM	APOB	MSR1	VLDLR	SAA2	LDLR	APOC1	(APOE)	APOA2	SAA4	APOH	LSR	SAA1	HPR	CLU	APOBR	APOC2	(APOC4)	APOF	LCAT	(APOO)	(SELS)
alcohol binding	39	42	7.8065	2.55e-15	5.31e-13	0	APOA5	APOA4	BCHE	TRPC6	TRPC4	PRKCE	ADH7	DRD4	ADRA2A	CHAT	DRD2	ITPR3	TH	DRD3	ADRB1	CETP	ADAP1	CRP	GPR12	SERPINA5	SESTD1	SLC6A3	CHKA	APOC1	ADAP2	RPH3A	APOA2	ADRA2C	ALDOB	TRPC1	ADRB2	DRD5	TRPC3	DRD1	PCTP	ADRB3	ADRA2B	CDIPT	DPM1	(GPR119)	(GPR143)	(TRPC5)
positive regulation of lipase activity	80	83	7.48	3.8e-14	5.35e-12	0	APOA5	APOA4	LPAR2	AGT	DLC1	NTRK1	ITPR1	PRKCE	FGF2	GPR55	CALCR	AGTR1	PRKACB	CREB1	LPAR1	PDE1C	ITPR2	ADCY2	ITPR3	ADCY5	ADCY4	PRKCA	ITK	SELE	ARL1	KIT	GPIHBP1	EGFR	ANG	NGF	PLCB2	PDE1A	PRKAR2B	PLA2G1B	PDE1B	LMF1	PDGFRA	FLT1	FGFR1	ADCY1	RASGRP4	ADCY9	CAMK4
low-density lipoprotein particle	12	14	7.1262	5.16e-13	7.05e-11	0	APOA5	SORL1	PLA2G7	APOM	APOB	MSR1	LDLR	APOE	LSR	APOBR	APOC2	APOF	(APOO)	(SELS)
regulation of lipase activity	102	107	6.9939	1.34e-12	1.78e-10	0	APOA5	APOA4	(APOC3)	LPAR2	AGT	DLC1	NTRK1	FKBP1A	ITPR1	MAGI2	PRKCE	SNCA	FGF2	GPR55	CALCR	AGTR1	PRKACB	CREB1	LPAR1	PDE1C	ITPR2	ADCY2	ITPR3	ADCY5	ADCY4	PRKCA	PLA2R1	ITK	SELE	ARL1	KIT	GPIHBP1	EGFR	ANG	NGF	PLCB2	PDE1A	PRKAR2B	PLA2G1B	BICD1	NCKAP1L	PDE1B	LMF1
positive regulation of receptor-mediated endocytosis	28	28	6.97955	1.48e-12	1.92e-10	0	APOA5	SFRP4	MAGI2	HIP1	VEGFA	SCYL2	SYNJ1	DRD2	SGIP1	SELE	VTN	CBL	BICD1	GREM1	PCSK9	SYNJ2BP	AHI1	PLD2	PPT1	CCL21	ANGPT1	LDLRAP1	ATAD1	SERPINE1	HNRNPK	GH1	WNT3A	CCL19
positive regulation of lipid metabolic process	88	92	6.51173	3.71e-11	4.68e-09	0	APOA5	APOA1	(APOA4)	AGT	ADORA2B	GPLD1	TGFB1	ABCD2	ERBB4	PRKCE	FGF2	AGTR1	CREB1	VAV2	SCARB1	CTDNEP1	SORBS1	IGF2	TEK	BMP6	KIT	PPARA	CREBL2	FGR	EPHA8	ABCG1	PPARGC1A	IL1A	PDGFB	CD81	SREBF1	ZP3	PTK2	PDGFRA	MLXIPL	TNF	INS	FLT1	IL1B	HNF4A	POR	AKT1	MTOR
regulation of endocytosis	115	120	6.2934	1.55e-10	1.91e-08	0	APOA5	APOC3	SNX17	AMPH	TGFB1	CDH13	CLEC7A	PACSIN2	SNAP91	SFRP4	MAGI2	HIP1	SNCA	AAK1	VEGFA	SCYL2	RAB5B	RAC1	SYNJ1	SCARB1	GNB2L1	CAMK1D	DRD2	PTPN1	EPN2	GATA2	SGIP1	SELE	ABR	VTN	TNK2	CBL	FGR	PACSIN1	EHD4	PICALM	ACTN4	NLGN1	ABL2	BICD1	ABL1	NCKAP1L	GREM1
endothelial cell proliferation	15	17	6.26873	1.82e-10	2.18e-08	0	APOA1	LOXL2	BMP4	ANGPT4	SCARB1	ACVRL1	BMPER	MMP14	TEK	CD34	HMOX1	DLG1	NOX5	THAP1	CALCA	(NRARP)	(PRKX)
cholesterol homeostasis	51	54	6.23289	2.29e-10	2.67e-08	0	APOA5	APOA1	(APOA4)	(APOC3)	ABCG8	NCOR1	MYLIP	NPC1L1	ABCA1	CYP7A1	LIPC	SCARB1	ABCG5	MTTP	NR5A2	GPIHBP1	CAV3	ABCG1	PCSK9	TMEM97	ACSM3	PTCHD2	CETP	ACSM1	SIRT1	CAV1	APOM	APOB	LIPG	EHD1	LDLRAP1	ANGPTL3	FABP4	LDLR	APOE	NPC1	G6PC	ABCA2	ALMS1	APOA2	SOAT1	PEX2	MALL
sterol homeostasis	51	54	6.23289	2.29e-10	2.67e-08	0	APOA5	APOA1	(APOA4)	(APOC3)	ABCG8	NCOR1	MYLIP	NPC1L1	ABCA1	CYP7A1	LIPC	SCARB1	ABCG5	MTTP	NR5A2	GPIHBP1	CAV3	ABCG1	PCSK9	TMEM97	ACSM3	PTCHD2	CETP	ACSM1	SIRT1	CAV1	APOM	APOB	LIPG	EHD1	LDLRAP1	ANGPTL3	FABP4	LDLR	APOE	NPC1	G6PC	ABCA2	ALMS1	APOA2	SOAT1	PEX2	MALL
lipid homeostasis	74	78	6.19077	2.99e-10	3.33e-08	0	APOA5	APOA1	(APOA4)	(APOC3)	GCKR	LPL	ABCG8	NCOR1	MYLIP	NPC1L1	ABCA1	GOT1	CYP7A1	LIPC	SCARB1	ABCG5	GIP	MTTP	NR5A2	GPIHBP1	CAV3	ABCG1	ACACA	LYST	ASGR2	MLXIPL	PCSK9	INS	TMEM97	ACSM3	PTCHD2	HNF4A	ACSM2A	PRKAA2	CETP	ACSM1	SIRT1	CAV1	APOM	PRKAA1	DGAT1	APOB	COL4A3BP
cholesterol transporter activity	12	13	6.15771	3.69e-10	4.01e-08	0	APOA1	(APOA4)	ABCG8	ABCG4	ABCA1	ABCG5	ABCG1	STARD3	CETP	APOB	APOE	APOA2	STAR
glycosaminoglycan binding	165	177	6.09476	5.48e-10	5.83e-08	0	APOA5	HAPLN4	NCAN	CD44	COL23A1	FGF7	LPL	SMOC2	HABP2	HSD17B12	COL5A3	COL25A1	SELL	FN1	FGF2	SPOCK3	TNXB	BMP4	STAB2	VEGFA	TGFBR3	TNFAIP6	PLA2G5	NAV2	FGFR4	LIPC	VIT	COL5A1	FGF12	PTCH1	PGLYRP2	COL13A1	CXCL13	RSPO4	GNS	FBLN7	NLRP3	VTN	RSPO3	SHH	PODXL2	CLEC3B	APP
lipoprotein metabolic process	87	95	6.09228	5.57e-10	5.83e-08	0	APOA5	APOA1	(APOA4)	(APOC3)	APOL6	LPL	DPM2	CUBN	P4HB	HHAT	ATG10	NPC1L1	APOL5	ABCA1	ALG12	SCARB1	PIGX	APOLD1	OLR1	MTTP	PIGK	PIGQ	PIGL	PPARA	PIGS	ABCG1	ZDHHC2	APOL1	APOL3	PIGN	PLAUR	MBOAT4	PIGC	PGAP3	PCSK9	APOL2	PLA2G7	PIGW	SDC1	ZDHHC21	NMT1	CETP	PPT1
regulation of fatty acid metabolic process	65	69	6.07306	6.27e-10	6.39e-08	0	APOA5	APOA4	(APOC3)	AGT	ABCD2	INSIG1	SNCA	CAB39L	PRKAG2	CNR1	MLYCD	EIF2AK3	BRCA1	PPARA	ACACB	PPARGC1A	SREBF1	MLXIPL	LONP2	INS	PRKAB2	TRIB3	HNF4A	PRKAA2	CAB39	INSIG2	AKT1	PRKAB1	SIRT1	MTOR	AVPR1A	ACADVL	CAV1	C1QTNF2	CPT1A	ADIPOQ	PRKAA1	ACSL1	ACADL	PLA2G4A	UGT1A8	TYSND1	SLC25A20
regulation of lipoprotein particle clearance	10	10	6.07151	6.34e-10	6.39e-08	0	APOC3	GPLD1	MYLIP	GPIHBP1	PCSK9	LIPG	LRPAP1	APOC1	HNRNPK	APOC2
triglyceride metabolic process	77	82	6.01432	9.03e-10	8.82e-08	0	APOA5	APOC3	ELOVL6	LPL	PNPLA3	INSIG1	HSD17B12	GPD1L	ELOVL7	AGPAT3	PRKACB	NKX2-3	MOGAT1	LIPC	MTTP	ELOVL5	MGLL	LPCAT1	LPIN1	CAV3	ACACA	CPS1	PCK1	PNLIPRP2	ACSL6	PCSK9	LPIN2	MOGAT2	AGPAT5	INSIG2	CETP	SIRT1	AGPAT1	ELOVL2	AGPAT6	CAV1	CPT1A	ACLY	ACSL5	DGAT1	ACSL1	APOB	PPP1CB
regulation of lipid biosynthetic process	90	96	5.99984	9.88e-10	9.45e-08	0	APOA5	APOA4	(APOC3)	AGT	ADORA2B	GPLD1	INSIG1	THRSP	CREB1	PRKAG2	FGFR4	CYP7A1	SCARB1	DKK3	BRCA1	CTDNEP1	SORBS1	IGF2	BMP6	NR3C1	CREBL2	LPCAT1	LHCGR	PROX1	ABCG1	IL1A	NR5A1	PDGFB	HRH1	SREBF1	ZP3	MLXIPL	TNF	INS	REST	PRKAB2	TRIB3	DHH	HNF4A	POR	PRKAA2	SLC27A1	INSIG2
lipid transport	142	153	5.86922	2.19e-09	2.05e-07	0	APOA5	APOA1	(APOA4)	(APOC3)	BDKRB2	APOL6	SORL1	ABCG8	ATP10A	SLC27A2	ATP8B1	DRD4	SLC27A4	NPC1L1	PSAP	OSBPL1A	ABCG4	PPARD	ATP8A1	APOL5	ABCA1	PLA2G5	OSBPL10	STX12	PRKAG2	LIPC	LRP10	SCARB1	INHBA	APOLD1	DRD2	ABCG5	MTTP	ATP11A	SPNS2	ATP9A	OSBPL7	PPARA	ATP10D	ACACB	CFTR	GPIHBP1	ACE
pattern binding	184	198	5.84224	2.58e-09	2.37e-07	0	APOA5	HAPLN4	NCAN	CD44	COL23A1	FGF7	LPL	SMOC2	CLEC7A	HABP2	HSD17B12	COL5A3	COL25A1	SELL	FN1	FGF2	SPOCK3	SUSD2	TNXB	BMP4	ENDOU	STAB2	VEGFA	TGFBR3	TNFAIP6	PLA2G5	NAV2	FGFR4	LIPC	VIT	COL5A1	FGF12	PTCH1	PGLYRP2	COL13A1	CXCL13	RSPO4	GNS	FBLN7	NLRP3	VTN	RSPO3	SHH
polysaccharide binding	184	198	5.84224	2.58e-09	2.37e-07	0	APOA5	HAPLN4	NCAN	CD44	COL23A1	FGF7	LPL	SMOC2	CLEC7A	HABP2	HSD17B12	COL5A3	COL25A1	SELL	FN1	FGF2	SPOCK3	SUSD2	TNXB	BMP4	ENDOU	STAB2	VEGFA	TGFBR3	TNFAIP6	PLA2G5	NAV2	FGFR4	LIPC	VIT	COL5A1	FGF12	PTCH1	PGLYRP2	COL13A1	CXCL13	RSPO4	GNS	FBLN7	NLRP3	VTN	RSPO3	SHH
sterol transporter activity	13	14	5.8168	3e-09	2.66e-07	0	APOA1	(APOA4)	ABCG8	ABCG4	ABCA1	ABCG5	ABCG1	STARD3	CETP	APOB	APOE	NPC1	APOA2	STAR
negative regulation of lipid catabolic process	16	16	5.81492	3.03e-09	2.66e-07	0	APOC3	GPLD1	HCAR2	ADRA2A	CNR1	TNF	INS	IL1B	AKT1	GIMAP5	PRKAA1	CIDEA	APOC1	PDE3B	APOA2	ADORA1
positive regulation of steroid metabolic process	19	22	5.79777	3.36e-09	2.87e-07	0	APOA1	(APOA4)	AGT	ADORA2B	AGTR1	IGF2	BMP6	ABCG1	IL1A	SREBF1	TNF	POR	FGF1	PRKAA1	WNT4	LDLRAP1	APOC1	(APOE)	APOA2	CYP17A1	IFNG	(IGF1R)
regulation of vesicle-mediated transport	196	206	5.78673	3.59e-09	3.01e-07	0	APOA5	APOC3	SNX17	ADORA2B	AMPH	TGFB1	PLCB1	SYT1	CDH13	CACNA1A	CLEC7A	PACSIN2	SNAP91	SFRP4	MAGI2	SYT9	HIP1	SNCA	RALA	AAK1	FGF2	CADPS	VEGFA	ADRA2A	SCYL2	RAB5B	RAC1	SYNJ1	SCARB1	RAB27A	GNB2L1	ADORA3	CAMK1D	DRD2	STXBP2	PTPN1	MAPK1	EPN2	GAB2	GATA2	SGIP1	SELE	ABR
neutral lipid metabolic process	86	92	5.70799	5.72e-09	4.72e-07	0	APOA5	APOC3	ELOVL6	LPL	PNPLA3	INSIG1	SNCA	HSD17B12	GPD1L	ELOVL7	AGPAT3	PRKACB	NKX2-3	MOGAT1	LIPC	MTTP	ELOVL5	MGLL	LPCAT1	LPIN1	PLCE1	CAV3	ANG	ACACA	CPS1	PCK1	PNLIPRP2	ACSL6	PCSK9	LPIN2	MOGAT2	AGPAT5	LCLAT1	INSIG2	CETP	SIRT1	AGPAT1	ELOVL2	AGPAT6	CAV1	CPT1A	ACLY	ACSL5
lipid localization	157	168	5.57451	1.24e-08	1.01e-06	0	APOA5	APOA1	(APOA4)	(APOC3)	BDKRB2	APOL6	SORL1	ABCG8	ATP10A	SLC27A2	ATP8B1	DRD4	SLC27A4	NPC1L1	PSAP	OSBPL1A	ABCG4	PPARD	ATP8A1	APOL5	ABCA1	PLA2G5	OSBPL10	STX12	PRKAG2	STAT5A	LIPC	LRP10	SCARB1	INHBA	STAT5B	APOLD1	DRD2	ABCG5	MTTP	ATP11A	SPNS2	ATP9A	OSBPL7	PPARA	ATP10D	ACACB	CFTR
acylglycerol metabolic process	85	91	5.56772	1.29e-08	1.03e-06	0	APOA5	APOC3	ELOVL6	LPL	PNPLA3	INSIG1	HSD17B12	GPD1L	ELOVL7	AGPAT3	PRKACB	NKX2-3	MOGAT1	LIPC	MTTP	ELOVL5	MGLL	LPCAT1	LPIN1	PLCE1	CAV3	ANG	ACACA	CPS1	PCK1	PNLIPRP2	ACSL6	PCSK9	LPIN2	MOGAT2	AGPAT5	LCLAT1	INSIG2	CETP	SIRT1	AGPAT1	ELOVL2	AGPAT6	CAV1	CPT1A	ACLY	ACSL5	DGAT1
lipoprotein particle binding	21	21	5.43251	2.78e-08	2.18e-06	0	APOA1	SORL1	CDH13	STAB2	APOL5	LIPC	SCARB1	COLEC12	GPIHBP1	STAB1	APOL2	THBS1	CRP	MSR1	CD36	SCARF1	VLDLR	APOE	APOA2	ANKRA2	MAPT
protein-lipid complex binding	21	21	5.43251	2.78e-08	2.18e-06	0	APOA1	SORL1	CDH13	STAB2	APOL5	LIPC	SCARB1	COLEC12	GPIHBP1	STAB1	APOL2	THBS1	CRP	MSR1	CD36	SCARF1	VLDLR	APOE	APOA2	ANKRA2	MAPT
hyaluronic acid binding	18	21	5.29177	6.06e-08	4.6e-06	0	HAPLN4	NCAN	CD44	STAB2	TNFAIP6	HYAL2	VCAN	CHODL	STAB1	LYVE1	LAYN	C6orf15	IMPG2	SUSD5	HMMR	BCAN	HAPLN1	HAPLN2	(ACAN)	(CSPG3 variant protein)	(HAPLN3)
lipid digestion	12	12	5.277	6.57e-08	4.91e-06	0	APOA4	ABCG8	NPC1L1	ABCG5	PNLIPRP2	PLA2G1B	PNLIP	LDLR	CLPS	AKR1C1	CEL	SOAT2
cellular lipid catabolic process	113	118	5.25211	7.52e-08	5.54e-06	0	APOA5	APOC3	LPL	ABCD2	ABCD3	PNPLA3	ACADM	NAPEPLD	SLC27A2	ACOXL	SLC27A4	SPHK1	HSD17B4	PPARD	PLA2G4C	PRKACB	LIPC	EHHADH	ACOX1	ACOT7	PEX7	HACL1	ECHS1	MGLL	PLA2G4B	NEU3	LPIN1	SMPDL3A	CPS1	MT3	PNLIPRP2	MCEE	PLCG2	PCCB	PLA2G4E	PCCA	HEXA	HADHA	PLD2	ACOX3	PLA2G15	PHYH	GM2A
voltage-gated cation channel activity	127	130	5.22548	8.69e-08	6.3e-06	0	SCN7A	KCNK1	KCNQ5	KCNJ4	CACNA2D1	KCNK3	CACNA1A	KCNJ15	CACNG4	KCNJ16	SCN9A	SNAP25	KCNE1	KCNQ3	KCNH3	KCNQ1	CACNA1B	KCNJ1	KCNAB1	SCN1A	CACNA2D3	KCNH8	FGF2	KCNJ6	KCNB2	KCNMA1	KCNJ5	KCNJ11	KCNU1	KCNG1	CACNG2	SCN2B	SCN4B	KCNG4	KCNS3	GRM7	HCN4	KCND3	CACNB2	KCNC1	SCN4A	CACNB3	KCNT1
high-density lipoprotein particle remodeling	11	14	5.22314	8.8e-08	6.3e-06	0	APOA1	(APOA4)	(APOC3)	LIPC	SCARB1	ABCG1	ABCA5	CETP	APOM	LIPG	APOC1	(APOE)	APOA2	LCAT
glycerol ether metabolic process	107	113	5.2158	9.15e-08	6.44e-06	0	APOA5	APOC3	ELOVL6	TXNDC5	LPL	PNPLA3	INSIG1	HSD17B12	GPD1L	P4HB	ELOVL7	AGPAT3	PRKACB	NKX2-3	MOGAT1	LIPC	QSOX1	AGMO	MTTP	PDIA5	PEX7	ELOVL5	MGLL	LPCAT1	LPIN1	PLCE1	CAV3	ANG	ACACA	CPS1	PCK1	PNLIPRP2	PDIA2	PDIA6	ACSL6	PCSK9	LPIN2	MOGAT2	AGPAT5	LCLAT1	INSIG2	CETP	TXN
negative regulation of fatty acid metabolic process	15	15	5.17709	1.13e-07	7.82e-06	0	APOC3	INSIG1	CNR1	BRCA1	INS	TRIB3	INSIG2	AKT1	SIRT1	ACADVL	ACADL	UGT1A8	APOC1	UGT1A9	UGT1A7
negative regulation of sterol transport	11	12	5.16099	1.23e-07	8.4e-06	0	APOC3	ABCG8	ABCG5	SHH	EGF	SREBF2	APOC1	APOA2	NFKB1	APOC2	PLA2G10	(IRAK1)
negative regulation of cholesterol transport	11	12	5.16099	1.23e-07	8.4e-06	0	APOC3	ABCG8	ABCG5	SHH	EGF	SREBF2	APOC1	APOA2	NFKB1	APOC2	PLA2G10	(IRAK1)
eukaryotic cell surface binding	22	24	5.1108	1.6e-07	1.07e-05	0	APOA4	SERPINF2	TGFB1	AGGF1	CD48	PDGFB	ANXA5	HBEGF	THBS1	ATP5A1	MBL2	ADIPOQ	ATP5B	CD1D	FGA	FGB	SELP	EPO	LILRB2	CD2	APOH	FGG	(PCSK6)	(PDGFA)
positive regulation of endocytosis	67	70	5.07019	1.99e-07	1.3e-05	0	APOA5	AMPH	CLEC7A	SFRP4	MAGI2	HIP1	SNCA	VEGFA	SCYL2	SYNJ1	CAMK1D	DRD2	GATA2	SGIP1	SELE	ABR	VTN	CBL	ACTN4	NLGN1	BICD1	NCKAP1L	GREM1	NEDD4L	PCSK9	SYNJ2BP	AHI1	C3	PLD2	PTX3	TUB	CBLL1	PPT1	ITGAV	TULP1	CAV1	MBL2	SFTPD	NOD2	SLC11A1	CCL21	CLIP3	F2RL1
regulation of lipid metabolic process	189	198	5.05854	2.11e-07	1.37e-05	0	APOA5	APOA1	(APOA4)	(APOC3)	AGT	ADORA2B	GPLD1	TGFB1	ABCD2	HCAR2	ERBB4	PRKCE	INSIG1	SNCA	FGF2	CAB39L	PSAP	AGTR1	THRSP	ADRA2A	CREB1	PRKAG2	CNR1	MLYCD	FGFR4	CYP7A1	STAT5A	PIK3R1	VAV2	SCARB1	STAT5B	PPP2R5A	EIF2AK3	DKK3	BRCA1	CTDNEP1	BCL11B	SORBS1	IGF2	TEK	BMP6	KIT	PPARA
integral to Golgi membrane	46	48	4.97476	3.27e-07	2.08e-05	0	PCSK7	ST8SIA5	ST8SIA6	ST6GALNAC3	GALNT2	MAN1C1	LARGE	ST6GAL1	ST6GALNAC4	CSGALNACT1	B4GALNT2	ST6GAL2	QSOX1	ST6GALNAC6	SGMS2	ENTPD4	SGMS1	ST3GAL6	ST3GAL1	ST8SIA3	CHST12	ST6GALNAC5	ST6GALNAC1	LFNG	STEAP2	RER1	ST6GALNAC2	CSGALNACT2	ACER2	ABO	CUX1	ST8SIA4	B3GNT1	FUT2	ACER3	ST3GAL4	BET1L	A4GALT	ST3GAL3	ST8SIA1	ST3GAL2	ST3GAL5	MFNG
extracellular matrix part	176	189	4.97056	3.34e-07	2.1e-05	0	COL23A1	FRAS1	C1QTNF6	DST	RUNX1	SLC1A3	SMOC2	COL4A1	(COL4A2)	EMID1	LOXL2	LAMA3	THSD4	PLOD2	LAMB3	C1QTNF7	TNR	FCN1	LAMA1	COL28A1	FBLN1	COL15A1	SNCA	FREM1	COL5A3	COL25A1	TNXB	LAMB4	C1QTNF5	COL21A1	FBN2	VEGFA	NPNT	COL12A1	COL1A1	COL18A1	COL22A1	NID2	COL9A2	ERBB2IP	COL5A1	GRIN2B	COL13A1
leukocyte cell-cell adhesion	34	37	4.92081	4.31e-07	2.68e-05	0	APOA4	CD44	SEMA4D	STK10	EZR	ICAM1	OLR1	ITGA4	ITGB2	SELE	TNIP1	PODXL2	BMP7	CHST4	PTPRC	CLEC4M	TNF	IL1B	TSTA3	ITGAL	VCAM1	CERCAM	ITGA5	SYK	SELP	ZAP70	ITGB1	CCL5	FERMT3	ROCK1	LEP	CD209	CALCA	SELPLG	(CD40LG)	(L1CAM)	(MSN)
regulation of lipoprotein metabolic process	10	10	4.9079	4.6e-07	2.82e-05	0	APOA4	PON1	PEMT	ITGAV	APOM	LIPG	ITGB3	HHATL	LEP	APOD
beta-amyloid binding	24	26	4.88463	5.18e-07	3.14e-05	0	APOA1	BCHE	PION	ITM2C	COL25A1	TM2D1	TGFB2	APBB1	APBA2	APBA1	MAPK8IP2	APBB3	IDE	ITM2B	CHRNA7	FBXO2	APBB2	CD74	LDLRAP1	APOE	CST3	ACHE	APBA3	DLGAP3	(GPRASP2)	(HSD17B10)
negative regulation of lipase activity	10	10	4.85164	6.12e-07	3.66e-05	0	APOC3	PLA2R1	BICD1	POR	ANGPTL4	ANGPTL3	APOC1	APOA2	RGS2	SORT1
multicellular organismal catabolic process	25	28	4.83898	6.53e-07	3.86e-05	0	APOA4	ADAMTS2	ENPEP	ADAMTS14	MMP7	MMP27	PEPD	ACE	PLA2G1B	MMP16	MMP8	MMP9	MMP3	ADAMTS3	MMP2	P2RX7	MMP19	MMP1	MMP10	MMP13	MMP11	ADAM15	MMP26	CEL	PRSS2	(ACE2)	(KLK6)	(PRTN3)
cholesterol efflux	18	21	4.81701	7.29e-07	4.25e-05	0	APOA1	(APOA4)	(APOC3)	ABCG8	ABCG4	ABCA1	STX12	SCARB1	ABCG5	ABCG1	ABCA5	CAV1	APOM	APOC1	(APOE)	NPC1	APOA2	SOAT1	APOC2	NPC2	SOAT2
lipase inhibitor activity	15	16	4.80095	7.9e-07	4.55e-05	0	APOC3	ANXA3	SNCA	SNCB	ANXA5	ANXA4	ANXA2	ANGPTL3	APOC1	ANXA2P2	SCGB1A1	APOA2	ANXA1	APOC2	PDC	(A6NC86)
positive regulation of cellular catabolic process	84	88	4.76129	9.62e-07	5.48e-05	0	APOA5	APOA4	CSNK1E	GPLD1	ABCD2	TRIB1	ADRA2A	VCP	GNB2L1	ARHGEF10	GAPDHS	RNF180	PNPT1	MTDH	PPARA	ARNT	SH3D19	STUB1	INSR	MLXIPL	TNF	INS	IL1B	PRICKLE1	PRKAA2	USP5	ADRA1B	AXIN1	IGF1	AKT1	PACSIN3	HIF1A	SIRT1	TRIB2	CPT1A	PRKAA1	GCLC	DAB2	SUMO2	PRKCD	ZFP36	SUPV3L1	FBXO22
synaptic membrane	181	204	4.75509	9.92e-07	5.59e-05	0	SLC1A2	SYNE1	OPRD1	UNC13C	ANKS1B	GABBR2	SYNPO	P2RY1	SYT1	GABRG3	DTNBP1	UTRN	GRIK4	SNAP91	SHC4	PDLIM5	GRID1	GRIK3	SEMA4F	CHRNA1	SNCAIP	DISC1	GRIP1	PSD3	GABRB3	LIN7A	GRM3	GABRB1	MUSK	DLGAP1	GRM7	PDE2A	ERC2	ARHGAP32	CLSTN1	SHANK2	LRFN2	GRIN2B	AKAP1	SRCIN1	DLG2	CHRNA10	CLSTN2
organic ether metabolic process	113	119	4.74647	1.03e-06	5.76e-05	0	APOA5	APOC3	ELOVL6	TXNDC5	LPL	PNPLA3	INSIG1	HSD17B12	GPD1L	P4HB	ELOVL7	AGPAT3	PRKACB	NKX2-3	MOGAT1	LIPC	QSOX1	AGMO	MTTP	PDIA5	PEX7	ELOVL5	MGLL	LPCAT1	LPIN1	PLCE1	CAV3	ANG	ACACA	CPS1	PCK1	PNLIPRP2	PDIA2	PDIA6	ACSL6	CYP19A1	PCSK9	LPIN2	MOGAT2	AGPAT5	LCLAT1	INSIG2	CETP
intrinsic to Golgi membrane	49	51	4.73237	1.11e-06	6.11e-05	0	PCSK7	ST8SIA5	ST8SIA6	ST6GALNAC3	GALNT2	MAN1C1	LARGE	ST6GAL1	ST6GALNAC4	CSGALNACT1	B4GALNT2	ST6GAL2	QSOX1	ST6GALNAC6	SGMS2	ENTPD4	SGMS1	CHST4	ST3GAL6	ST3GAL1	ST8SIA3	CHST12	ST6GALNAC5	ST6GALNAC1	LFNG	STEAP2	RER1	ST6GALNAC2	CSGALNACT2	ACER2	ABO	CUX1	ST8SIA4	B3GNT1	FUT2	ACER3	ST3GAL4	BET1L	CHST5	A4GALT	ST3GAL3	ST8SIA1	ST3GAL2
voltage-gated ion channel activity	168	177	4.67649	1.46e-06	7.94e-05	0	SCN7A	KCNK1	KCNQ5	KCNJ4	CACNA2D1	KCNK3	CACNA1A	KCNJ15	CACNG4	KCNJ16	SCN9A	SNAP25	KCNE1	KCNQ3	CACNA2D4	KCNH3	KCNQ1	CACNA1B	KCNJ1	KCNAB1	SCN1A	CACNA2D3	KCNH8	FGF2	NALCN	KCNJ6	KCNB2	KCNMA1	CLIC1	KCNJ5	KCNJ11	CLCN2	KCNU1	KCNG1	CACNG2	SCN2B	SCN4B	KCNG4	KCNS3	GRM7	HCN4	KCND3	KCNIP4
voltage-gated channel activity	168	177	4.67649	1.46e-06	7.94e-05	0	SCN7A	KCNK1	KCNQ5	KCNJ4	CACNA2D1	KCNK3	CACNA1A	KCNJ15	CACNG4	KCNJ16	SCN9A	SNAP25	KCNE1	KCNQ3	CACNA2D4	KCNH3	KCNQ1	CACNA1B	KCNJ1	KCNAB1	SCN1A	CACNA2D3	KCNH8	FGF2	NALCN	KCNJ6	KCNB2	KCNMA1	CLIC1	KCNJ5	KCNJ11	CLCN2	KCNU1	KCNG1	CACNG2	SCN2B	SCN4B	KCNG4	KCNS3	GRM7	HCN4	KCND3	KCNIP4
organ regeneration	52	53	4.61088	2e-06	0.000107	0	APOA5	ANXA3	TGFB1	EIF4A1	HGF	CAD	SOCS1	TGFBR3	LIFR	HMBS	CSDA	CDKN1A	LPIN1	ALDOC	TYMS	SOCS3	CDK1	NOTCH1	NRF1	CXCL12	ANGPT2	NNMT	CEBPA	LRP2	AFP	DDR1	LCP1	LEF1	CCKAR	ANGPT1	AHSG	F7	CCND1	MKI67	LIF	TGFBR1	APOA2	PPAT	CCNE1	PPARG	APOH	ADM	SHC1
cell adhesion molecule binding	50	52	4.59109	2.2e-06	0.000116	0	PTPRD	CTNNA2	CDH13	PTPRM	FER	PTPRT	TRPC4	SELL	PVRL2	EZR	PROM1	CTNNA3	PVRL1	AMICA1	CADM1	GRIN2B	NDRG1	NUMB	GRIN2A	CTNNAL1	P2RX4	NLGN1	CTNND1	NLGN2	PVR	CDH1	VCL	NRXN1	FXYD5	FGFR1	SDCBP	ITGAL	VCAM1	CTNNA1	CPE	JUP	CD1D	PVRL3	NPTN	CD226	CXADR	LILRB2	TBC1D2
ion channel complex	183	196	4.52424	3.03e-06	0.000158	0	ABCC9	SCN7A	ANO9	KCNK1	KCNQ5	KCNJ4	CACNA2D1	GABRG3	CACNA1A	TRPC4	KCNJ16	SCN9A	SNAP25	KCNE1	KCNQ3	KCNMB2	KCNQ1	CACNA1B	KCNJ1	SCN1A	KCNJ6	KCNB2	CHRNA1	KCNMA1	CLIC1	KCNJ5	KCNJ11	CLCN2	KCNU1	ANO4	KCNG1	CACNG2	SCN2B	SCN4B	GABRB3	CATSPERG	KCNG4	GABRB1	ANO5	KCNS3	ANO3	KCND3	CACNB2
reverse cholesterol transport	15	17	4.48975	3.57e-06	0.000184	0	APOA1	(APOA4)	(APOC3)	ABCA1	LIPC	SCARB1	ABCG1	HNF1A	ABCA5	CETP	APOM	LIPG	APOE	APOA2	CLU	APOC2	LCAT
mRNA export from nucleus	53	61	4.40172	5.37e-06	0.000273	0	BUD13	U2AF2	ZC3H3	U2AF1	SMG6	SRRM1	NCBP1	UPF2	SLBP	SRSF6	DDX39B	UPF1	SMG5	SRSF11	NUP133	DDX25	SRSF9	SRSF7	HHEX	SMG1	PABPN1	AGFG1	CPSF2	THOC7	NCBP2	CPSF3	THOC1	GLE1	DHX38	CDC40	THOC5	SRSF5	EIF4E	NUP107	THOC6	RAE1	NUP160	RBM8A	SRSF4	SMG7	CPSF1	NXF1	NUP214
Ras protein signal transduction	126	132	4.39433	5.56e-06	0.00028	0	APOA1	(APOC3)	RFXANK	NTRK1	CDH13	SGSM3	RASGRP3	PHACTR4	SRGAP1	RTKN	RSU1	RHOB	RALA	FGF2	ARHGDIA	SHC3	ELMO1	RREB1	ABCA1	AGTR1	NISCH	ADRA2A	MRAS	BCL6	MAPK13	ARHGEF3	RHOU	MAPKAPK5	SHOC2	MAPK1	G3BP1	DOK1	MAPK11	(MAPK12)	CELSR1	HRAS	CDC42EP4	LIMK1	PTH	CDKN1A	CTNNAL1	PLCE1	CDK2
hydrogen peroxide catabolic process	19	20	4.3744	6.09e-06	0.000304	0	APOA4	PRDX3	DUOX1	DUOX2	PXDNL	TPO	GPX3	PXDN	TXNRD1	CAT	GPX1	EPX	HBB	HBA2	LPO	(MPO)	PRDX5	PRDX2	PRDX6	PRDX1
negative regulation of protein secretion	34	35	4.37214	6.15e-06	0.000304	0	APOA1	OPRM1	SERGEF	CX3CL1	DRD4	RHBDF2	DRD2	TNFRSF4	CD34	TNF	INS	NLRP12	DRD3	O3FAR1	IL33	F2R	TNFSF4	TRIM27	DPH3	IFNA2	F2RL1	CIDEA	IL10	SRGN	PTGER4	RHBDF1	BTN2A2	APOA2	GAS6	IL6	ANXA1	LILRB1	LRRC32	NR1H3	(FOXP3)
heparin binding	125	132	4.31933	7.83e-06	0.000382	0	APOA5	COL23A1	FGF7	LPL	SMOC2	HSD17B12	COL5A3	COL25A1	SELL	FN1	FGF2	TNXB	BMP4	VEGFA	TGFBR3	PLA2G5	NAV2	FGFR4	LIPC	COL5A1	FGF12	PTCH1	COL13A1	CXCL13	RSPO4	FBLN7	VTN	RSPO3	CLEC3B	APP	PGF	ANG	THBS2	CHRD	ECM2	PTPRC	NRP1	HBEGF	LIPI	FGF14	NRP2	RSPO1	PCOLCE2
phospholipid transport	27	32	4.30949	8.18e-06	0.000396	0	APOA1	(APOA4)	(APOC3)	ABCG8	ATP10A	ATP8B1	ATP8A1	ABCA1	SCARB1	ATP11A	ATP9A	ATP10D	ABCG1	ABCA4	ATP10B	CETP	ATP11B	PITPNA	ATP9B	P2RX7	LDLR	APOC1	(APOE)	APOA2	ATP8B3	APOC2	KCNN4	PCTP	NPC2	PLA2G10	(ABCA7)	(ATP11C)
regulation of transporter activity	107	110	4.2983	8.61e-06	0.000412	0	CAMK2D	OPRM1	OPRD1	TRPC6	AGT	CACNA2D1	FKBP1A	CACNA1A	EFCAB4B	CACNG4	CACNA1B	SNCA	MLL	DRD4	SGK1	CACNG2	SCN2B	ADRA2A	WWP2	GNAI2	PON1	CACNB2	RELN	SGK2	CACNB3	DRD2	CACNB4	BCL2	CACNG5	RYR1	SHANK1	CAV3	WNK2	ACTN4	JPH1	NLGN1	DAPK1	CACNG3	NCS1	NLGN2	PLCG2	ZP3	PKD2
amine binding	128	141	4.2761	9.51e-06	0.000451	0.01	APOA5	APOA4	BCHE	TPH1	SLC1A3	CAD	GCHFR	CHRNA1	DDAH2	DRD4	ADRA2A	SLC1A1	GRM7	DDAH1	CHAT	DRD2	GRIN2B	HMBS	LANCL1	CHRNA3	FONG	SRR	HTR3A	NOX4	CHRNB4	CHRNA5	GRIN2A	GRIN3A	GLUD1	YWHAE	NEDD4	CPS1	TYMS	HRH1	SLC46A1	TH	C2orf83	GRIK1	PTGES	DRD3	PIN1	ALDH9A1	UBR1
potassium ion transmembrane transporter activity	123	126	4.2608	1.02e-05	0.000478	0.00990099	FXYD2	KCNK1	KCNQ5	KCNJ4	KCNN3	KCNK3	ATP1B1	KCNJ15	KCNJ16	SNAP25	KCNE1	KCNQ3	SLC24A3	TMEM38B	KCNH3	KCNMB2	ABCC8	KCNQ1	KCNJ1	KCNAB1	KCNH8	KCNJ6	KCNB2	KCNMA1	KCNJ5	KCNJ11	KCNU1	KCNG1	KCNG4	KCNS3	HCN4	KCND3	KCNIP4	KCNK12	KCNC1	KCNT1	ATP4A	ATP1B2	KCNG3	KCNQ2	CCT8L2	KCNV2	KCNK5
response to superoxide	11	12	4.21901	1.23e-05	0.00057	0.00980392	APOA4	FANCC	MT3	SOD3	CCS	UCP2	SOD1	SOD2	ERCC6	PRDX2	UCP3	(ATP7A)
multicellular organismal metabolic process	39	42	4.2155	1.25e-05	0.000574	0.00970874	APOA4	ADAMTS2	ENPEP	ADAMTS14	TNXB	MMP7	COL1A1	MMP27	COL5A1	PEPD	ACE	GHR	ACACA	PLA2G1B	MMP16	TIPARP	MMP8	MMP9	HIF1A	MNAT1	MMP3	LEPREL1	ADAMTS3	MMP2	P2RX7	MMP19	MMP1	MMP10	MMP13	TRAM2	AKR1C3	MMP11	ADAM15	SERPINH1	COL3A1	MMP26	CEL	PRSS2	ID1	(ACE2)	(KLK6)	(PRTN3)
adherens junction	184	194	4.19082	1.39e-05	0.000634	0.00961539	TNS1	EBAG9	VEZT	CTNNA2	DLC1	PARVB	PTPRM	LPP	LUC7L3	PARD3	IRF2	ARHGAP24	LIMS1	SORBS3	FAM129B	ACTN1	PVRL2	EZR	CTNNA3	CTNND2	CDH2	PVRL1	APBB1IP	FHL2	ARHGAP31	TNS4	TBCD	AJAP1	AATF	PALLD	NEDD9	RHOU	ARHGAP26	NDRG1	TJP1	DSP	FERMT2	BRCA1	OXTR	SRCIN1	CAMSAP3	PRUNE	MAPK1
postsynaptic membrane	157	177	4.18676	1.41e-05	0.000639	0.00952381	SYNE1	OPRD1	ANKS1B	GABBR2	SYNPO	P2RY1	GABRG3	DTNBP1	UTRN	GRIK4	SNAP91	SHC4	PDLIM5	GRID1	GRIK3	SEMA4F	CHRNA1	DISC1	GRIP1	PSD3	GABRB3	LIN7A	GRM3	GABRB1	MUSK	DLGAP1	GRM7	ARHGAP32	CLSTN1	SHANK2	LRFN2	GRIN2B	AKAP1	SRCIN1	DLG2	CHRNA10	CLSTN2	TRPV1	CHRNA3	CACNG5	DLGAP2	KCTD16	HTR3B
regulation of cation channel activity	30	31	4.17829	1.47e-05	0.000657	0.00943396	CAMK2D	OPRM1	OPRD1	TRPC6	FKBP1A	EFCAB4B	DRD4	ADRA2A	GNAI2	DRD2	JPH1	NCS1	PLCG2	ZP3	PKD2	JPH3	JPH2	TMEM66	ITGAV	CALM2	HOMER1	MYO5A	STIM1	PLCG1	RHOC	ASPH	JPH4	ADRB2	FKBP1B	STIM2	(IL1RAPL1)
Rho protein signal transduction	45	48	4.17238	1.51e-05	0.000668	0.00934579	APOA1	(APOC3)	CDH13	PHACTR4	SRGAP1	RTKN	RHOB	ARHGDIA	ABCA1	AGTR1	ADRA2A	BCL6	ARHGEF3	CELSR1	CDC42EP4	LIMK1	PTH	CTNNAL1	VANGL2	ARHGDIG	ARHGDIB	MCF2L	ADRB1	COL1A2	CNKSR1	ARHGAP29	ARHGAP5	ARHGEF11	ARHGAP1	MYO9B	EDNRA	RHOG	RHOA	GNA12	APOE	TAX1BP3	RHOJ	ROPN1B	ROCK1	RHOD	CDC42EP5	PTPLAD1	CFL1
lipid transporter activity	60	64	4.14869	1.67e-05	0.000734	0.00925926	APOA1	(APOA4)	APOL6	ABCG8	ATP10A	SLC27A2	PLSCR4	ATP8B1	SLC27A4	ABCG4	ATP8A1	ABCA1	ATP8A2	PITPNM3	PITPNC1	ABCG5	MTTP	ATP11A	ATP8B4	ATP9A	ATP10D	PLSCR3	ABCG1	APOL3	ABCA4	PLEKHA8P1	STARD3	ATP10B	SLC27A1	CETP	SFTPA1	ATP8B2	ATP11B	SLCO2A1	PLEKHA8	PITPNA	GLTPD2	APOM	ATP9B	APOB	PLSCR1	GLTP	APOE
ligand-gated ion channel activity	124	137	4.14154	1.72e-05	0.000751	0.00917431	TRPC6	RYR3	KCNK1	KCNQ5	KCNJ4	FKBP1A	GABRG3	TRPC4	KCNJ15	CLCA2	GRIK4	KCNJ16	ITPR1	SCNN1D	KCNJ1	GRID1	KCNJ6	GRIK3	CHRNA1	ASIC2	KCNJ5	P2RX6	KCNJ11	GABRB3	GABRB1	HCN4	ITPR2	GRIN2B	ITPR3	CHRNA10	RYR2	CHRNA3	HTR3B	CNGB3	GABRR2	HTR3A	RYR1	CHRNB4	CHRNA5	GRIN2A	CFTR	GRIN3A	P2RX4
ligand-gated channel activity	124	137	4.14154	1.72e-05	0.000751	0.00917431	TRPC6	RYR3	KCNK1	KCNQ5	KCNJ4	FKBP1A	GABRG3	TRPC4	KCNJ15	CLCA2	GRIK4	KCNJ16	ITPR1	SCNN1D	KCNJ1	GRID1	KCNJ6	GRIK3	CHRNA1	ASIC2	KCNJ5	P2RX6	KCNJ11	GABRB3	GABRB1	HCN4	ITPR2	GRIN2B	ITPR3	CHRNA10	RYR2	CHRNA3	HTR3B	CNGB3	GABRR2	HTR3A	RYR1	CHRNB4	CHRNA5	GRIN2A	CFTR	GRIN3A	P2RX4
response to oxygen radical	12	13	4.09494	2.11e-05	0.000902	0.00900901	APOA4	FANCC	MT3	SOD3	TXNRD2	CCS	UCP2	SOD1	SOD2	ERCC6	PRDX2	UCP3	(ATP7A)
cation channel complex	117	123	4.08814	2.17e-05	0.000921	0.00892857	SCN7A	KCNK1	KCNQ5	KCNJ4	CACNA2D1	CACNA1A	TRPC4	KCNJ16	SCN9A	SNAP25	KCNE1	KCNQ3	KCNMB2	KCNQ1	CACNA1B	KCNJ1	SCN1A	KCNJ6	KCNB2	KCNMA1	KCNJ5	KCNU1	KCNG1	CACNG2	SCN2B	SCN4B	CATSPERG	KCNG4	KCNS3	KCND3	CACNB2	KCNC1	SCN4A	CACNB3	KCNT1	CACNB4	ATP2A1	CNTNAP2	RYR2	KCNG3	KCNQ2	KCNV2	CNTN2
calcium ion transmembrane transporter activity	104	109	4.06081	2.45e-05	0.00102676	0.00884956	TRPC6	RYR3	CACNA2D1	FKBP1A	CACNA1A	TRPC4	CACNG4	SLC8A1	SLC24A3	ITPR1	CACNA2D4	CACNA1B	CACNA2D3	FGF2	TRPM6	GPM6A	CACNG2	ATP2B2	GRM7	PDE2A	ATP2C1	CACNB2	ITPR2	CACNB3	GRIN2B	ITPR3	TMEM37	CACNB4	ATP2A1	CHRNA10	CACNA2D2	RYR2	TRPV1	ATP2C2	CACNG5	TRPC7	RYR1	GRIN2A	GRIN3A	TRPM8	TRPM3	TRPA1	CACNG3
positive regulation of catabolic process	112	118	4.01803	2.93e-05	0.00122143	0.00877193	APOA5	APOA4	CSNK1E	GPLD1	ABCD2	SGSM3	TRIB1	PRKCE	MYLIP	ADRA2A	DACT1	VCP	GNB2L1	ARHGEF10	GAPDHS	RNF180	PNPT1	MTDH	PPARA	ARNT	LPCAT1	SH3D19	NEDD4	STUB1	INSR	MLXIPL	TNF	INS	IL1B	PRICKLE1	PRKAA2	USP5	ADRA1B	AXIN1	CBLB	IGF1	AKT1	NDFIP1	PACSIN3	HIF1A	SIRT1	SOX17	VIP
dendritic spine	140	151	4.00795	3.06e-05	0.00126376	0.00869565	SLC1A2	ANKS1B	SYNPO	P2RY1	YWHAZ	SLC1A3	DTNBP1	SNAP91	SLC8A1	NCOA2	ERBB4	MAGI2	GRM5	DNM3	PDLIM5	MYO5B	ASIC2	DRD4	GPM6A	P2RX6	CTNND2	ADD1	DISC1	PSD3	LIN7A	GRM3	PPP1R9A	LPAR1	DLGAP1	EXOC4	ARHGAP32	SHANK2	DRD2	GRIN2B	SRCIN1	DLG2	TRPV1	CHRNA3	CACNG5	DLGAP2	NR3C1	SPOCK1	APP
neuron spine	140	151	4.00795	3.06e-05	0.00126376	0.00869565	SLC1A2	ANKS1B	SYNPO	P2RY1	YWHAZ	SLC1A3	DTNBP1	SNAP91	SLC8A1	NCOA2	ERBB4	MAGI2	GRM5	DNM3	PDLIM5	MYO5B	ASIC2	DRD4	GPM6A	P2RX6	CTNND2	ADD1	DISC1	PSD3	LIN7A	GRM3	PPP1R9A	LPAR1	DLGAP1	EXOC4	ARHGAP32	SHANK2	DRD2	GRIN2B	SRCIN1	DLG2	TRPV1	CHRNA3	CACNG5	DLGAP2	NR3C1	SPOCK1	APP
regulation of Rho protein signal transduction	151	161	3.94825	3.94e-05	0.00159683	0.00854701	GMIP	LPAR2	KALRN	SCAI	STMN3	SOS2	DLC1	TIAM2	OBSCN	ARHGEF38	SEMA4D	EFNA5	FARP1	FGD6	DOCK4	CUL3	GPR55	VAV3	CDH2	ARAP1	FICD	ARHGEF12	LPAR1	PLEKHG1	RAC1	ARHGEF15	BCL6	RASGRF1	VAV2	ARHGEF3	PLEKHG7	ARHGEF10	ITSN2	PREX2	ARHGAP26	DOCK7	RASGRF2	ABR	RALBP1	PLXNB2	ARHGEF37	ARHGAP8	FGD5
phosphatidylcholine metabolic process	24	28	3.94358	4.01e-05	0.00161461	0.00847458	APOA1	(APOA4)	FGF7	GPLD1	LIPC	PON1	CHPT1	PLA2G1B	PEMT	SLC27A1	PLA2G15	CETP	AGPAT6	ENPP2	FABP5P3	CHKA	CHKB	FABP5	APOA2	CCL5	PCYT1A	FABP3	PNPLA6	CDS1	LCAT	(KGFLP1)	(KGFLP2)	(PCYT1B)
voltage-gated potassium channel activity	78	79	3.9091	4.63e-05	0.00184782	0.00840336	KCNK1	KCNQ5	KCNJ4	KCNK3	KCNJ15	KCNJ16	SNAP25	KCNE1	KCNQ3	KCNH3	KCNQ1	KCNJ1	KCNAB1	KCNH8	KCNJ6	KCNB2	KCNMA1	KCNJ5	KCNJ11	KCNU1	KCNG1	KCNG4	KCNS3	HCN4	KCND3	KCNC1	KCNT1	KCNG3	KCNQ2	KCNV2	KCNAB2	KCNC4	KCNH1	KCNB1	KCNJ13	KCNAB3	REST	KCNK2	KCNC2	KCNA6	KCNQ4	KCNE4	KCNG2
cadherin binding	22	22	3.89548	4.9e-05	0.00193866	0.00833333	CTNNA2	CDH13	PTPRM	FER	PTPRT	TRPC4	PROM1	CTNNA3	NDRG1	NUMB	CTNNAL1	P2RX4	CTNND1	VCL	FXYD5	CTNNA1	JUP	TBC1D2	PSEN1	APC	CTNNB1	CDK5R1
basement membrane	82	89	3.89419	4.93e-05	0.00193866	0.00826446	FRAS1	DST	RUNX1	SMOC2	COL4A1	(COL4A2)	LOXL2	LAMA3	LAMB3	LAMA1	COL28A1	FBLN1	COL15A1	FREM1	LAMB4	VEGFA	NPNT	COL18A1	NID2	ERBB2IP	COL5A1	NTN4	HMCN1	LAMA4	COL4A3	FREM2	LAMC3	ANG	LAD1	THBS2	USH2A	NTN1	FREM3	SMOC1	VWC2	LAMA2	EGFLAM	TNC	RELL2	LAMB1	ADAMTS1	THBS4	ITGB4
adrenal gland development	25	26	3.89115	4.99e-05	0.00194146	0.00819672	APOA1	ARID5B	PBX1	DKK3	NR3C1	NR5A1	PDGFRA	CYP19A1	ASCL1	LY6E	WNT11	STRA6	WT1	FSTL3	WNT4	TSPO	HMGA2	FDX1	NF1	CITED2	CRH	SALL1	CYP17A1	PDGFRB	MDK	(NR0B1)
potassium channel activity	109	110	3.88973	5.02e-05	0.00194146	0.00813008	KCNK1	KCNQ5	KCNJ4	KCNN3	KCNK3	KCNJ15	KCNJ16	SNAP25	KCNE1	KCNQ3	TMEM38B	KCNH3	KCNMB2	ABCC8	KCNQ1	KCNJ1	KCNAB1	KCNH8	KCNJ6	KCNB2	KCNMA1	KCNJ5	KCNJ11	KCNU1	KCNG1	KCNG4	KCNS3	HCN4	KCND3	KCNIP4	KCNK12	KCNC1	KCNT1	KCNG3	KCNQ2	CCT8L2	KCNV2	KCNK5	KCNAB2	KCNC4	KCNH1	KCNMB3	PKD2
phosphatidylcholine biosynthetic process	15	18	3.88712	5.07e-05	0.00194235	0.00806452	APOA1	FGF7	CHPT1	PEMT	SLC27A1	AGPAT6	FABP5P3	CHKA	CHKB	FABP5	APOA2	PCYT1A	FABP3	CDS1	LCAT	(KGFLP1)	(KGFLP2)	(PCYT1B)
guanyl-nucleotide exchange factor activity	152	167	3.87866	5.25e-05	0.00199518	0.008	SERGEF	EIF2B4	KALRN	SOS2	TIAM2	OBSCN	DOCK2	ARHGEF38	RASGRP3	FARP1	FGD6	DOCK4	DOCK9	RCC1	VAV3	RAPGEF3	PSD3	DOCK5	DOCK8	ARHGEF12	RCBTB2	DOCK10	PLEKHG1	ARHGEF15	RALGPS1	RASGRF1	PSD4	RAPGEF1	RIN2	VAV2	ARHGEF3	PLEKHG7	ARHGEF10	PCP2	RASGEF1C	ITSN2	PREX2	DOCK7	RASGRF2	DOCK6	RGL3	ABR	ARHGEF37
Ras guanyl-nucleotide exchange factor activity	86	93	3.87466	5.34e-05	0.00201234	0.00793651	SERGEF	KALRN	SOS2	TIAM2	OBSCN	DOCK2	ARHGEF38	RASGRP3	FARP1	FGD6	RCC1	VAV3	ARHGEF12	RCBTB2	DOCK10	PLEKHG1	ARHGEF15	RASGRF1	RIN2	VAV2	ARHGEF3	PLEKHG7	ARHGEF10	ITSN2	PREX2	RASGRF2	RGL3	ABR	ARHGEF37	FGD5	PLEKHG6	PREX1	TRIO	RGNEF	FGD3	RAPGEF4	ITSN1	NGEF	ARHGEF4	ECT2L	MCF2L	KNDC1	RASGRP4
regulation of ion transmembrane transporter activity	89	92	3.84891	5.93e-05	0.00221858	0.00787402	CAMK2D	OPRM1	OPRD1	TRPC6	AGT	CACNA2D1	FKBP1A	CACNA1A	EFCAB4B	CACNG4	CACNA1B	DRD4	CACNG2	SCN2B	ADRA2A	GNAI2	CACNB2	RELN	CACNB3	DRD2	CACNB4	CACNG5	RYR1	SHANK1	CAV3	WNK2	ACTN4	JPH1	NLGN1	DAPK1	CACNG3	NCS1	NLGN2	PLCG2	ZP3	PKD2	JPH3	NRXN1	DRD3	JPH2	CACNA1I	CXCL12	ADRB1
regulation of transmembrane transporter activity	94	97	3.8335	6.32e-05	0.00234398	0.0078125	CAMK2D	OPRM1	OPRD1	TRPC6	AGT	CACNA2D1	FKBP1A	CACNA1A	EFCAB4B	CACNG4	CACNA1B	DRD4	CACNG2	SCN2B	ADRA2A	GNAI2	CACNB2	RELN	CACNB3	DRD2	CACNB4	BCL2	CACNG5	RYR1	SHANK1	CAV3	WNK2	ACTN4	JPH1	NLGN1	DAPK1	CACNG3	NCS1	NLGN2	PLCG2	ZP3	PKD2	INS	JPH3	NRXN1	DRD3	JPH2	CACNA1I
tissue regeneration	40	43	3.82759	6.47e-05	0.00238255	0.00775194	APOA5	IGSF10	ERBB4	NINJ2	MUSTN1	FZD7	MYOD1	PRKCQ	PAX7	CPQ	PLAUR	NOTCH1	IGFBP1	IGF1	TIMP3	SERPINA10	GJA1	CCNB1	MYF6	SOX15	MTPN	PLG	NOTCH2	MSTN	GPX1	GATM	GSN	SERPINE1	ENO3	DMBT1	NINJ1	ADAM15	FGF10	WNT7A	TM4SF4	INA	WNT10B	APOD	NOTCH3	PLAU	(B5MDX4)	(KLK6)	(PGCP)
endocytic vesicle	120	131	3.82156	6.63e-05	0.00242295	0.00769231	APOA1	LPAR2	CAMK2D	ANXA3	SYT1	CACNG4	CUBN	RALA	TAP2	HLA-B	RAB11FIP4	ABCA1	CACNG2	MTSS1	STX12	LPAR1	RAB5B	DRD2	VPS11	CAMK2B	EPN2	SGIP1	RABEP1	HLA-E	GOLIM4	ITGB5	LCK	MYO1E	TAP1	TLR1	EGFR	HYAL2	PICALM	NCF4	CACNG3	CAMK2A	ITSN1	B2M	PIK3C2B	FLOT2	CLTA	NRXN1	DRD3
divalent inorganic cation transmembrane transporter activity	122	129	3.81129	6.91e-05	0.00250672	0.00763359	TRPC6	RYR3	CACNA2D1	FKBP1A	CACNA1A	TRPC4	CACNG4	SLC8A1	SLC24A3	ITPR1	SLC39A1	CACNA2D4	SLC30A3	CACNA1B	CACNA2D3	FGF2	TRPM6	GPM6A	SLC30A6	CACNG2	ATP2B2	GRM7	PDE2A	ATP2C1	CACNB2	ITPR2	CACNB3	SLC39A6	GRIN2B	ITPR3	TMEM37	CACNB4	ATP2A1	CHRNA10	SLC39A2	CACNA2D2	RYR2	TRPV1	ATP2C2	CACNG5	TRPC7	RYR1	GRIN2A
calcium channel activity	89	92	3.78372	7.72e-05	0.0027804	0.00757576	TRPC6	RYR3	CACNA2D1	FKBP1A	CACNA1A	TRPC4	CACNG4	ITPR1	CACNA2D4	CACNA1B	CACNA2D3	FGF2	TRPM6	GPM6A	CACNG2	GRM7	PDE2A	CACNB2	ITPR2	CACNB3	GRIN2B	ITPR3	TMEM37	CACNB4	CHRNA10	CACNA2D2	RYR2	TRPV1	CACNG5	TRPC7	RYR1	GRIN2A	GRIN3A	TRPM8	TRPM3	TRPA1	CACNG3	RASA3	PKD2	CATSPER4	TRPM7	REST	JPH3
blood vessel endothelial cell migration	23	23	3.77735	7.93e-05	0.00283126	0.0075188	APOA1	GPLD1	FGF2	VEGFA	SCARB1	EGR3	GREM1	ROBO1	EPHB4	SRF	SLIT2	MYH9	KDR	NR4A1	GPX1	PTK2B	ITGB1	HSPB1	VHL	SOX18	TDGF1	EFNB2	ID1
[truncated: 163 more columns]

## Sheet: tg-kegg
Supplemental File 8. Results of the pathway-based analysis using the program GSA-SNP (see Materials and Methods section for additional information).
hsa number	gene set name	gene count	set size	z-score	p-value	corrected p-value	FDR	gene symbols
hsa03320	PPAR signaling pathway	65	70	5.64455	8.28e-09	1.58e-06	0	APOA5	APOA1	(APOC3)	LPL	ACADM	SLC27A2	SLC27A4	PPARD	CYP7A1	EHHADH	ACOX1	OLR1	SORBS1	PPARA	FADS2	SCD5	FABP7	CYP4A22	PCK1	SLC27A6	ACSL6	RXRA	ACOX3	SLC27A1	CYP4A11	HMGCS2	ACOX2	CPT1A	ACSL5	ADIPOQ	ACSL1	AQP7	PLTP	ACADL	RXRB	UCP1	PCK2	ME1	SCP2	ANGPTL4	CD36	FABP4
hsa02010	ABC transporters	41	45	3.796	7.35e-05	0.00702168	0	ABCC9	ABCC1	ABCB4	ABCD2	ABCD3	ABCG8	ABCC8	TAP2	ABCG4	ABCB11	ABCA1	ABCB1	ABCG5	ABCC3	ABCB9	CFTR	TAP1	ABCC6	ABCG1	ABCG2	ABCA12	ABCA4	ABCB10	ABCC2	ABCA5	ABCA8	ABCA13	ABCC4	ABCC5	ABCB5	ABCD4	ABCA10	ABCA2	ABCC12	ABCA6	ABCB6	ABCA9	ABCC11	ABCB8	ABCA3	ABCC10	(ABC transporters)
hsa04514	Cell adhesion molecules (CAMs)	124	137	3.77129	8.12e-05	0.00702168	0	NEGR1	CLDN14	ITGA8	PTPRM	ALCAM	CLDN20	NRXN3	NRCAM	CD86	SELL	HLA-B	NCAM1	PVRL2	CDH2	PVRL1	ICAM1	NCAM2	SDC3	CLDN10	CDH4	HLA-DQB1	HLA-DRB1	CADM1	HLA-DPA1	(HLA-DPB1)	HLA-DRB5	ITGA4	CNTNAP2	ITGB2	ITGA9	HLA-E	SELE	CADM3	CLDN7	CNTN1	NEO1	CLDN17	CLDN18	CD6	CNTN2	PDCD1LG2	PECAM1
[truncated: 95 more columns]
