# Supplementary material for: Meta-analysis of lipid-traits in Hispanics identifies novel loci, population-specific effects, and tissue-specific enrichment of eQTLs
Source: Sci Rep. 2016 Jan 19;6:19429. doi: 10.1038/srep19429 (PMC4726092; doi:10.1038/srep19429)
Supplement: Supplementary dataset 4 [file srep19429-s5.xls]

## Sheet: Sheet1
Supplemental File 9. Genome-wide signals observed, using an FDR of 5%, for eSNP reported in LCL, liver, muscle and adipose tissue.
MARKER	REGION	CHR	POS	NEA	EA	P-meta	BETA	SE	P-het	P-SC	P-MC1	P-MC2	COMMENTS	GENES REGULATED
TCHOL-LCL
None
TCHOL-LIVER
rs611917	CELSR2	1	109815252	A	G	2.87292e-11	-0.177019	0.0266076	0.638288	1.3346e-05	0.009249	1.0463e-05	The p-value of this SNP in our meta is quite similar to the p-value of our top-signal	PSRC1	CELSR2	SORT1	SORT1
rs646776	CELSR2	1	109818530	C	T	3.91168e-11	0.18418	0.0278748	0.388035	1.8597e-06	0.0016949	0.00031797	This is the lead SNP in the GLGC meta-analysis. The p-value of this SNP in our meta is quite similar to the p-value of our top-signal	PSRC1	CELSR2	SORT1	SORT1
rs2238675	NCAN	19	19336608	C	T	1.39521e-08	-0.197495	0.0348072	0.578566	0.061159	0.00020866	6.2306e-05	This is the lead SNP in our study	KRT80	C9orf79
TCHOL-ADIPOSE
rs611917	CELSR2	1	109815252	A	G	2.87292e-11	-0.177019	0.0266076	0.638288	1.3346e-05	0.009249	1.0463e-05	The p-value of this SNP in our meta is quite similar to the p-value of our top-signal
rs660240	CELSR2	1	109817838	T	C	8.72992e-12	0.192066	0.0281373	0.531135	2.5516e-06	0.0015836	7.2135e-05	The p-value of this SNP in our meta is quite similar to the p-value of our top-signal
rs646776	CELSR2	1	109818530	C	T	3.91168e-11	0.18418	0.0278748	0.388035	1.8597e-06	0.0016949	0.00031797	The p-value of this SNP in our meta is quite similar to the p-value of our top-signal
TCHOL-MUSCLE
rs602633	CELSR2	1	109821511	T	G	1.55541e-09	0.162193	0.0268598	0.482247	1.6636e-05	0.013755	0.00026358
rs2238675	NCAN	19	19336608	C	T	1.39521e-08	-0.197495	0.0348072	0.578566	0.061159	0.00020866	6.2306e-05	This is the lead SNP in our study
HDL-LCL
rs4743763	ABCA1	9	107593182	A	T	8.40307e-09	0.131117	0.0227627	0.767588	0.0047554	0.0075562	1.6084e-05	P-value of this SNP is quite similar to the p-value of our lead SNP	TYW3	TMEM55A	KIAA0265	KLHL5	CDC40	OGT	CRYBB1	USP45	LSM6	ZBTB34	DMAP1	DPY30	SEC61A2	NUP88	ALKBH5	C14orf65	ABI2	ZNF75A	AMY1C	C18orf37	IFI44	CRYZ	FAM40A	WDR22	MRPS18A	ADAMTS2	FLJ44005	RABGGTB	ZNF763	LASS5	VPS29	SMAD2	LOC284702	IQCB1	RPE	ZNF611
rs10892020	ZNF259/APOA5	11	116589652	G	C	5.1062e-08	0.140155	0.025728	0.201764	0.13072	0.006239	1.527e-06	P-value of this SNP is quite similar to the p-value of our lead SNP	DMC1	DDT	BTN3A3	ADK	TOMM7	PROK1	SLC35D2
rs289715	CETP	16	57008508	A	T	6.1532e-07	-0.143452	0.028769	0.420702	0.02552	0.12727	1.1279e-05	P-values substantially substantially less significant than the p-value of our lead-SNP (10-17)	USP53	CUX1	LOC100132593
HDL-LIVER
rs10096633	LPL	8	19830921	C	T	1.42944e-06	0.184302	0.0382301	0.936918	0.0042607	0.025666	0.0013863	P-value of this SNP is quite similar to the p-value of our lead SNP	LPL	C8orf73
rs1864163	CETP	16	56997233	G	A	3.83361e-15	-0.203802	0.0259282	0.170055	0.00035966	0.0044461	2.5393e-11	P-value of this SNP is quite similar to the p-value of our lead SNP	LYZL6
HDL-ADIPOSE
rs331	LPL	8	19820405	G	A	2.17724e-06	0.123656	0.0261086	0.204468	0.00023608	0.38188	0.00076584
rs13702	LPL	8	19824492	T	C	4.37928e-07	0.126729	0.0250865	0.121911	0.0002275	0.43537	8.1164e-05	P-value of this SNP is quite similar to the p-value of our lead SNP
rs15285	LPL	8	19824667	C	T	4.6318e-07	0.126458	0.0250861	0.118581	0.00020914	0.4441	8.9652e-05	P-value of this SNP is quite similar to the p-value of our lead SNP
rs3916027	LPL	8	19824868	G	A	2.74935e-06	0.121604	0.0259356	0.180702	0.00014728	0.39651	0.0013445
rs10096633	LPL	8	19830921	C	T	1.42944e-06	0.184302	0.0382301	0.936918	0.0042607	0.025666	0.0013863
rs4523270	LPL	8	19856539	T	C	4.54998e-06	0.119479	0.0260613	0.363588	0.00050143	0.24148	0.0019889
rs1534650	LPL	8	19878154	T	C	2.68702e-06	0.102952	0.0219356	0.965211	0.01077	0.023034	0.001239
rs4407894	LPL	8	19933896	T	C	4.80587e-06	0.103332	0.0225957	0.882179	0.032124	0.020478	0.00081781
rs3780543	ABCA1	9	107588572	A	G	2.87147e-06	0.120755	0.0258033	0.746864	0.0014687	0.034417	0.0049643
rs4149308	ABCA1	9	107589630	C	T	3.87931e-06	0.119443	0.0258661	0.747077	0.0018031	0.039907	0.0048227
rs4149307	ABCA1	9	107589744	C	T	5.87397e-09	0.132886	0.0228314	0.738048	0.0047709	0.0070267	1.1441e-05	P-value of this SNP is quite similar to the p-value of our lead SNP
rs4149303	ABCA1	9	107594515	A	G	4.21907e-06	0.121236	0.0263539	0.3513	0.00047059	0.14116	0.0029126
rs2297400	ABCA1	9	107599481	T	C	2.41328e-06	0.122252	0.0259265	0.519046	0.00076992	0.094426	0.0021278
rs4754846		11	102336617	T	C	4.598e-06	-0.251378	0.054858	0.944187	0.00081104	0.10321	0.0071229
rs7350481	ZNF259/APOA5	11	116586283	T	C	9.11141e-08	0.153162	0.0286627	0.38534	0.030849	0.026499	4.8994e-06	P-value of this SNP is quite similar to the p-value of our lead SNP
rs180360	ZNF259/APOA5	11	116598988	A	G	4.00937e-06	0.105978	0.0229842	0.0302297	0.59506	0.01311	2.9948e-06
rs3825041	ZNF259/APOA5	11	116631707	T	C	3.01965e-08	0.158421	0.0285943	0.209785	0.07047	0.019532	5.4642e-07	P-value of this SNP is quite similar to the p-value of our lead SNP
rs10488698	ZNF259/APOA5	11	116633947	G	A	2.40773e-06	0.150261	0.0318634	0.49269	0.093177	0.025928	6.7632e-05
rs1077835	LIPC	15	58723426	A	G	2.2208e-07	0.114024	0.0220131	0.456331	0.00078385	0.10243	0.00014369	P-value of this SNP is quite similar to the p-value of our lead SNP
rs1077834	LIPC	15	58723479	T	C	2.1962e-07	0.114155	0.0220294	0.454477	0.00077324	0.10218	0.00014352	P-value of this SNP is quite similar to the p-value of our lead SNP
rs11649361	LOC102467079	16	52132676	G	T	3.90272e-06	-0.242919	0.0526198	0.306585	5.8688e-05	0.022603	0.12664	P-value of this SNP is quite similar to the p-value of our lead SNP
rs247615	CETP	16	56984763	A	G	2.93607e-06	-0.13722	0.0293503	0.20524	0.28769	0.022513	1.5397e-05
rs1864163	CETP	16	56997233	G	A	3.83361e-15	-0.203802	0.0259282	0.170055	0.00035966	0.0044461	2.5393e-11
rs7203984	CETP	16	56999258	A	C	1.07682e-12	-0.173908	0.0244241	0.48276	0.0047406	8.0288e-05	8.7669e-08
rs7499892	CETP	16	57006590	C	T	4.15997e-17	-0.233349	0.0277522	0.443389	0.00052657	6.4226e-05	2.7692e-11	This is the lead SNP in our study
rs289714	CETP	16	57007451	G	A	6.04558e-12	0.164248	0.0238782	0.19585	0.021304	3.0674e-05	1.2779e-07
rs289715	CETP	16	57008508	A	T	6.1532e-07	-0.143452	0.028769	0.420702	0.02552	0.12727	1.1279e-05
rs5880	CETP	16	57015091	G	C	5.8689e-10	-0.234867	0.0379191	0.329362	0.0013619	1.4445e-05	0.00068851
rs1800777	CETP	16	57017319	G	A	4.47904e-09	-0.229142	0.0390663	0.297686	0.0064761	2.0921e-05	0.00077097
HDL-MUSCLE
rs10096633	LPL	8	19830921	C	T	1.42944e-06	0.184302	0.0382301	0.936918	0.0042607	0.025666	0.0013863
rs1534650	LPL	8	19878154	T	C	2.68702e-06	0.102952	0.0219356	0.965211	0.01077	0.023034	0.001239
rs3780543	ABCA1	9	107588572	A	G	2.87147e-06	0.120755	0.0258033	0.746864	0.0014687	0.034417	0.0049643
rs4149308	ABCA1	9	107589630	C	T	3.87931e-06	0.119443	0.0258661	0.747077	0.0018031	0.039907	0.0048227
rs4149307	ABCA1	9	107589744	C	T	5.87397e-09	0.132886	0.0228314	0.738048	0.0047709	0.0070267	1.1441e-05	P-value of this SNP is quite similar to the p-value of our lead SNP
rs4149303	ABCA1	9	107594515	A	G	4.21907e-06	0.121236	0.0263539	0.3513	0.00047059	0.14116	0.0029126
rs2297400	ABCA1	9	107599481	T	C	2.41328e-06	0.122252	0.0259265	0.519046	0.00076992	0.094426	0.0021278
rs2472449	ABCA1	9	107604197	G	T	9.4703e-10	0.137863	0.0225337	0.792538	0.0016886	0.0056383	6.3716e-06	P-value of this SNP is quite similar to the p-value of our lead SNP
rs7350481	ZNF259/APOA5	11	116586283	T	C	9.11141e-08	0.153162	0.0286627	0.38534	0.030849	0.026499	4.8994e-06	P-value of this SNP is quite similar to the p-value of our lead SNP
rs3825041	ZNF259/APOA5	11	116631707	T	C	3.01965e-08	0.158421	0.0285943	0.209785	0.07047	0.019532	5.4642e-07	P-value of this SNP is quite similar to the p-value of our lead SNP
rs10488698	ZNF259/APOA5	11	116633947	G	A	2.40773e-06	0.150261	0.0318634	0.49269	0.093177	0.025928	6.7632e-05
rs2266788	ZNF259/APOA5	11	116660686	G	A	7.27457e-08	0.153855	0.0285749	0.151007	0.10713	0.027454	4.8752e-07	P-value of this SNP is quite similar to the p-value of our lead SNP
rs6589568	ZNF259/APOA5	11	116670738	G	A	1.68269e-06	0.124939	0.026093	0.0377536	0.56086	0.021961	1.0182e-06
rs1077835	LIPC	15	58723426	A	G	2.2208e-07	0.114024	0.0220131	0.456331	0.00078385	0.10243	0.00014369	P-value of this SNP is quite similar to the p-value of our lead SNP
rs1077834	LIPC	15	58723479	T	C	2.1962e-07	0.114155	0.0220294	0.454477	0.00077324	0.10218	0.00014352	P-value of this SNP is quite similar to the p-value of our lead SNP
rs11649361	LOC102467079	16	52132676	G	T	3.90272e-06	-0.242919	0.0526198	0.306585	5.8688e-05	0.022603	0.12664	P-value of this SNP is quite similar to the p-value of our lead SNP
rs247615	CETP	16	56984763	A	G	2.93607e-06	-0.13722	0.0293503	0.20524	0.28769	0.022513	1.5397e-05
rs1800775	CETP	16	56995236	C	A	3.24803e-11	0.147018	0.0221584	0.00340125	1.1824e-05	0.52938	2.1867e-09
rs708272	CETP	16	56996288	G	A	6.88641e-11	0.144521	0.0221552	0.0382062	3.4564e-05	0.25013	3.1544e-08
rs7203984	CETP	16	56999258	A	C	1.07682e-12	-0.173908	0.0244241	0.48276	0.0047406	8.0288e-05	8.7669e-08
rs7205804	CETP	16	57004889	G	A	5.1141e-12	0.158336	0.0229393	0.0393756	9.7694e-06	0.27975	7.5478e-09
rs1532624	CETP	16	57005479	C	A	2.2224e-12	0.160919	0.0229236	0.0519694	5.9911e-06	0.2207	8.3123e-09
rs7499892	CETP	16	57006590	C	T	4.15997e-17	-0.233349	0.0277522	0.443389	0.00052657	6.4226e-05	2.7692e-11	This is the lead SNP in our study
rs289715	CETP	16	57008508	A	T	6.1532e-07	-0.143452	0.028769	0.420702	0.02552	0.12727	1.1279e-05
rs5880	CETP	16	57015091	G	C	5.8689e-10	-0.234867	0.0379191	0.329362	0.0013619	1.4445e-05	0.00068851
rs1800777	CETP	16	57017319	G	A	4.47904e-09	-0.229142	0.0390663	0.297686	0.0064761	2.0921e-05	0.00077097
LDL-LCL
None
LDL-LIVER
rs611917	CELSR2	1	109815252	A	G	2.04106e-10	-0.17178	0.0270169	0.982008	0.00048107	0.0010344	2.858e-05		PSRC1	CELSR2	SORT1	SORT1
rs646776	CELSR2	1	109818530	C	T	8.35729e-12	0.19315	0.0282701	0.378279	2.7608e-06	0.00016598	0.00041447	This is the lead SNP in the GLGC meta-analysis. The p-value of this SNP in our meta is quite similar to the p-value of our top-signal	PSRC1	CELSR2	SORT1	SORT1
rs12456443	DOK6	18	67283450	G	A	1.85645e-06	0.112665	0.0236271	0.421322	0.00019208	0.044512	0.010643	P-value of this SNP is quite similar to the p-value of our lead SNP	BCO2
LDL-ADIPOSE
rs611917	CELSR2	1	109815252	A	G	2.04106e-10	-0.17178	0.0270169	0.982008	0.00048107	0.0010344	2.858e-05
rs660240	CELSR2	1	109817838	T	C	1.18694e-12	0.202949	0.0285567	0.550931	2.8894e-06	0.000153	8.3488e-05	This is the lead SNP in our study
rs646776	CELSR2	1	109818530	C	T	8.35729e-12	0.19315	0.0282701	0.378279	2.7608e-06	0.00016598	0.00041447	This is the lead SNP in the GLGC meta-analysis. The p-value of this SNP in our meta is quite similar to the p-value of our top-signal
LDL-MUSCLE
rs602633	CELSR2	1	109821511	T	G	9.13886e-11	0.176942	0.0273035	0.562263	9.8644e-06	0.00083772	0.00041661
TG-LCL
rs10892020	ZNF259/APOA5	11	116589652	G	C	1.98453e-15	-0.205869	0.0259206	0.829559	2.4464e-05	1.3774e-06	1.6035e-06	P-values substantially substantially less significant than the p-value of our lead-SNP (10-37)	DMC1	DDT	BTN3A3	ADK	TOMM7	PROK1
rs180360	ZNF259/APOA5	11	116598988	A	G	1.9072e-14	-0.17728	0.0231534	0.281044	0.0030533	1.5232e-07	5.2603e-07	P-values substantially substantially less significant than the p-value of our lead-SNP (10-37)	LASS4	ABCA3
rs28927680	ZNF259/APOA5	11	116619073	C	G	3.32271e-10	0.189485	0.0301587	0.957578	0.0036041	0.00061384	9.1428e-06	P-values substantially substantially less significant than the p-value of our lead-SNP (10-37)	GAL3ST2
rs10892185	ZNF259/APOA5	11	117716386	G	C	4.94619e-07	0.111846	0.0222429	0.739486	0.026525	0.0081559	0.00016803	P-values substantially substantially less significant than the p-value of our lead-SNP (10-37)	MRPL17
rs4936360	ZNF259/APOA5	11	116893769	G	C	1.37028e-06	0.113956	0.0235969	0.106301	0.0018246	6.594e-05	0.11127	P-values substantially substantially less significant than the p-value of our lead-SNP (10-37)	KCNN3	GCET2
rs2980856	TRIB1	8	126476379	C	G	3.58921e-06	-0.109825	0.0237005	0.805817	0.030891	0.019075	0.0005521	P-value of this SNP is quite similar to the p-value of our lead SNP	MLLT6	MXD3	WDR90	MAZ
TG-LIVER
rs4938338	ZNF259/APOA5	11	116972894	C	A	7.62408e-12	0.169482	0.0247584	0.188565	7.493e-06	4.6658e-06	0.0016221	P-values substantially substantially less significant than the p-value of our lead-SNP (10-37)	LOC728927
rs3830008	ZNF259/APOA5	11	117093764	A	C	8.00365e-08	0.123958	0.023096	0.752287	0.0069732	0.00041471	0.0016432	P-values substantially substantially less significant than the p-value of our lead-SNP (10-37)	PIK3IP1
rs11608153	ZNF259/APOA5	11	117716663	A	G	1.48045e-06	0.108865	0.0226149	0.970608	0.023961	0.0044849	0.001363	P-values substantially substantially less significant than the p-value of our lead-SNP (10-37)
rs2238675	NCAN	19	19336608	C	T	5.72603e-08	-0.190193	0.0350448	0.105336	0.37998	1.4544e-05	0.00014653		KRT80	C9orf79
TG-ADIPOSE
rs7350481	ZNF259/APOA5	11	116586283	T	C	4.6571e-19	-0.257632	0.0288821	0.284094	5.7875e-08	3.064e-08	1.523e-06	P-values substantially substantially less significant than the p-value of our lead-SNP (10-37)
rs6589563	ZNF259/APOA5	11	116590787	G	A	1.77469e-09	0.169887	0.0282336	0.667187	0.022985	0.00011015	3.5631e-05	P-values substantially substantially less significant than the p-value of our lead-SNP (10-37)
rs180360	ZNF259/APOA5	11	116598988	A	G	1.9072e-14	-0.17728	0.0231534	0.281044	0.0030533	1.5232e-07	5.2603e-07	P-values substantially substantially less significant than the p-value of our lead-SNP (10-37)
rs180358	ZNF259/APOA5	11	116599392	C	T	2.91168e-06	-0.164317	0.0351333	0.527225	0.043834	0.0067274	0.0005602	P-values substantially substantially less significant than the p-value of our lead-SNP (10-37)
rs12272004	ZNF259/APOA5	11	116603724	C	A	3.89378e-08	0.164377	0.0299107	0.824303	0.01208	0.00036902	0.00057721	P-values substantially substantially less significant than the p-value of our lead-SNP (10-37)
rs10466588	ZNF259/APOA5	11	116610249	A	G	3.88923e-09	0.161832	0.0274811	0.985517	0.0036779	0.0011692	6.1431e-05	P-values substantially substantially less significant than the p-value of our lead-SNP (10-37)
rs12292921	ZNF259/APOA5	11	116621963	T	G	8.75703e-10	0.185259	0.0302189	0.986283	0.0036039	0.0006349	2.462e-05	P-values substantially substantially less significant than the p-value of our lead-SNP (10-37)
rs3825041	ZNF259/APOA5	11	116631707	T	C	9.30642e-25	-0.293896	0.028608	0.357576	2.9273e-07	4.3844e-12	4.5664e-09	P-values substantially substantially less significant than the p-value of our lead-SNP (10-37)
rs579163	ZNF259/APOA5	11	116713630	C	G	6.63404e-09	-0.129886	0.0223944	0.834621	0.00194	0.00033991	0.00055312	P-values substantially substantially less significant than the p-value of our lead-SNP (10-37)
rs2080586	ZNF259/APOA5	11	116733316	T	C	1.67452e-07	0.140706	0.0268921	0.496153	0.00069303	0.00081424	0.01076	P-values substantially substantially less significant than the p-value of our lead-SNP (10-37)
rs533556	ZNF259/APOA5	11	116741572	A	C	1.08197e-08	-0.127442	0.0222904	0.736566	0.0028967	0.00017752	0.0010625	P-values substantially substantially less significant than the p-value of our lead-SNP (10-37)
rs11216169	ZNF259/APOA5	11	116744389	T	C	5.76354e-09	0.1605	0.0275608	0.445783	0.00021316	0.0001749	0.0040493	P-values substantially substantially less significant than the p-value of our lead-SNP (10-37)
rs482371	ZNF259/APOA5	11	116752163	T	C	1.86797e-08	-0.12482	0.022195	0.668807	0.0054938	0.00013527	0.0012245	P-values substantially substantially less significant than the p-value of our lead-SNP (10-37)
rs1473325	ZNF259/APOA5	11	116822034	C	T	1.52716e-06	0.11521	0.023964	0.125281	0.0034925	5.9825e-05	0.085447	P-values substantially substantially less significant than the p-value of our lead-SNP (10-37)
rs17120233	ZNF259/APOA5	11	116871223	A	G	1.47066e-06	0.113587	0.0235893	0.111096	0.0015837	8.4153e-05	0.1122	P-values substantially substantially less significant than the p-value of our lead-SNP (10-37)
rs10892063	ZNF259/APOA5	11	116896155	A	C	4.16897e-08	-0.119754	0.0218389	0.802229	0.0094934	0.00045106	0.00061386	P-values substantially substantially less significant than the p-value of our lead-SNP (10-37)
rs7112191	ZNF259/APOA5	11	116902056	G	A	1.73284e-06	0.11277	0.0235806	0.104805	0.0023022	6.2858e-05	0.11879	P-values substantially substantially less significant than the p-value of our lead-SNP (10-37)
rs17120280	ZNF259/APOA5	11	116942132	G	A	2.54879e-06	0.111188	0.0236359	0.112972	0.0029728	7.6705e-05	0.12393	P-values substantially substantially less significant than the p-value of our lead-SNP (10-37)
rs4938338	ZNF259/APOA5	11	116972894	C	A	7.62408e-12	0.169482	0.0247584	0.188565	7.493e-06	4.6658e-06	0.0016221	P-values substantially substantially less significant than the p-value of our lead-SNP (10-37)
rs6589602	ZNF259/APOA5	11	117037065	T	C	4.91273e-07	-0.111809	0.0222298	0.836462	0.012933	0.0011795	0.0024294	P-values substantially substantially less significant than the p-value of our lead-SNP (10-37)
rs2306473	ZNF259/APOA5	11	117097952	C	T	5.76111e-08	0.130708	0.0240889	0.532784	0.0010381	0.00030615	0.0068034	P-values substantially substantially less significant than the p-value of our lead-SNP (10-37)
TG-MUSCLE
rs7350481	ZNF259/APOA5	11	116586283	T	C	4.6571e-19	-0.257632	0.0288821	0.284094	5.7875e-08	3.064e-08	1.523e-06	P-values substantially substantially less significant than the p-value of our lead-SNP (10-37)
rs3741301	ZNF259/APOA5	11	116631391	T	C	3.23651e-08	-0.139031	0.0251497	0.329666	0.021458	0.00098802	4.0571e-05	P-values substantially substantially less significant than the p-value of our lead-SNP (10-37)
rs3825041	ZNF259/APOA5	11	116631707	T	C	9.30642e-25	-0.293896	0.028608	0.357576	2.9273e-07	4.3844e-12	4.5664e-09	P-values substantially substantially less significant than the p-value of our lead-SNP (10-37)
rs2266788	ZNF259/APOA5	11	116660686	G	A	9.95675e-24	-0.287919	0.0286712	0.46938	4.2776e-07	3.9654e-11	5.1117e-09	P-values substantially substantially less significant than the p-value of our lead-SNP (10-37)
rs6589568	ZNF259/APOA5	11	116670738	G	A	4.89568e-19	-0.234148	0.0262657	0.47236	5.5319e-05	8.2203e-09	1.4511e-08	P-values substantially substantially less significant than the p-value of our lead-SNP (10-37)
rs1473325	ZNF259/APOA5	11	116822034	C	T	1.52716e-06	0.11521	0.023964	0.125281	0.0034925	5.9825e-05	0.085447	P-values substantially substantially less significant than the p-value of our lead-SNP (10-37)
rs17120233	ZNF259/APOA5	11	116871223	A	G	1.47066e-06	0.113587	0.0235893	0.111096	0.0015837	8.4153e-05	0.1122	P-values substantially substantially less significant than the p-value of our lead-SNP (10-37)
rs3830008	ZNF259/APOA5	11	117093764	A	C	8.00365e-08	0.123958	0.023096	0.752287	0.0069732	0.00041471	0.0016432	P-values substantially substantially less significant than the p-value of our lead-SNP (10-37)
rs11608153	ZNF259/APOA5	11	117716663	A	G	1.48045e-06	0.108865	0.0226149	0.970608	0.023961	0.0044849	0.001363	P-values substantially substantially less significant than the p-value of our lead-SNP (10-37)
rs2238675	NCAN	19	19336608	C	T	5.72603e-08	-0.190193	0.0350448	0.105336	0.37998	1.4544e-05	0.00014653
[truncated: 77 more columns]
